# Supplementary material for: Integrated healthy lifestyle even in late-life mitigates cognitive decline risk across varied genetic susceptibility
Source: Nat Commun. 2025 Jan 9;16:539. doi: 10.1038/s41467-024-55763-0 (PMC11718162; doi:10.1038/s41467-024-55763-0)
Supplement: Supplementary file 3 — Supplementary Data 1 [file 41467_2024_55763_MOESM3_ESM.xlsx]

## Sheet: Supplementary Data 1
Supplementary Data 1. Baseline characteristics of participants by lifestyle and genetic risk groups
Characteristic	Lifestyle					Genetic risk
	Unfavorable	Intermediate	Favorable	P value		Low genetic risk	High genetic risk	P value
Participants, n	10515	5885	2411			3150	3151
Age, mean (SD), years	84.33±10.38	82.33±10.82	78.62±10.11	<0.001		79.24±10.47	79.03±10.40	0.443
Sex, n (%)				<0.001				0.026
Male	5589 (53.15)	2413 (41.00)	974 (40.40)			1535 (48.73)	1624 (51.54)
Female	4926 (46.85)	3472 (59.00)	1437 (59.60)			1615 (51.27)	1527 (48.46)
Area of residence, n (%)				<0.001				0.441
Urban	3752 (35.68)	2740 (46.56)	1382 (57.32)			1146 (36.38)	1117 (35.45)
Rural	6763 (64.32)	3145 (53.44)	1029 (42.68)			2004 (63.62)	2034 (64.55)
Educational attainment, n (%)				<0.001				0.025
Less than 1year	6342 (60.31)	3320 (56.41)	950 (39.40)			1715 (54.44)	1616 (51.29)
1–6 years	3338 (31.75)	1820 (30.93)	885 (36.71)			1053 (33.43)	1100 (34.91)
More than 6 years	835 (7.94)	745 (12.66)	576 (23.89)			382 (12.13)	435 (13.81)
Source of income, n (%)				<0.001				0.425
Dependent	7674 (72.98)	3902 (66.30)	1239 (51.39)			1987 (63.08)	1957 (62.11)
Independent	2841 (27.02)	1983 (33.70)	1172 (48.61)			1163 (36.92)	1194 (37.89)
Marital status, n (%)				<0.001				0.715
Not in marriage	6648 (63.22)	3422 (58.15)	1096 (45.46)			1550 (49.21)	1536 (48.75)
In marriage	3867 (36.78)	2463 (41.85)	1315 (54.54)			1600 (50.79)	1615 (51.25)
Occupation, n (%)				<0.001				0.314
Agriculture/forestry/husbandry/fishery	6981 (66.39)	3424 (58.18)	1083 (44.92)			2128 (67.56)	2092 (66.39)
Commercial, service, or industrial worker/self-employer	1600 (15.22)	1026 (17.43)	582 (24.14)			491 (15.59)	507 (16.09)
Professional/governmental/managerial personnel	674 (6.41)	639 (10.86)	496 (20.57)			284 (9.02)	322 (10.22)
Houseworker/never worked/other	1260 (11.98)	796 (13.53)	250 (10.37)			247 (7.84)	230 (7.30)
Lifestyle, n (%)								0.396
Unfavorable						1546 (49.08)	1565 (49.67)
Intermediate						1096 (34.79)	1050 (33.32)
Favorable						508 (16.13)	536 (17.01)
Baseline cognitive score, mean (SD)*	26.26±3.39	27.04±3.05	28.01±2.51	<0.001		27.14±3.05	27.29±2.96	0.064
Orientation score	4.80±0.57	4.88±0.44	4.93±0.33	<0.001		4.88±0.44	4.90±0.38	0.286
Attention and calculation score	4.20±1.47	4.39±1.31	4.66±0.97	<0.001		4.42±1.29	4.47±1.24	0.241
Visual construction score	0.30±0.46	0.38±0.48	0.50±0.50	<0.001		0.39±0.49	0.40±0.49	0.405
Language score	5.64±0.84	5.73±0.74	5.88±0.48	<0.001		5.76±0.69	5.79±0.64	0.049
Naming score	6.26±1.36	6.41±1.21	6.58±1.10	<0.001		6.41±1.22	6.45±1.14	0.439
Recall score	5.07±1.37	5.27±1.22	5.46±1.05	<0.001		5.30±1.24	5.30±1.23	0.977
N sample size, SD standard deviation. Mean (SD) for continuous variables and number (percentage) for dichotomous variables. Differences between groups were compared with analysis of variance or chi‐square test. Two-sided P <0.05 was considered statistically significant. No correction for multiple comparisons applied. *The raw value of cognitive score.
