# Supplementary material for: Integrated healthy lifestyle even in late-life mitigates cognitive decline risk across varied genetic susceptibility
Source: Nat Commun. 2025 Jan 9;16:539. doi: 10.1038/s41467-024-55763-0 (PMC11718162; doi:10.1038/s41467-024-55763-0)
Supplement: Supplementary file 4 — Supplementary Data 2 [file 41467_2024_55763_MOESM4_ESM.xlsx]

## Sheet: Supplementary Data 2
Supplementary Data 2. Longitudinal cognitive decline according to genetic and lifestyle categories
Lifestyle	Low genetic risk					High genetic risk
	Standard deviation units			Difference,		Standard deviation units			Difference,
	Estimate (95% CI)	Difference (95% CI)	P value	%		Estimate (95% CI)	Difference (95% CI)	P value	%
Cognitive score
Unfavorable	−0.185 (−0.205, −0.165)	Reference		Reference		−0.200 (−0.223, −0.178)	Reference		Reference
Intermediate	−0.144 (−0.167, −0.120)	0.041 (0.011, 0.072)	0.008	22.16		−0.198 (−0.224, −0.171)	0.003 (−0.031, 0.037)	0.873	1.5
Favorable	−0.106 (−0.140, −0.072)	0.079 (0.040, 0.118)	<0.001	42.7		−0.135 (−0.172, −0.099)	0.065 (0.023, 0.107)	0.002	32.5
Orientation score
Unfavorable	−0.179 (−0.203, −0.155)	Reference		Reference		−0.195 (−0.220, −0.169)	Reference		Reference
Intermediate	−0.136 (−0.163, −0.109)	0.043 (0.008, 0.078)	0.017	24.02		−0.192 (−0.223, −0.162)	0.003 (−0.036, 0.041)	0.897	1.54
Favorable	−0.105 (−0.144, −0.066)	0.074 (0.029, 0.119)	0.001*	41.34		−0.110 (−0.151, −0.069)	0.085 (0.037, 0.133)	<0.001*	43.59
Attention and calculation score
Unfavorable	−0.074 (−0.085, −0.064)	Reference		Reference		−0.083 (−0.094, −0.072)	Reference		Reference
Intermediate	−0.058 (−0.070, −0.046)	0.017 (0.001, 0.032)	0.037	22.97		−0.078 (−0.091, −0.065)	0.005 (−0.012, 0.022)	0.56	6.02
Favorable	−0.052 (−0.069, −0.035)	0.022 (0.002, 0.042)	0.03	29.73		−0.057 (−0.075, −0.040)	0.025 (0.005, 0.046)	0.015	30.12
Visual construction score
Unfavorable	−0.002 (−0.010, 0.006)	Reference				0.003 (−0.005, 0.011)	Reference
Intermediate	0.003 (−0.006, 0.011)	0.005 (−0.007, 0.017)	0.426	NA		−0.005 (−0.015, 0.004)	−0.008 (−0.020, 0.004)	0.173	NA
Favorable	0.003 (−0.010, 0.016)	0.005 (−0.010, 0.020)	0.497			−0.015 (−0.027, −0.002)	−0.018 (−0.032, −0.003)	0.017
Language score
Unfavorable	−0.130 (−0.149, −0.112)	Reference		Reference		−0.159 (−0.179, −0.138)	Reference		Reference
Intermediate	−0.105 (−0.126, −0.084)	0.026 (−0.002, 0.053)	0.07	20		−0.137 (−0.161, −0.113)	0.021 (−0.009, 0.052)	0.173	13.21
Favorable	−0.065 (−0.095, −0.034)	0.066 (0.031, 0.101)	<0.001*	50.77		−0.097 (−0.130, −0.065)	0.061 (0.024, 0.099)	0.001*	38.36
Naming score
Unfavorable	−0.059 (−0.071, −0.046)	Reference		Reference		−0.065 (−0.078, −0.053)	Reference		Reference
Intermediate	−0.038 (−0.052, −0.025)	0.020 (0.002, 0.038)	0.027	33.9		−0.058 (−0.073, −0.044)	0.007 (−0.012, 0.026)	0.46	10.77
Favorable	−0.037 (−0.056, −0.017)	0.022 (−0.001, 0.045)	0.061	37.29		−0.042 (−0.062, −0.022)	0.023 (−0.000, 0.046)	0.052	35.38
Recall score
Unfavorable	−0.079 (−0.091, −0.066)	Reference		Reference		−0.077 (−0.089, −0.064)	Reference		Reference
Intermediate	−0.060 (−0.074, −0.046)	0.018 (0.000, 0.037)	0.047	22.78		−0.084 (−0.099, −0.070)	−0.008 (−0.027, 0.011)	0.436	10.39
Favorable	−0.053 (−0.073, −0.033)	0.026 (0.003, 0.049)	0.03	32.91		−0.062 (−0.082, −0.041)	0.015 (−0.008, 0.039)	0.202	19.48
CI confidence interval. Linear mixed-effects models were used with adjustment for age, sex, entry time, educational attainment, area of residence, current marital status, occupation, source of income, and baseline cognitive score. For the analysis of six cognitive dimensions, models were additionally adjusted for the baseline dimensions of cognitive score as appropriate instead of baseline cognit…
