# Supplementary material for: Integrated healthy lifestyle even in late-life mitigates cognitive decline risk across varied genetic susceptibility
Source: Nat Commun. 2025 Jan 9;16:539. doi: 10.1038/s41467-024-55763-0 (PMC11718162; doi:10.1038/s41467-024-55763-0)
Supplement: Supplementary file 5 — Supplementary Data 3 [file 41467_2024_55763_MOESM5_ESM.xlsx]

## Sheet: Supplementary Data 3
Supplementary Data 3. Joint effect of genetic risk and lifestyle factors on rate of cognitive decline
	Standard deviation units			Difference, %
	Estimate (95% CI)	Difference (95% CI)	P value
Cognitive score
High genetic risk & unfavorable lifestyle	–0.196 (–0.217, –0.175)	Reference
High genetic risk & intermediate lifestyle	–0.194 (–0.219, –0.169)	0.002 (–0.030, 0.035)	0.881	1.02
High genetic risk & favorable lifestyle	–0.133 (–0.168, –0.099)	0.063 (0.023, 0.103)	0.002	32.14
Low genetic risk & unfavorable lifestyle	–0.190 (–0.211, –0.169)	0.007 (–0.023, 0.036)	0.665	3.57
Low genetic risk & intermediate lifestyle	–0.148 (–0.172, –0.124)	0.048 (0.017, 0.080)	0.003	24.49
Low genetic risk & favorable lifestyle	–0.108 (–0.144, –0.073)	0.088 (0.047, 0.129)	<0.001	44.9
Orientation score
High genetic risk & unfavorable lifestyle	–0.193 (–0.218, –0.169)	Reference
High genetic risk & intermediate lifestyle	–0.191 (–0.220, –0.162)	0.003 (–0.035, 0.040)	0.895	1.55
High genetic risk & favorable lifestyle	–0.110 (–0.150, –0.071)	0.083 (0.037, 0.129)	<0.001*	43.01
Low genetic risk & unfavorable lifestyle	–0.181 (–0.206, –0.157)	0.012 (–0.022, 0.046)	0.481	6.22
Low genetic risk & intermediate lifestyle	–0.137 (–0.165, –0.110)	0.056 (0.019, 0.093)	0.003*	29.02
Low genetic risk & favorable lifestyle	–0.105 (–0.145, –0.065)	0.088 (0.042, 0.135)	<0.001*	45.6
Attention and calculation score
High genetic risk & unfavorable lifestyle	–0.080 (–0.091, –0.070)	Reference
High genetic risk & intermediate lifestyle	–0.076 (–0.088, –0.063)	0.005 (–0.012, 0.021)	0.584	6.25
High genetic risk & favorable lifestyle	–0.056 (–0.073, –0.039)	0.024 (0.004, 0.044)	0.019	30
Low genetic risk & unfavorable lifestyle	–0.076 (–0.087, –0.066)	0.004 (–0.011, 0.019)	0.603	5
Low genetic risk & intermediate lifestyle	–0.059 (–0.071, –0.047)	0.021 (0.006, 0.037)	0.008	26.25
Low genetic risk & favorable lifestyle	–0.052 (–0.070, –0.035)	0.028 (0.008, 0.048)	0.007*	35
Visual construction score
High genetic risk & unfavorable lifestyle	0.003 (–0.005, 0.011)	Reference
High genetic risk & intermediate lifestyle	–0.005 (–0.014, 0.004)	–0.008 (–0.020, 0.004)	0.173	NA
High genetic risk & favorable lifestyle	–0.015 (–0.027, –0.002)	–0.018 (–0.032, –0.003)	0.017
Low genetic risk & unfavorable lifestyle	–0.003 (–0.010, 0.005)	–0.006 (–0.017, 0.005)	0.306
Low genetic risk & intermediate lifestyle	0.002 (–0.007, 0.011)	–0.001 (–0.013, 0.011)	0.88
Low genetic risk & favorable lifestyle	0.003 (–0.010, 0.015)	–0.001 (–0.015, 0.014)	0.947
Language score
High genetic risk & unfavorable lifestyle	–0.155 (–0.174, –0.136)	Reference
High genetic risk & intermediate lifestyle	–0.133 (–0.156, –0.111)	0.021 (–0.008, 0.051)	0.157	13.55
High genetic risk & favorable lifestyle	–0.095 (–0.126, –0.064)	0.060 (0.024, 0.096)	0.001*	38.71
Low genetic risk & unfavorable lifestyle	–0.135 (–0.154, –0.116)	0.020 (–0.007, 0.047)	0.144	12.9
Low genetic risk & intermediate lifestyle	–0.109 (–0.130, –0.087)	0.046 (0.017, 0.075)	0.002*	29.68
Low genetic risk & favorable lifestyle	–0.067 (–0.098, –0.035)	0.088 (0.051, 0.125)	<0.001*	56.77
Naming score
High genetic risk & unfavorable lifestyle	–0.065 (–0.078, –0.053)	Reference
High genetic risk & intermediate lifestyle	–0.058 (–0.073, –0.044)	0.007 (–0.011, 0.026)	0.454	10.77
High genetic risk & favorable lifestyle	–0.042 (–0.062, –0.023)	0.023 (0.000, 0.046)	0.048	35.38
Low genetic risk & unfavorable lifestyle	–0.059 (–0.071, –0.047)	0.007 (–0.011, 0.024)	0.455	10.77
Low genetic risk & intermediate lifestyle	–0.039 (–0.052, –0.025)	0.027 (0.009, 0.045)	0.004*	41.54
Low genetic risk & favorable lifestyle	–0.037 (–0.057, –0.017)	0.029 (0.005, 0.052)	0.016	44.62
Recall score
High genetic risk & unfavorable lifestyle	–0.078 (–0.090, –0.066)	Reference
High genetic risk & intermediate lifestyle	–0.086 (–0.100, –0.071)	–0.008 (–0.026, 0.011)	0.425	NA
High genetic risk & favorable lifestyle	–0.063 (–0.083, –0.043)	0.015 (–0.008, 0.038)	0.197	19.23
Low genetic risk & unfavorable lifestyle	–0.078 (–0.090, –0.065)	0.000 (–0.017, 0.018)	0.957	0
Low genetic risk & intermediate lifestyle	–0.059 (–0.073, –0.045)	0.019 (0.001, 0.037)	0.042	24.36
Low genetic risk & favorable lifestyle	–0.052 (–0.072, –0.031)	0.026 (0.003, 0.050)	0.027	33.33
CI confidence interval. Linear mixed-effects models were used with adjustment for age, sex, entry time, educational attainment, area of residence, current marital status, occupation, source of income, and baseline cognitive score. For the analysis of six cognitive dimensions, models were additionally adjusted for the baseline dimensions of cognitive score as appropriate instead of baseline cognit…
