# Supplementary material for: Integrated healthy lifestyle even in late-life mitigates cognitive decline risk across varied genetic susceptibility
Source: Nat Commun. 2025 Jan 9;16:539. doi: 10.1038/s41467-024-55763-0 (PMC11718162; doi:10.1038/s41467-024-55763-0)
Supplement: Supplementary file 6 — Supplementary Data 4 [file 41467_2024_55763_MOESM6_ESM.xlsx]

## Sheet: Supplementary Data 4
Supplementary Data 4. Sensitivity analyses for association of healthy lifestyle with cognitive decline among overall participants
Analysis	Unfavorable lifestyle	Intermediate lifestyle			Favorable lifestyle
		Difference (95% CI)	P value		Difference (95% CI)	P value
Further adjusted for self–reported health status a
Cognitive score	Reference	0.061 (0.039, 0.082)	<0.001		0.176 (0.147, 0.205)	<0.001
Orientation score	Reference	0.063 (0.036, 0.089)	<0.001*		0.193 (0.157, 0.228)	<0.001*
Attention and calculation score	Reference	0.022 (0.012, 0.032)	<0.001*		0.054 (0.041, 0.067)	<0.001*
Visual construction score	Reference	0.003 (–0.004, 0.009)	0.429		0.003 (–0.005, 0.012)	0.405
Language score	Reference	0.075 (0.054, 0.096)	<0.001*		0.166 (0.138, 0.193)	<0.001*
Naming score	Reference	0.031 (0.019, 0.044)	<0.001*		0.075 (0.058, 0.092)	<0.001*
Recall score	Reference	0.024 (0.012, 0.036)	<0.001*		0.065 (0.049, 0.081)	<0.001*
Further adjusted for optimism status b
Cognitive score	Reference	0.061 (0.039, 0.082)	<0.001		0.176 (0.147, 0.205)	<0.001
Orientation score	Reference	0.063 (0.037, 0.089)	<0.001*		0.192 (0.157, 0.228)	<0.001*
Attention and calculation score	Reference	0.022 (0.012, 0.032)	<0.001*		0.054 (0.041, 0.067)	<0.001*
Visual construction score	Reference	0.003 (–0.004, 0.009)	0.421		0.003 (–0.005, 0.011)	0.412
Language score	Reference	0.075 (0.054, 0.096)	<0.001*		0.165 (0.138, 0.193)	<0.001*
Naming score	Reference	0.032 (0.019, 0.045)	<0.001*		0.075 (0.058, 0.092)	<0.001*
Recall score	Reference	0.024 (0.012, 0.035)	<0.001*		0.065 (0.049, 0.080)	<0.001*
Further adjusted for chronic disease status c
Cognitive score	Reference	0.060 (0.038, 0.081)	<0.001		0.177 (0.148, 0.206)	<0.001
Orientation score	Reference	0.063 (0.036, 0.089)	<0.001*		0.194 (0.158, 0.229)	<0.001*
Attention and calculation score	Reference	0.022 (0.012, 0.032)	<0.001*		0.055 (0.041, 0.068)	<0.001*
Visual construction score	Reference	0.003 (–0.004, 0.009)	0.426		0.003 (–0.005, 0.011)	0.444
Language score	Reference	0.074 (0.053, 0.095)	<0.001*		0.165 (0.138, 0.193)	<0.001*
Naming score	Reference	0.031 (0.018, 0.044)	<0.001*		0.075 (0.058, 0.092)	<0.001*
Recall score	Reference	0.023 (0.011, 0.035)	<0.001*		0.065 (0.049, 0.081)	<0.001*
Excluding participants with baseline MMSE in the lowest 10% of the cohort distribution d
Cognitive score	Reference	0.067 (0.046, 0.089)	<0.001		0.177 (0.148, 0.206)	<0.001
Orientation score	Reference	0.062 (0.036, 0.087)	<0.001*		0.178 (0.143, 0.212)	<0.001*
Attention and calculation score	Reference	0.027 (0.017, 0.037)	<0.001*		0.060 (0.047, 0.073)	<0.001*
Visual construction score	Reference	0.004 (–0.003, 0.010)	0.271		0.004 (–0.004, 0.012)	0.314
Language score	Reference	0.077 (0.057, 0.098)	<0.001*		0.161 (0.134, 0.188)	<0.001*
Naming score	Reference	0.033 (0.020, 0.045)	<0.001*		0.074 (0.057, 0.091)	<0.001*
Recall score	Reference	0.028 (0.016, 0.040)	<0.001*		0.069 (0.053, 0.084)	<0.001*
Excluding participants with cognitive score change at the 0.5th and 99.5th percentiles of the cohort distribution e
Cognitive score	Reference	0.060 (0.038, 0.082)	<0.001		0.176 (0.147, 0.205)	<0.001
Orientation score	Reference	0.062 (0.036, 0.088)	<0.001*		0.192 (0.157, 0.228)	<0.001*
Attention and calculation score	Reference	0.022 (0.012, 0.032)	<0.001*		0.054 (0.041, 0.067)	<0.001*
Visual construction score	Reference	0.003 (–0.004, 0.009)	0.413		0.003 (–0.005, 0.011)	0.426
Language score	Reference	0.074 (0.054, 0.095)	<0.001*		0.165 (0.137, 0.193)	<0.001*
Naming score	Reference	0.031 (0.018, 0.044)	<0.001*		0.075 (0.058, 0.092)	<0.001*
Recall score	Reference	0.023 (0.011, 0.035)	<0.001*		0.065 (0.049, 0.080)	<0.001*
Using “never smoking” as a healthy lifestyle factor instead of “no current smoking” status to develop a new healthy lifestyle score f
Cognitive score	Reference	0.040 (0.018, 0.062)	<0.001		0.161 (0.131, 0.192)	<0.001
Orientation score	Reference	0.040 (0.013, 0.067)	0.004*		0.176 (0.139, 0.213)	<0.001*
Attention and calculation score	Reference	0.016 (0.006, 0.027)	0.002*		0.048 (0.034, 0.062)	<0.001*
Visual construction score	Reference	0.002 (–0.004, 0.008)	0.512		0.001 (–0.008, 0.009)	0.859
Language score	Reference	0.054 (0.033, 0.075)	<0.001*		0.154 (0.125, 0.183)	<0.001*
Naming score	Reference	0.026 (0.013, 0.039)	<0.001*		0.068 (0.050, 0.086)	<0.001*
Recall score	Reference	0.013 (0.001, 0.025)	0.035		0.058 (0.041, 0.074)	<0.001*
Participants who completed all items of MMSE test g
Cognitive score	Reference	0.043 (0.021, 0.065)	<0.001		0.158 (0.127, 0.188)	<0.001
Orientation score	Reference	0.040 (0.013, 0.067)	0.003*		0.176 (0.140, 0.213)	<0.001*
Attention and calculation score	Reference	0.017 (0.006, 0.027)	0.001*		0.048 (0.034, 0.062)	<0.001*
Visual construction score	Reference	0.002 (–0.004, 0.008)	0.518		0.001 (–0.008, 0.009)	0.879
Language score	Reference	0.055 (0.034, 0.076)	<0.001*		0.155 (0.126, 0.184)	<0.001*
Naming score	Reference	0.026 (0.013, 0.039)	<0.001*		0.068 (0.051, 0.086)	<0.001*
Recall score	Reference	0.013 (0.001, 0.026)	0.028		0.058 (0.042, 0.074)	<0.001*
CI confidence interval. Linear mixed-effects models were used. aAdjusted for age, sex, entry time, educational attainment, area of residence, current marital status, occupation, source of income, baseline cognitive score, and self-reported health status. For the analysis of six cognitive dimensions, models were additionally adjusted for the baseline dimensions of cognitive score as appropriate in…
