# Supplementary material for: Integrated healthy lifestyle even in late-life mitigates cognitive decline risk across varied genetic susceptibility
Source: Nat Commun. 2025 Jan 9;16:539. doi: 10.1038/s41467-024-55763-0 (PMC11718162; doi:10.1038/s41467-024-55763-0)
Supplement: Supplementary file 7 — Supplementary Data 5 [file 41467_2024_55763_MOESM7_ESM.xlsx]

## Sheet: Supplementary Data 5
Supplementary Data 5. Sensitivity analyses for association of healthy lifestyle with cognitive decline in different genetic risk groups
Analysis	Low genetic risk						High genetic risk
	Unfavorable Lifestyle	Intermediate Lifestyle		Favorable Lifestyle			Unfavorable Lifestyle	Intermediate Lifestyle		Favorable Lifestyle
		Difference (95% CI)	P value	Difference (95% CI)	P value			Difference (95% CI)	P value	Difference (95% CI)	P value
Further adjusted for self–reported health status a
Cognitive score	Reference	0.041 (0.011, 0.071)	0.008	0.079 (0.040, 0.118)	<0.001		Reference	0.003 (–0.031, 0.037)	0.878	0.065 (0.023, 0.107)	0.003
Orientation score	Reference	0.043 (0.008, 0.078)	0.017	0.074 (0.029, 0.119)	0.001*		Reference	0.003 (–0.036, 0.041)	0.898	0.085 (0.037, 0.133)	<0.001*
Attention and calculation score	Reference	0.017 (0.001, 0.032)	0.037	0.022 (0.002, 0.042)	0.03		Reference	0.005 (–0.012, 0.022)	0.556	0.025 (0.005, 0.046)	0.015
Visual construction score	Reference	0.005 (–0.007, 0.017)	0.425	0.005 (–0.010, 0.020)	0.496		Reference	–0.008 (–0.020, 0.004)	0.172	–0.018 (–0.032, –0.003)	0.017
Language score	Reference	0.025 (–0.002, 0.053)	0.07	0.066 (0.031, 0.101)	<0.001*		Reference	0.021 (–0.009, 0.052)	0.173	0.061 (0.024, 0.099)	0.001*
Naming score	Reference	0.020 (0.002, 0.038)	0.027	0.022 (–0.001, 0.045)	0.061		Reference	0.007 (–0.012, 0.026)	0.46	0.023 (–0.000, 0.046)	0.052
Recall score	Reference	0.018 (0.000, 0.037)	0.047	0.026 (0.003, 0.049)	0.03		Reference	–0.008 (–0.027, 0.011)	0.436	0.015 (–0.008, 0.039)	0.202
Further adjusted for optimism status b
Cognitive score	Reference	0.042 (0.011, 0.072)	0.008	0.080 (0.041, 0.119)	<0.001		Reference	0.003 (–0.031, 0.037)	0.877	0.065 (0.023, 0.107)	0.003
Orientation score	Reference	0.044 (0.008, 0.079)	0.016	0.075 (0.030, 0.120)	0.001*		Reference	0.002 (–0.037, 0.041)	0.922	0.084 (0.037, 0.132)	<0.001*
Attention and calculation score	Reference	0.017 (0.001, 0.032)	0.036	0.022 (0.002, 0.042)	0.029		Reference	0.005 (–0.012, 0.022)	0.547	0.026 (0.005, 0.046)	0.014
Visual construction score	Reference	0.005 (–0.007, 0.017)	0.426	0.005 (–0.010, 0.020)	0.5		Reference	–0.008 (–0.020, 0.004)	0.171	–0.018 (–0.032, –0.003)	0.017
Language score	Reference	0.026 (–0.002, 0.054)	0.067	0.066 (0.031, 0.102)	<0.001*		Reference	0.021 (–0.010, 0.051)	0.184	0.061 (0.023, 0.098)	0.002*
Naming score	Reference	0.021 (0.003, 0.039)	0.026	0.022 (–0.001, 0.045)	0.059		Reference	0.007 (–0.012, 0.026)	0.458	0.023 (–0.000, 0.046)	0.051
Recall score	Reference	0.019 (0.000, 0.037)	0.045	0.026 (0.003, 0.049)	0.028		Reference	–0.008 (–0.027, 0.011)	0.427	0.015 (–0.008, 0.038)	0.206
Further adjusted for chronic disease status c
Cognitive score	Reference	0.041 (0.011, 0.072)	0.008	0.080 (0.042, 0.119)	<0.001		Reference	0.002 (–0.032, 0.036)	0.898	0.065 (0.023, 0.107)	0.003
Orientation score	Reference	0.042 (0.007, 0.078)	0.02	0.076 (0.031, 0.121)	0.001*		Reference	0.005 (–0.034, 0.044)	0.816	0.086 (0.038, 0.135)	<0.001*
Attention and calculation score	Reference	0.016 (0.001, 0.032)	0.042	0.023 (0.003, 0.043)	0.023		Reference	0.005 (–0.012, 0.022)	0.551	0.025 (0.005, 0.046)	0.015
Visual construction score	Reference	0.005 (–0.007, 0.017)	0.423	0.006 (–0.009, 0.021)	0.457		Reference	–0.008 (–0.020, 0.004)	0.172	–0.018 (–0.033, –0.003)	0.016
Language score	Reference	0.026 (–0.002, 0.054)	0.068	0.066 (0.031, 0.101)	<0.001*		Reference	0.020 (–0.011, 0.051)	0.198	0.061 (0.023, 0.099)	0.002*
Naming score	Reference	0.020 (0.001, 0.038)	0.034	0.022 (–0.001, 0.045)	0.058		Reference	0.007 (–0.013, 0.026)	0.501	0.024 (0.000, 0.047)	0.046
Recall score	Reference	0.018 (–0.000, 0.036)	0.057	0.027 (0.004, 0.050)	0.024		Reference	–0.007 (–0.027, 0.012)	0.446	0.016 (–0.008, 0.039)	0.19
Excluding participants with baseline MMSE in the lowest 10% of the cohort distribution d
Cognitive score	Reference	0.047 (0.016, 0.078)	0.003	0.087 (0.048, 0.126)	<0.001		Reference	0.004 (–0.030, 0.037)	0.833	0.066 (0.024, 0.107)	0.002
Orientation score	Reference	0.048 (0.013, 0.082)	0.007*	0.077 (0.034, 0.121)	<0.001*		Reference	0.002 (–0.036, 0.040)	0.918	0.076 (0.030, 0.122)	0.001*
Attention and calculation score	Reference	0.020 (0.004, 0.035)	0.014	0.026 (0.007, 0.046)	0.009		Reference	0.006 (–0.010, 0.023)	0.461	0.028 (0.008, 0.049)	0.006*
Visual construction score	Reference	0.006 (–0.006, 0.018)	0.357	0.007 (–0.008, 0.022)	0.369		Reference	–0.008 (–0.020, 0.004)	0.193	–0.018 (–0.033, –0.003)	0.017
Language score	Reference	0.033 (0.005, 0.061)	0.019	0.072 (0.037, 0.107)	<0.001*		Reference	0.022 (–0.008, 0.052)	0.153	0.061 (0.025, 0.097)	0.001*
Naming score	Reference	0.020 (0.002, 0.038)	0.03	0.026 (0.003, 0.049)	0.03		Reference	0.010 (–0.009, 0.029)	0.31	0.027 (0.004, 0.050)	0.02
Recall score	Reference	0.022 (0.004, 0.040)	0.017	0.032 (0.009, 0.055)	0.006*		Reference	–0.006 (–0.025, 0.013)	0.514	0.017 (–0.006, 0.040)	0.154
Excluding participants with cognitive score change at the 0.5th and 99.5th percentiles of the cohort distribution e
Cognitive score	Reference	0.041 (0.011, 0.072)	0.008	0.079 (0.040, 0.118)	<0.001		Reference	0.002 (–0.032, 0.036)	0.9	0.064 (0.023, 0.106)	0.003
Orientation score	Reference	0.043 (0.007, 0.078)	0.018	0.074 (0.029, 0.119)	0.001*		Reference	0.002 (–0.037, 0.041)	0.932	0.084 (0.037, 0.132)	<0.001*
Attention and calculation score	Reference	0.017 (0.001, 0.032)	0.038	0.022 (0.002, 0.042)	0.029		Reference	0.005 (–0.012, 0.021)	0.568	0.025 (0.005, 0.046)	0.015
Visual construction score	Reference	0.005 (–0.007, 0.017)	0.418	0.005 (–0.010, 0.020)	0.508		Reference	–0.008 (–0.020, 0.004)	0.179	–0.018 (–0.032, –0.003)	0.018
Language score	Reference	0.026 (–0.002, 0.053)	0.069	0.066 (0.031, 0.101)	<0.001*		Reference	0.021 (–0.010, 0.051)	0.18	0.061 (0.023, 0.098)	0.002*
Naming score	Reference	0.021 (0.003, 0.039)	0.024	0.022 (–0.001, 0.045)	0.06		Reference	0.007 (–0.012, 0.025)	0.492	0.023 (–0.001, 0.046)	0.057
Recall score	Reference	0.018 (0.000, 0.037)	0.048	0.026 (0.003, 0.049)	0.029		Reference	–0.008 (–0.027, 0.011)	0.419	0.015 (–0.008, 0.038)	0.208
Using “never smoking” as a healthy lifestyle factor instead of “no current smoking” status to develop a new healthy lifestyle score f
Cognitive score	Reference	0.035 (0.005, 0.066)	0.025	0.067 (0.027, 0.107)	0.001		Reference	–0.006 (–0.040, 0.028)	0.725	0.062 (0.018, 0.105)	0.005
Orientation score	Reference	0.034 (–0.002, 0.069)	0.063	0.058 (0.012, 0.104)	0.014		Reference	–0.010 (–0.049, 0.029)	0.612	0.081 (0.032, 0.131)	0.001*
Attention and calculation score	Reference	0.014 (–0.002, 0.030)	0.084	0.016 (–0.004, 0.036)	0.125		Reference	0.004 (–0.013, 0.021)	0.662	0.022 (0.001, 0.043)	0.044
Visual construction score	Reference	0.005 (–0.007, 0.017)	0.416	0.002 (–0.014, 0.017)	0.847		Reference	–0.010 (–0.022, 0.002)	0.117	–0.018 (–0.033, –0.003)	0.019
Language score	Reference	0.018 (–0.010, 0.046)	0.197	0.058 (0.022, 0.094)	0.002*		Reference	0.014 (–0.017, 0.045)	0.383	0.060 (0.022, 0.099)	0.002*
Naming score	Reference	0.019 (0.001, 0.037)	0.038	0.018 (–0.005, 0.042)	0.13		Reference	0.005 (–0.014, 0.024)	0.599	0.023 (–0.001, 0.047)	0.059
Recall score	Reference	0.015 (–0.003, 0.034)	0.01	0.020 (–0.004, 0.044)	0.103		Reference	–0.012 (–0.031, 0.007)	0.214	0.014 (–0.010, 0.038)	0.238
Participants who completed all items of MMSE test g
Cognitive score	Reference	0.039 (0.009, 0.069)	0.012	0.070 (0.032, 0.109)	<0.001		Reference	0.010 (–0.024, 0.044)	0.567	0.065 (0.024, 0.107)	0.002
Orientation score	Reference	0.043 (0.008, 0.078)	0.017	0.074 (0.029, 0.119)	0.001*		Reference	0.003 (–0.036, 0.042)	0.894	0.085 (0.037, 0.133)	<0.001*
Attention and calculation score	Reference	0.017 (0.001, 0.032)	0.036	0.022 (0.002, 0.042)	0.029		Reference	0.006 (–0.011, 0.022)	0.508	0.026 (0.005, 0.046)	0.014
Visual construction score	Reference	0.005 (–0.007, 0.016)	0.447	0.005 (–0.010, 0.020)	0.506		Reference	–0.008 (–0.020, 0.003)	0.165	–0.018 (–0.032, –0.003)	0.017
Language score	Reference	0.026 (–0.002, 0.054)	0.066	0.066 (0.031, 0.101)	<0.001*		Reference	0.022 (–0.008, 0.053)	0.15	0.062 (0.024, 0.100)	0.001*
Naming score	Reference	0.020 (0.002, 0.038)	0.029	0.022 (–0.001, 0.045)	0.059		Reference	0.007 (–0.012, 0.026)	0.462	0.023 (–0.000, 0.046)	0.054
Recall score	Reference	0.019 (0.001, 0.037)	0.042	0.026 (0.003, 0.049)	0.027		Reference	–0.007 (–0.026, 0.012)	0.484	0.015 (–0.008, 0.039)	0.193
CI confidence interval. Linear mixed-effects models were used. aAdjusted for age, sex, entry time, educational attainment, area of residence, current marital status, occupation, source of income, baseline cognitive score, and self–reported health status. For the analysis of six cognitive dimensions, models were additionally adjusted for the baseline dimensions of cognitive score as appropriate in…
