# Supplementary material for: Integrated healthy lifestyle even in late-life mitigates cognitive decline risk across varied genetic susceptibility
Source: Nat Commun. 2025 Jan 9;16:539. doi: 10.1038/s41467-024-55763-0 (PMC11718162; doi:10.1038/s41467-024-55763-0)
Supplement: Supplementary file 10 — Source Data [file 41467_2024_55763_MOESM10_ESM.xlsx]

## Sheet: data
sex	id	age	urban	edu	job	income	married	wave	hlsg	z_mmse	z_c_orientation	z_c_compute	z_c_visual	z_c_language	z_c_name	z_c_recall	y_mmse_z	y_c_orientation_z	y_c_compute_z	y_c_visual_z	y_c_language_z	y_c_name_z	y_c_recall_z	visit	q2grs
2	11000308	90	1	0	3	0	0	2009	1	-0.224101	0.319772	-0.231384	1.3557	0.387234	0.506037	-1.68982	-0.224101	0.319772	-0.231384	1.3557	0.387234	0.506037	-1.68982	0	0
2	11000308	90	1	0	3	0	0	2009	1	-0.224101	0.319772	-0.231384	1.3557	0.387234	0.506037	-1.68982	-2.69151	-3.62594	-2.40948	-0.737588	0.387234	-1.0498	-1.68982	2.81311	0
2	11000308	90	1	0	3	0	0	2009	1	-0.224101	0.319772	-0.231384	1.3557	0.387234	0.506037	-1.68982	-1.76623	0.319772	-3.13551	-0.737588	0.387234	-0.271883	-0.915542	5.5775	0
2	11001408	85	1	2	2	1	1	2009	2	1.0096	0.319772	0.494647	1.3557	0.387234	0.506037	0.633013	1.0096	0.319772	0.494647	1.3557	0.387234	0.506037	0.633013	0	0
2	11001408	85	1	2	2	1	1	2009	2	1.0096	0.319772	0.494647	1.3557	0.387234	0.506037	0.633013	0.701176	0.319772	0.494647	1.3557	0.387234	0.506037	-0.141264	2.83235	0
2	11001508	87	1	2	2	1	0	2009	2	1.0096	0.319772	0.494647	1.3557	0.387234	0.506037	0.633013	1.0096	0.319772	0.494647	1.3557	0.387234	0.506037	0.633013	0	1
2	11001508	87	1	2	2	1	0	2009	2	1.0096	0.319772	0.494647	1.3557	0.387234	0.506037	0.633013	1.0096	0.319772	0.494647	1.3557	0.387234	0.506037	0.633013	2.77481	1
2	11002308	86	1	0	3	0	0	2009	2	-0.532527	-1.65308	0.494647	-0.737588	0.387234	0.506037	-1.68982	-0.532527	-1.65308	0.494647	-0.737588	0.387234	0.506037	-1.68982	0	1
2	11002308	86	1	0	3	0	0	2009	2	-0.532527	-1.65308	0.494647	-0.737588	0.387234	0.506037	-1.68982	-0.532527	0.319772	0.494647	-0.737588	0.387234	0.506037	-2.4641	2.76389	1
2	11002308	86	1	0	3	0	0	2009	2	-0.532527	-1.65308	0.494647	-0.737588	0.387234	0.506037	-1.68982	0.39275	-1.65308	0.494647	1.3557	0.387234	-0.271883	0.633013	5.56115	1
2	11002308	86	1	0	3	0	0	2009	2	-0.532527	-1.65308	0.494647	-0.737588	0.387234	0.506037	-1.68982	-3.61678	-5.59879	-1.68345	-0.737588	-0.901104	-2.60565	-1.68982	10.2379	1
2	11002508	101	1	0	3	0	0	2009	0	-2.69151	0.319772	-3.13551		0.387234	0.506037	-4.01265	-2.69151	0.319772	-3.13551		0.387234	0.506037	-4.01265	0	0
2	11002508	101	1	0	3	0	0	2009	0	-2.69151	0.319772	-3.13551		0.387234	0.506037	-4.01265	0.0843248	0.319772	0.494647	-0.737588	0.387234	-1.0498	0.633013	2.71731	0
2	11002508	101	1	0	3	0	0	2009	0	-2.69151	0.319772	-3.13551		0.387234	0.506037	-4.01265	-8.24317	-9.5445	-3.13551		-7.3428		-4.01265	5.49265	0
2	11002908	65	2	1	0	0	1	2009	1	0.701176	0.319772	-0.231384	1.3557	0.387234	0.506037	0.633013	0.701176	0.319772	-0.231384	1.3557	0.387234	0.506037	0.633013	0	1
2	11002908	65	2	1	0	0	1	2009	1	0.701176	0.319772	-0.231384	1.3557	0.387234	0.506037	0.633013	1.0096	0.319772	0.494647	1.3557	0.387234	0.506037	0.633013	2.71456	1
2	11002908	65	2	1	0	0	1	2009	1	0.701176	0.319772	-0.231384	1.3557	0.387234	0.506037	0.633013	-0.224101	0.319772	0.494647	-0.737588	0.387234	-1.82772	0.633013	5.50634	1
2	11002908	65	2	1	0	0	1	2009	1	0.701176	0.319772	-0.231384	1.3557	0.387234	0.506037	0.633013	0.0843248	-1.65308	0.494647	1.3557	0.387234	0.506037	-0.915542	10.2625	1
2	11003008	67	2	0	0	0	1	2009	2	0.39275	0.319772	-0.231384	-0.737588	0.387234	0.506037	0.633013	0.39275	0.319772	-0.231384	-0.737588	0.387234	0.506037	0.633013	0	1
2	11003008	67	2	0	0	0	1	2009	2	0.39275	0.319772	-0.231384	-0.737588	0.387234	0.506037	0.633013	1.0096	0.319772	0.494647	1.3557	0.387234	0.506037	0.633013	2.71456	1
2	11003008	67	2	0	0	0	1	2009	2	0.39275	0.319772	-0.231384	-0.737588	0.387234	0.506037	0.633013	0.701176	0.319772	0.494647	-0.737588	0.387234	0.506037	0.633013	5.50634	1
2	11003008	67	2	0	0	0	1	2009	2	0.39275	0.319772	-0.231384	-0.737588	0.387234	0.506037	0.633013	-0.224101	-1.65308	-0.231384	-0.737588	0.387234	0.506037	-0.141264	10.2625	1
1	11003108	66	2	1	1	0	1	2009	1	1.0096	0.319772	0.494647	1.3557	0.387234	0.506037	0.633013	1.0096	0.319772	0.494647	1.3557	0.387234	0.506037	0.633013	0	0
1	11003108	66	2	1	1	0	1	2009	1	1.0096	0.319772	0.494647	1.3557	0.387234	0.506037	0.633013	1.0096	0.319772	0.494647	1.3557	0.387234	0.506037	0.633013	2.71456	0
1	11003108	66	2	1	1	0	1	2009	1	1.0096	0.319772	0.494647	1.3557	0.387234	0.506037	0.633013	0.39275	0.319772	0.494647	1.3557	0.387234	0.506037	-0.915542	5.50634	0
1	11003108	66	2	1	1	0	1	2009	1	1.0096	0.319772	0.494647	1.3557	0.387234	0.506037	0.633013	0.0843248	0.319772	0.494647	1.3557	0.387234	0.506037	-1.68982	10.2625	0
2	11003808	86	1	1	3	0	0	2009	0	0.39275	0.319772	-0.957414	1.3557	0.387234	0.506037	0.633013	0.39275	0.319772	-0.957414	1.3557	0.387234	0.506037	0.633013	0	1
2	11003808	86	1	1	3	0	0	2009	0	0.39275	0.319772	-0.957414	1.3557	0.387234	0.506037	0.633013	1.0096	0.319772	0.494647	1.3557	0.387234	0.506037	0.633013	2.79947	1
2	11003808	86	1	1	3	0	0	2009	0	0.39275	0.319772	-0.957414	1.3557	0.387234	0.506037	0.633013	0.0843248	0.319772	-0.231384		0.387234	-0.271883	0.633013	5.55289	1
2	11004408	90	1	2	2	1	0	2009	1	0.701176	0.319772	0.494647	1.3557	0.387234	0.506037	-0.141264	0.701176	0.319772	0.494647	1.3557	0.387234	0.506037	-0.141264	0	1
2	11004408	90	1	2	2	1	0	2009	1	0.701176	0.319772	0.494647	1.3557	0.387234	0.506037	-0.141264	-0.840952	0.319772	0.494647	1.3557	0.387234	-1.82772	-1.68982	2.76113	1
2	11004808	86	1	0	3	0	0	2009	2	-1.4578	-1.65308	-1.68345	1.3557	-0.901104	0.506037	-1.68982	-1.4578	-1.65308	-1.68345	1.3557	-0.901104	0.506037	-1.68982	0	0
2	11004808	86	1	0	3	0	0	2009	2	-1.4578	-1.65308	-1.68345	1.3557	-0.901104	0.506037	-1.68982	-0.532527	0.319772	-0.957414	1.3557	0.387234	0.506037	-1.68982	2.79669	0
2	11005008	83	1	2	1	1	0	2009	1	-0.224101	-1.65308	0.494647	1.3557	0.387234	0.506037	-1.68982	-0.224101	-1.65308	0.494647	1.3557	0.387234	0.506037	-1.68982	0	0
2	11005008	83	1	2	1	1	0	2009	1	-0.224101	-1.65308	0.494647	1.3557	0.387234	0.506037	-1.68982	-1.4578	0.319772	-2.40948		0.387234	0.506037	-1.68982	2.74198	0
2	11006008	91	1	1	3	0	0	2009	2	0.39275	0.319772	0.494647	-0.737588	0.387234	0.506037	-0.141264	0.39275	0.319772	0.494647	-0.737588	0.387234	0.506037	-0.141264	0	0
2	11006008	91	1	1	3	0	0	2009	2	0.39275	0.319772	0.494647	-0.737588	0.387234	0.506037	-0.141264	0.701176	0.319772	0.494647	-0.737588	0.387234	0.506037	0.633013	2.75844	0
2	11006008	91	1	1	3	0	0	2009	2	0.39275	0.319772	0.494647	-0.737588	0.387234	0.506037	-0.141264	0.0843248	0.319772	-0.957414		0.387234	0.506037	0.633013	5.5694	0
2	11006608	65	1	1	1	1	1	2009	2	1.0096	0.319772	0.494647	1.3557	0.387234	0.506037	0.633013	1.0096	0.319772	0.494647	1.3557	0.387234	0.506037	0.633013	0	0
2	11006608	65	1	1	1	1	1	2009	2	1.0096	0.319772	0.494647	1.3557	0.387234	0.506037	0.633013	1.0096	0.319772	0.494647	1.3557	0.387234	0.506037	0.633013	2.73383	0
2	11006608	65	1	1	1	1	1	2009	2	1.0096	0.319772	0.494647	1.3557	0.387234	0.506037	0.633013	1.0096	0.319772	0.494647	1.3557	0.387234	0.506037	0.633013	5.53383	0
2	11006608	65	1	1	1	1	1	2009	2	1.0096	0.319772	0.494647	1.3557	0.387234	0.506037	0.633013	0.701176	0.319772	0.494647	-0.737588	0.387234	0.506037	0.633013	10.2105	0
1	11006708	65	1	1	0	1	1	2009	1	1.0096	0.319772	0.494647	1.3557	0.387234	0.506037	0.633013	1.0096	0.319772	0.494647	1.3557	0.387234	0.506037	0.633013	0	1
1	11006708	65	1	1	0	1	1	2009	1	1.0096	0.319772	0.494647	1.3557	0.387234	0.506037	0.633013	0.701176	-1.65308	0.494647	1.3557	0.387234	0.506037	0.633013	2.73657	1
1	11006708	65	1	1	0	1	1	2009	1	1.0096	0.319772	0.494647	1.3557	0.387234	0.506037	0.633013	1.0096	0.319772	0.494647	1.3557	0.387234	0.506037	0.633013	5.55027	1
1	11006708	65	1	1	0	1	1	2009	1	1.0096	0.319772	0.494647	1.3557	0.387234	0.506037	0.633013	1.0096	0.319772	0.494647	1.3557	0.387234	0.506037	0.633013	10.2105	1
1	11007108	96	1	1	1	1	1	2009	1	1.0096	0.319772	0.494647	1.3557	0.387234	0.506037	0.633013	1.0096	0.319772	0.494647	1.3557	0.387234	0.506037	0.633013	0	0
1	11007108	96	1	1	1	1	1	2009	1	1.0096	0.319772	0.494647	1.3557	0.387234	0.506037	0.633013	-0.532527	0.319772	0.494647	1.3557	0.387234	0.506037	-3.23837	2.81876	0
1	11007108	96	1	1	1	1	1	2009	1	1.0096	0.319772	0.494647	1.3557	0.387234	0.506037	0.633013	-0.840952	-1.65308	0.494647		-2.18944	0.506037	-0.915542	5.53109	0
1	11007408	66	1	2	2	1	1	2009	1	1.0096	0.319772	0.494647	1.3557	0.387234	0.506037	0.633013	1.0096	0.319772	0.494647	1.3557	0.387234	0.506037	0.633013	0	1
1	11007408	66	1	2	2	1	1	2009	1	1.0096	0.319772	0.494647	1.3557	0.387234	0.506037	0.633013	0.39275	0.319772	0.494647	1.3557	0.387234	-1.0498	0.633013	2.72834	1
1	11007408	66	1	2	2	1	1	2009	1	1.0096	0.319772	0.494647	1.3557	0.387234	0.506037	0.633013	0.39275	0.319772	0.494647	-0.737588	0.387234	0.506037	-0.141264	5.53382	1
1	11007408	66	1	2	2	1	1	2009	1	1.0096	0.319772	0.494647	1.3557	0.387234	0.506037	0.633013	0.39275	-1.65308	0.494647	1.3557	0.387234	0.506037	-0.141264	10.3146	1
1	11007808	65	1	2	1	1	1	2009	0	0.0843248	0.319772	0.494647	1.3557	0.387234	0.506037	-1.68982	0.0843248	0.319772	0.494647	1.3557	0.387234	0.506037	-1.68982	0	0
1	11007808	65	1	2	1	1	1	2009	0	0.0843248	0.319772	0.494647	1.3557	0.387234	0.506037	-1.68982	1.0096	0.319772	0.494647	1.3557	0.387234	0.506037	0.633013	2.72834	0
2	11007908	67	1	0	1	1	1	2009	2	0.701176	0.319772	0.494647	-0.737588	0.387234	0.506037	0.633013	0.701176	0.319772	0.494647	-0.737588	0.387234	0.506037	0.633013	0	0
2	11007908	67	1	0	1	1	1	2009	2	0.701176	0.319772	0.494647	-0.737588	0.387234	0.506037	0.633013	0.701176	0.319772	0.494647	1.3557	0.387234	0.506037	-0.141264	2.72834	0
2	11007908	67	1	0	1	1	1	2009	2	0.701176	0.319772	0.494647	-0.737588	0.387234	0.506037	0.633013	0.39275	0.319772	0.494647	-0.737588	0.387234	0.506037	-0.141264	5.51464	0
2	11007908	67	1	0	1	1	1	2009	2	0.701176	0.319772	0.494647	-0.737588	0.387234	0.506037	0.633013	-0.840952	-3.62594	-0.957414	-0.737588	0.387234	0.506037	-0.141264	10.3256	0
2	11009008	90	2	0	0	0	0	2009	1	0.39275	0.319772	0.494647		0.387234	0.506037	-0.141264	0.39275	0.319772	0.494647		0.387234	0.506037	-0.141264	0	1
2	11009008	90	2	0	0	0	0	2009	1	0.39275	0.319772	0.494647		0.387234	0.506037	-0.141264	-8.24317	-9.5445	-3.13551	-0.737588	-7.3428	-4.93941	-4.01265	2.69549	1
1	11009408	83	2	2	2	0	1	2009	0	1.0096	0.319772	0.494647	1.3557	0.387234	0.506037	0.633013	1.0096	0.319772	0.494647	1.3557	0.387234	0.506037	0.633013	0	1
1	11009408	83	2	2	2	0	1	2009	0	1.0096	0.319772	0.494647	1.3557	0.387234	0.506037	0.633013	0.0843248	0.319772	0.494647	1.3557	0.387234	0.506037	-1.68982	2.70913	1
1	11009408	83	2	2	2	0	1	2009	0	1.0096	0.319772	0.494647	1.3557	0.387234	0.506037	0.633013	1.0096	0.319772	0.494647	1.3557	0.387234	0.506037	0.633013	5.56393	1
1	11009608	90	2	2	1	1	1	2009	1	0.701176	0.319772	0.494647	-0.737588	0.387234	0.506037	0.633013	0.701176	0.319772	0.494647	-0.737588	0.387234	0.506037	0.633013	0	1
1	11009608	90	2	2	1	1	1	2009	1	0.701176	0.319772	0.494647	-0.737588	0.387234	0.506037	0.633013	-5.15891	-5.59879	-2.40948	-0.737588	-2.18944	-3.38357	-3.23837	2.71193	1
1	11010008	93	2	1	0	0	0	2009	0	0.39275	0.319772	-0.231384	-0.737588	0.387234	0.506037	0.633013	0.39275	0.319772	-0.231384	-0.737588	0.387234	0.506037	0.633013	0	1
1	11010008	93	2	1	0	0	0	2009	0	0.39275	0.319772	-0.231384	-0.737588	0.387234	0.506037	0.633013	0.701176	0.319772	0.494647	-0.737588	0.387234	0.506037	0.633013	2.69544	1
2	11010308	65	1	1	1	0	1	2009	1	1.0096	0.319772	0.494647	1.3557	0.387234	0.506037	0.633013	1.0096	0.319772	0.494647	1.3557	0.387234	0.506037	0.633013	0	0
2	11010308	65	1	1	1	0	1	2009	1	1.0096	0.319772	0.494647	1.3557	0.387234	0.506037	0.633013	-0.840952	0.319772	0.494647	-0.737588	0.387234	-1.0498	-1.68982	2.73111	0
2	11010308	65	1	1	1	0	1	2009	1	1.0096	0.319772	0.494647	1.3557	0.387234	0.506037	0.633013	1.0096	0.319772	0.494647	1.3557	0.387234	0.506037	0.633013	5.54481	0
2	11010605	71	1	1	1	1	0	2005	1	1.0096	0.319772	0.494647	1.3557	0.387234	0.506037	0.633013	1.0096	0.319772	0.494647	1.3557	0.387234	0.506037	0.633013	0	0
2	11010605	71	1	1	1	1	0	2005	1	1.0096	0.319772	0.494647	1.3557	0.387234	0.506037	0.633013	1.0096	0.319772	0.494647	1.3557	0.387234	0.506037	0.633013	3.09915	0
2	11010605	71	1	1	1	1	0	2005	1	1.0096	0.319772	0.494647	1.3557	0.387234	0.506037	0.633013	0.39275	0.319772	0.494647	-0.737588	0.387234	0.506037	-0.141264	5.84932	0
2	11010605	71	1	1	1	1	0	2005	1	1.0096	0.319772	0.494647	1.3557	0.387234	0.506037	0.633013	0.39275	0.319772	0.494647	-0.737588	0.387234	0.506037	-0.141264	8.63562	0
2	11010605	71	1	1	1	1	0	2005	1	1.0096	0.319772	0.494647	1.3557	0.387234	0.506037	0.633013	0.0843248	0.319772	-0.231384	1.3557	0.387234	-1.0498	0.633013	13.5534	0
1	11010608	66	1	2	1	1	1	2009	0	1.0096	0.319772	0.494647	1.3557	0.387234	0.506037	0.633013	1.0096	0.319772	0.494647	1.3557	0.387234	0.506037	0.633013	0	1
1	11010608	66	1	2	1	1	1	2009	0	1.0096	0.319772	0.494647	1.3557	0.387234	0.506037	0.633013	1.0096	0.319772	0.494647	1.3557	0.387234	0.506037	0.633013	2.73384	1
1	11010608	66	1	2	1	1	1	2009	0	1.0096	0.319772	0.494647	1.3557	0.387234	0.506037	0.633013	0.0843248	0.319772	-0.231384	1.3557	0.387234	0.506037	-0.915542	5.5311	1
1	11011808	86	1	2	1	1	1	2009	0	1.0096	0.319772	0.494647	1.3557	0.387234	0.506037	0.633013	1.0096	0.319772	0.494647	1.3557	0.387234	0.506037	0.633013	0	1
1	11011808	86	1	2	1	1	1	2009	0	1.0096	0.319772	0.494647	1.3557	0.387234	0.506037	0.633013	-8.24317	-9.5445	-3.13551	-0.737588	-7.3428	-4.93941	-4.01265	2.7639	1
1	11011808	86	1	2	1	1	1	2009	0	1.0096	0.319772	0.494647	1.3557	0.387234	0.506037	0.633013	-8.24317	-9.5445	-3.13551		-7.3428	-4.93941	-4.01265	5.5639	1
1	11012208	91	1	1	2	1	0	2009	2	1.0096	0.319772	0.494647	1.3557	0.387234	0.506037	0.633013	1.0096	0.319772	0.494647	1.3557	0.387234	0.506037	0.633013	0	0
1	11012208	91	1	1	2	1	0	2009	2	1.0096	0.319772	0.494647	1.3557	0.387234	0.506037	0.633013	-0.224101	0.319772	0.494647	1.3557	0.387234	-1.82772	-0.141264	2.70921	0
1	11012208	91	1	1	2	1	0	2009	2	1.0096	0.319772	0.494647	1.3557	0.387234	0.506037	0.633013	-0.840952	-1.65308	0.494647	-0.737588	0.387234	-1.82772	-0.141264	5.501	0
2	11012308	89	2	0	0	0	1	2009	2	0.701176	0.319772	0.494647	-0.737588	0.387234	0.506037	0.633013	0.701176	0.319772	0.494647	-0.737588	0.387234	0.506037	0.633013	0	1
2	11012308	89	2	0	0	0	1	2009	2	0.701176	0.319772	0.494647	-0.737588	0.387234	0.506037	0.633013	-3.30836	0.319772	0.494647	1.3557	-0.901104	-4.93941	-4.01265	2.68182	1
2	11012308	89	2	0	0	0	1	2009	2	0.701176	0.319772	0.494647	-0.737588	0.387234	0.506037	0.633013	0.0843248	0.319772	-0.957414	-0.737588	0.387234	0.506037	0.633013	5.51196	1
1	11012408	87	2	1	2	1	1	2009	1	0.701176	0.319772	0.494647		0.387234	0.506037	0.633013	0.701176	0.319772	0.494647		0.387234	0.506037	0.633013	0	1
1	11012408	87	2	1	2	1	1	2009	1	0.701176	0.319772	0.494647		0.387234	0.506037	0.633013	-8.24317	-9.5445	-3.13551		-7.3428	-4.93941	-4.01265	2.68182	1
2	11013208	91	1	2	2	0	0	2009	2	0.0843248	0.319772	0.494647	1.3557	0.387234	0.506037	-1.68982	0.0843248	0.319772	0.494647	1.3557	0.387234	0.506037	-1.68982	0	0
2	11013208	91	1	2	2	0	0	2009	2	0.0843248	0.319772	0.494647	1.3557	0.387234	0.506037	-1.68982	0.0843248	0.319772	0.494647	1.3557	0.387234	-1.0498	-0.141264	2.70921	0
2	11013208	91	1	2	2	0	0	2009	2	0.0843248	0.319772	0.494647	1.3557	0.387234	0.506037	-1.68982	0.0843248	0.319772	0.494647	-0.737588	0.387234	0.506037	-0.915542	5.501	0
2	11013708	93	1	0	3	0	0	2009	1	0.0843248	0.319772	0.494647		0.387234	0.506037	-0.915542	0.0843248	0.319772	0.494647		0.387234	0.506037	-0.915542	0	1
2	11013708	93	1	0	3	0	0	2009	1	0.0843248	0.319772	0.494647		0.387234	0.506037	-0.915542	1.0096	0.319772	0.494647	1.3557	0.387234	0.506037	0.633013	2.69552	1
1	11013908	94	1	0	2	1	1	2009	1	-1.4578	0.319772	0.494647		-3.47778	-0.271883	-1.68982	-1.4578	0.319772	0.494647		-3.47778	-0.271883	-1.68982	0	0
1	11013908	94	1	0	2	1	1	2009	1	-1.4578	0.319772	0.494647		-3.47778	-0.271883	-1.68982	-8.24317	-9.5445	-3.13551		-7.3428	-4.93941	-4.01265	2.72014	0
1	11014008	97	1	2	2	1	0	2009	1	0.39275	0.319772	0.494647	1.3557	0.387234	0.506037	-0.915542	0.39275	0.319772	0.494647	1.3557	0.387234	0.506037	-0.915542	0	0
1	11014008	97	1	2	2	1	0	2009	1	0.39275	0.319772	0.494647	1.3557	0.387234	0.506037	-0.915542	-0.532527	0.319772	-0.957414	1.3557	0.387234	-1.0498	-0.141264	2.68734	0
2	11014308	92	1	2	0	0	0	2009	1	-0.840952	0.319772	-2.40948	1.3557	0.387234	-1.0498	0.633013	-0.840952	0.319772	-2.40948	1.3557	0.387234	-1.0498	0.633013	0	1
2	11014308	92	1	2	0	0	0	2009	1	-0.840952	0.319772	-2.40948	1.3557	0.387234	-1.0498	0.633013	-3.30836	0.319772	-3.13551		-2.18944	0.506037	-4.01265	2.71198	1
1	11014700	78	2	1	0	0	0	2000	2	0.701176	0.319772	0.494647	-0.737588	0.387234	0.506037	0.633013	0.701176	0.319772	0.494647	-0.737588	0.387234	0.506037	0.633013	0	0
1	11014700	78	2	1	0	0	0	2000	2	0.701176	0.319772	0.494647	-0.737588	0.387234	0.506037	0.633013	0.39275	0.319772	0.494647	1.3557	0.387234	-1.0498	0.633013	1.76306	0
1	11014700	78	2	1	0	0	0	2000	2	0.701176	0.319772	0.494647	-0.737588	0.387234	0.506037	0.633013	-2.38308	0.319772	0.494647	-0.737588	-0.901104	-2.60565	-3.23837	4.78224	0
1	11014700	78	2	1	0	0	0	2000	2	0.701176	0.319772	0.494647	-0.737588	0.387234	0.506037	0.633013	1.0096	0.319772	0.494647	1.3557	0.387234	0.506037	0.633013	8.34426	0
1	11014700	78	2	1	0	0	0	2000	2	0.701176	0.319772	0.494647	-0.737588	0.387234	0.506037	0.633013	-8.24317	-9.5445	-3.13551		-7.3428	-4.93941	-4.01265	11.0316	0
1	11014700	78	2	1	0	0	0	2000	2	0.701176	0.319772	0.494647	-0.737588	0.387234	0.506037	0.633013	-1.14938	0.319772	0.494647	-0.737588	-0.901104	-1.82772	-0.915542	13.7768	0
1	11015802	90	1	0	2	1	0	2002	2	0.0843248	0.319772	0.494647	1.3557	0.387234	0.506037	-1.68982	0.0843248	0.319772	0.494647	1.3557	0.387234	0.506037	-1.68982	0	0
1	11015802	90	1	0	2	1	0	2002	2	0.0843248	0.319772	0.494647	1.3557	0.387234	0.506037	-1.68982	1.0096	0.319772	0.494647	1.3557	0.387234	0.506037	0.633013	3.04384	0
1	11015802	90	1	0	2	1	0	2002	2	0.0843248	0.319772	0.494647	1.3557	0.387234	0.506037	-1.68982	-0.224101	0.319772	-0.231384	1.3557	0.387234	0.506037	-1.68982	6.52663	0
1	11015802	90	1	0	2	1	0	2002	2	0.0843248	0.319772	0.494647	1.3557	0.387234	0.506037	-1.68982	0.39275	0.319772	0.494647	1.3557	0.387234	0.506037	-0.915542	9.31233	0
2	11015900	89	1	1	1	1	0	2000	0	0.0843248	0.319772	-0.957414	-0.737588	0.387234	0.506037	0.633013	0.0843248	0.319772	-0.957414	-0.737588	0.387234	0.506037	0.633013	0	1
2	11015900	89	1	1	1	1	0	2000	0	0.0843248	0.319772	-0.957414	-0.737588	0.387234	0.506037	0.633013	-0.224101	-3.62594	0.494647	1.3557	0.387234	-1.0498	0.633013	1.54436	1
2	11015900	89	1	1	1	1	0	2000	0	0.0843248	0.319772	-0.957414	-0.737588	0.387234	0.506037	0.633013	-4.23363	-5.59879	0.494647		0.387234	-4.93941	-4.01265	4.60463	1
2	11015900	89	1	1	1	1	0	2000	0	0.0843248	0.319772	-0.957414	-0.737588	0.387234	0.506037	0.633013	-4.54206	0.319772	-3.13551	-0.737588	-4.76612	-1.0498	-4.01265	8.0929	1
2	11015900	89	1	1	1	1	0	2000	0	0.0843248	0.319772	-0.957414	-0.737588	0.387234	0.506037	0.633013	-8.24317	-9.5445	-3.13551		-7.3428	-4.93941	-4.01265	10.895	1
1	11016008	92	1	2	1	1	1	2009	0	0.39275	0.319772	0.494647	1.3557	0.387234	0.506037	-0.915542	0.39275	0.319772	0.494647	1.3557	0.387234	0.506037	-0.915542	0	0
1	11016008	92	1	2	1	1	1	2009	0	0.39275	0.319772	0.494647	1.3557	0.387234	0.506037	-0.915542	-1.4578	-3.62594	0.494647	1.3557	0.387234	-3.38357	-0.141264	2.68462	0
1	11016308	85	1	2	0	1	0	2009	1	1.0096	0.319772	0.494647	1.3557	0.387234	0.506037	0.633013	1.0096	0.319772	0.494647	1.3557	0.387234	0.506037	0.633013	0	1
1	11016308	85	1	2	0	1	0	2009	1	1.0096	0.319772	0.494647	1.3557	0.387234	0.506037	0.633013	0.701176	0.319772	0.494647	1.3557	0.387234	-0.271883	0.633013	2.62439	1
1	11016308	85	1	2	0	1	0	2009	1	1.0096	0.319772	0.494647	1.3557	0.387234	0.506037	0.633013	0.0843248	0.319772	-0.231384	1.3557	0.387234	0.506037	-0.915542	5.44083	1
1	11016308	85	1	2	0	1	0	2009	1	1.0096	0.319772	0.494647	1.3557	0.387234	0.506037	0.633013	0.701176	0.319772	0.494647	1.3557	0.387234	0.506037	-0.141264	10.1559	1
1	11018700	80	1	0	0	0	1	2000	0	0.701176	0.319772	0.494647	-0.737588	0.387234	0.506037	0.633013	0.701176	0.319772	0.494647	-0.737588	0.387234	0.506037	0.633013	0	0
1	11018700	80	1	0	0	0	1	2000	0	0.701176	0.319772	0.494647	-0.737588	0.387234	0.506037	0.633013	0.0843248	0.319772	0.494647	-0.737588	0.387234	0.506037	-0.915542	1.58001	0
1	11018700	80	1	0	0	0	1	2000	0	0.701176	0.319772	0.494647	-0.737588	0.387234	0.506037	0.633013	0.701176	0.319772	0.494647	1.3557	-0.901104	0.506037	0.633013	4.65947	0
1	11018700	80	1	0	0	0	1	2000	0	0.701176	0.319772	0.494647	-0.737588	0.387234	0.506037	0.633013	-0.224101	0.319772	-0.231384	1.3557	0.387234	0.506037	-1.68982	8.12568	0
1	11018700	80	1	0	0	0	1	2000	0	0.701176	0.319772	0.494647	-0.737588	0.387234	0.506037	0.633013	-3.30836	-7.57164	-0.231384	-0.737588	0.387234	-2.60565	-2.4641	10.7992	0
2	11019702	91	1	2	2	0	0	2002	1	0.701176	0.319772	0.494647	-0.737588	0.387234	0.506037	0.633013	0.701176	0.319772	0.494647	-0.737588	0.387234	0.506037	0.633013	0	0
2	11019702	91	1	2	2	0	0	2002	1	0.701176	0.319772	0.494647	-0.737588	0.387234	0.506037	0.633013	0.701176	0.319772	0.494647	-0.737588	0.387234	0.506037	0.633013	3.03014	0
2	11019702	91	1	2	2	0	0	2002	1	0.701176	0.319772	0.494647	-0.737588	0.387234	0.506037	0.633013	-1.14938	0.319772	-3.13551		-0.901104	0.506037	0.633013	6.70698	0
1	11021108	97	1	0	1	1	0	2009	0	0.0843248	0.319772	0.494647	-0.737588	0.387234	-1.0498	0.633013	0.0843248	0.319772	0.494647	-0.737588	0.387234	-1.0498	0.633013	0	0
1	11021108	97	1	0	1	1	0	2009	0	0.0843248	0.319772	0.494647	-0.737588	0.387234	-1.0498	0.633013	-5.77576	0.319772	-3.13551	-0.737588	-7.3428	-2.60565	-4.01265	2.59717	0
1	11021108	97	1	0	1	1	0	2009	0	0.0843248	0.319772	0.494647	-0.737588	0.387234	-1.0498	0.633013	-8.24317	-9.5445	-3.13551		-7.3428		-4.01265	5.46018	0
2	11022500	80	1	2	2	1	0	2000	1	-1.76623	0.319772	0.494647	-0.737588	0.387234	-4.93941	-0.141264	-1.76623	0.319772	0.494647	-0.737588	0.387234	-4.93941	-0.141264	0	0
2	11022500	80	1	2	2	1	0	2000	1	-1.76623	0.319772	0.494647	-0.737588	0.387234	-4.93941	-0.141264	-0.532527	-3.62594	0.494647	1.3557	0.387234	0.506037	-1.68982	1.73019	0
2	11022500	80	1	2	2	1	0	2000	1	-1.76623	0.319772	0.494647	-0.737588	0.387234	-4.93941	-0.141264	1.0096	0.319772	0.494647	1.3557	0.387234	0.506037	0.633013	4.8617	0
2	11022500	80	1	2	2	1	0	2000	1	-1.76623	0.319772	0.494647	-0.737588	0.387234	-4.93941	-0.141264	1.0096	0.319772	0.494647	1.3557	0.387234	0.506037	0.633013	8.28415	0
2	11022500	80	1	2	2	1	0	2000	1	-1.76623	0.319772	0.494647	-0.737588	0.387234	-4.93941	-0.141264	0.701176	0.319772	-0.231384	1.3557	0.387234	0.506037	0.633013	11.0617	0
2	11024000	81	1	0	0	0	0	2000	1	0.0843248	0.319772	-0.231384	-0.737588	0.387234	0.506037	-0.141264	0.0843248	0.319772	-0.231384	-0.737588	0.387234	0.506037	-0.141264	0	0
2	11024000	81	1	0	0	0	0	2000	1	0.0843248	0.319772	-0.231384	-0.737588	0.387234	0.506037	-0.141264	0.0843248	0.319772	0.494647	-0.737588	0.387234	0.506037	-0.915542	1.65094	0
2	11024000	81	1	0	0	0	0	2000	1	0.0843248	0.319772	-0.231384	-0.737588	0.387234	0.506037	-0.141264	1.0096	0.319772	0.494647	1.3557	0.387234	0.506037	0.633013	4.80436	0
2	11024000	81	1	0	0	0	0	2000	1	0.0843248	0.319772	-0.231384	-0.737588	0.387234	0.506037	-0.141264	0.701176	0.319772	0.494647	-0.737588	0.387234	0.506037	0.633013	8.20492	0
2	11026200	101	1	0	3	0	0	2000	2	-1.14938	-1.65308	-0.231384	-0.737588	0.387234	-2.60565	0.633013	-1.14938	-1.65308	-0.231384	-0.737588	0.387234	-2.60565	0.633013	0	1
2	11026200	101	1	0	3	0	0	2000	2	-1.14938	-1.65308	-0.231384	-0.737588	0.387234	-2.60565	0.633013	-6.08419	-9.5445	-3.13551	-0.737588	-7.3428	0.506037	-4.01265	1.6784	1
2	11026200	101	1	0	3	0	0	2000	2	-1.14938	-1.65308	-0.231384	-0.737588	0.387234	-2.60565	0.633013	0.0843248	0.319772	-0.957414	1.3557	0.387234	0.506037	-0.141264	4.68388	1
2	11026200	101	1	0	3	0	0	2000	2	-1.14938	-1.65308	-0.231384	-0.737588	0.387234	-2.60565	0.633013	-7.62632	-9.5445	-3.13551		-4.76612	-4.93941	-4.01265	8.1612	1
2	11035402	71	2	1	0	0	1	2002	0	1.0096	0.319772	0.494647	1.3557	0.387234	0.506037	0.633013	1.0096	0.319772	0.494647	1.3557	0.387234	0.506037	0.633013	0	0
2	11035402	71	2	1	0	0	1	2002	0	1.0096	0.319772	0.494647	1.3557	0.387234	0.506037	0.633013	0.701176	0.319772	0.494647	1.3557	0.387234	0.506037	-0.141264	2.95342	0
2	11035402	71	2	1	0	0	1	2002	0	1.0096	0.319772	0.494647	1.3557	0.387234	0.506037	0.633013	1.0096	0.319772	0.494647	1.3557	0.387234	0.506037	0.633013	6.48804	0
2	11035402	71	2	1	0	0	1	2002	0	1.0096	0.319772	0.494647	1.3557	0.387234	0.506037	0.633013	0.701176	0.319772	0.494647	1.3557	0.387234	0.506037	-0.141264	9.12603	0
1	11035702	76	2	1	0	0	0	2002	0	0.701176	0.319772	0.494647	1.3557	0.387234	0.506037	-0.141264	0.701176	0.319772	0.494647	1.3557	0.387234	0.506037	-0.141264	0	1
1	11035702	76	2	1	0	0	0	2002	0	0.701176	0.319772	0.494647	1.3557	0.387234	0.506037	-0.141264	-1.14938	0.319772	-2.40948	1.3557	0.387234	0.506037	-1.68982	2.89589	1
1	11035702	76	2	1	0	0	0	2002	0	0.701176	0.319772	0.494647	1.3557	0.387234	0.506037	-0.141264	-0.532527	0.319772	-2.40948	-0.737588	0.387234	0.506037	0.633013	6.31573	1
1	11036402	76	2	1	0	0	0	2002	1	-0.840952	0.319772	0.494647	1.3557	0.387234	-1.82772	-1.68982	-0.840952	0.319772	0.494647	1.3557	0.387234	-1.82772	-1.68982	0	1
1	11036402	76	2	1	0	0	0	2002	1	-0.840952	0.319772	0.494647	1.3557	0.387234	-1.82772	-1.68982	-0.532527	0.319772	-0.957414		-0.901104	0.506037	-0.141264	2.89589	1
1	11036402	76	2	1	0	0	0	2002	1	-0.840952	0.319772	0.494647	1.3557	0.387234	-1.82772	-1.68982	1.0096	0.319772	0.494647	1.3557	0.387234	0.506037	0.633013	6.41963	1
1	11036402	76	2	1	0	0	0	2002	1	-0.840952	0.319772	0.494647	1.3557	0.387234	-1.82772	-1.68982	-1.14938	-3.62594	-0.957414	1.3557	0.387234	0.506037	-1.68982	9.12877	1
2	11036602	67	2	1	0	0	1	2002	2	0.701176	0.319772	0.494647	1.3557	0.387234	0.506037	-0.141264	0.701176	0.319772	0.494647	1.3557	0.387234	0.506037	-0.141264	0	0
2	11036602	67	2	1	0	0	1	2002	2	0.701176	0.319772	0.494647	1.3557	0.387234	0.506037	-0.141264	-0.840952	0.319772	-0.957414	-0.737588	0.387234	0.506037	-1.68982	2.88493	0
2	11036602	67	2	1	0	0	1	2002	2	0.701176	0.319772	0.494647	1.3557	0.387234	0.506037	-0.141264	0.39275	0.319772	-0.957414	1.3557	0.387234	0.506037	0.633013	6.41963	0
2	11036602	67	2	1	0	0	1	2002	2	0.701176	0.319772	0.494647	1.3557	0.387234	0.506037	-0.141264	0.39275	0.319772	-0.957414	1.3557	0.387234	0.506037	0.633013	9.12877	0
2	11036602	67	2	1	0	0	1	2002	2	0.701176	0.319772	0.494647	1.3557	0.387234	0.506037	-0.141264	1.0096	0.319772	0.494647	1.3557	0.387234	0.506037	0.633013	11.9726	0
2	11036602	67	2	1	0	0	1	2002	2	0.701176	0.319772	0.494647	1.3557	0.387234	0.506037	-0.141264	-0.224101	0.319772	0.494647	1.3557	0.387234	-1.0498	-0.915542	16.7178	0
2	11037202	77	1	1	1	1	0	2002	2	-0.532527	0.319772	0.494647	-0.737588	0.387234	-2.60565	0.633013	-0.532527	0.319772	0.494647	-0.737588	0.387234	-2.60565	0.633013	0	0
2	11037202	77	1	1	1	1	0	2002	2	-0.532527	0.319772	0.494647	-0.737588	0.387234	-2.60565	0.633013	1.0096	0.319772	0.494647	1.3557	0.387234	0.506037	0.633013	2.87671	0
2	11037202	77	1	1	1	1	0	2002	2	-0.532527	0.319772	0.494647	-0.737588	0.387234	-2.60565	0.633013	-1.14938	0.319772	0.494647		-0.901104	0.506037	-3.23837	6.41424	0
1	11037702	76	1	1	1	1	1	2002	0	1.0096	0.319772	0.494647	1.3557	0.387234	0.506037	0.633013	1.0096	0.319772	0.494647	1.3557	0.387234	0.506037	0.633013	0	1
1	11037702	76	1	1	1	1	1	2002	0	1.0096	0.319772	0.494647	1.3557	0.387234	0.506037	0.633013	0.701176	0.319772	-0.231384	1.3557	0.387234	0.506037	0.633013	2.97808	1
1	11037702	76	1	1	1	1	1	2002	0	1.0096	0.319772	0.494647	1.3557	0.387234	0.506037	0.633013	0.39275	0.319772	-0.231384	1.3557	0.387234	0.506037	-0.141264	6.45261	1
1	11037702	76	1	1	1	1	1	2002	0	1.0096	0.319772	0.494647	1.3557	0.387234	0.506037	0.633013	0.701176	0.319772	0.494647	1.3557	0.387234	0.506037	-0.141264	9.21644	1
1	11037702	76	1	1	1	1	1	2002	0	1.0096	0.319772	0.494647	1.3557	0.387234	0.506037	0.633013	0.0843248	0.319772	0.494647	1.3557	0.387234	0.506037	-1.68982	12	1
1	11037702	76	1	1	1	1	1	2002	0	1.0096	0.319772	0.494647	1.3557	0.387234	0.506037	0.633013	-0.224101	0.319772	-0.231384	-0.737588	0.387234	0.506037	-0.915542	16.7315	1
2	11038202	67	1	1	3	1	0	2002	2	0.701176	0.319772	0.494647	1.3557	0.387234	-0.271883	0.633013	0.701176	0.319772	0.494647	1.3557	0.387234	-0.271883	0.633013	0	1
2	11038202	67	1	1	3	1	0	2002	2	0.701176	0.319772	0.494647	1.3557	0.387234	-0.271883	0.633013	0.701176	0.319772	0.494647	-0.737588	0.387234	0.506037	0.633013	3.04932	1
2	11038202	67	1	1	3	1	0	2002	2	0.701176	0.319772	0.494647	1.3557	0.387234	-0.271883	0.633013	1.0096	0.319772	0.494647	1.3557	0.387234	0.506037	0.633013	6.5485	1
2	11038602	78	1	1	1	1	0	2002	2	-0.532527	0.319772	0.494647		-3.47778	0.506037	-0.141264	-0.532527	0.319772	0.494647		-3.47778	0.506037	-0.141264	0	1
2	11038602	78	1	1	1	1	0	2002	2	-0.532527	0.319772	0.494647		-3.47778	0.506037	-0.141264	0.701176	0.319772	0.494647	1.3557	0.387234	0.506037	-0.141264	3.01644	1
2	11038602	78	1	1	1	1	0	2002	2	-0.532527	0.319772	0.494647		-3.47778	0.506037	-0.141264	0.0843248	0.319772	0.494647	1.3557	0.387234	0.506037	-1.68982	6.52387	1
2	11038602	78	1	1	1	1	0	2002	2	-0.532527	0.319772	0.494647		-3.47778	0.506037	-0.141264	-0.840952	-3.62594	-0.231384	1.3557	0.387234	0.506037	-1.68982	9.30411	1
2	11038602	78	1	1	1	1	0	2002	2	-0.532527	0.319772	0.494647		-3.47778	0.506037	-0.141264	-1.4578	0.319772	-0.231384	-0.737588	-2.18944	-0.271883	-1.68982	12.1452	1
2	11038602	78	1	1	1	1	0	2002	2	-0.532527	0.319772	0.494647		-3.47778	0.506037	-0.141264	-8.24317	-9.5445	-3.13551		-7.3428	-4.93941	-4.01265	16.9452	1
1	11039102	66	1	0	1	1	0	2002	0	0.39275	-1.65308	0.494647	-0.737588	0.387234	0.506037	0.633013	0.39275	-1.65308	0.494647	-0.737588	0.387234	0.506037	0.633013	0	0
1	11039102	66	1	0	1	1	0	2002	0	0.39275	-1.65308	0.494647	-0.737588	0.387234	0.506037	0.633013	1.0096	0.319772	0.494647	1.3557	0.387234	0.506037	0.633013	2.91233	0
1	11039102	66	1	0	1	1	0	2002	0	0.39275	-1.65308	0.494647	-0.737588	0.387234	0.506037	0.633013	1.0096	0.319772	0.494647	1.3557	0.387234	0.506037	0.633013	6.41154	0
1	11039102	66	1	0	1	1	0	2002	0	0.39275	-1.65308	0.494647	-0.737588	0.387234	0.506037	0.633013	1.0096	0.319772	0.494647	1.3557	0.387234	0.506037	0.633013	9.28493	0
1	11039102	66	1	0	1	1	0	2002	0	0.39275	-1.65308	0.494647	-0.737588	0.387234	0.506037	0.633013	0.0843248	-1.65308	-0.957414	1.3557	0.387234	0.506037	0.633013	12.0055	0
1	11039102	66	1	0	1	1	0	2002	0	0.39275	-1.65308	0.494647	-0.737588	0.387234	0.506037	0.633013	1.0096	0.319772	0.494647	1.3557	0.387234	0.506037	0.633013	16.6658	0
1	11039302	72	1	0	1	1	1	2002	1	-0.224101	0.319772	-0.231384	1.3557	0.387234	0.506037	-1.68982	-0.224101	0.319772	-0.231384	1.3557	0.387234	0.506037	-1.68982	0	0
1	11039302	72	1	0	1	1	1	2002	1	-0.224101	0.319772	-0.231384	1.3557	0.387234	0.506037	-1.68982	1.0096	0.319772	0.494647	1.3557	0.387234	0.506037	0.633013	2.91507	0
1	11039302	72	1	0	1	1	1	2002	1	-0.224101	0.319772	-0.231384	1.3557	0.387234	0.506037	-1.68982	1.0096	0.319772	0.494647	1.3557	0.387234	0.506037	0.633013	6.40336	0
1	11039302	72	1	0	1	1	1	2002	1	-0.224101	0.319772	-0.231384	1.3557	0.387234	0.506037	-1.68982	-0.532527	0.319772	-2.40948	1.3557	0.387234	0.506037	-0.141264	9.29315	0
1	11039702	68	1	1	2	1	1	2002	2	0.701176	0.319772	0.494647	1.3557	0.387234	0.506037	-0.141264	0.701176	0.319772	0.494647	1.3557	0.387234	0.506037	-0.141264	0	1
1	11039702	68	1	1	2	1	1	2002	2	0.701176	0.319772	0.494647	1.3557	0.387234	0.506037	-0.141264	1.0096	0.319772	0.494647	1.3557	0.387234	0.506037	0.633013	3.14795	1
1	11039702	68	1	1	2	1	1	2002	2	0.701176	0.319772	0.494647	1.3557	0.387234	0.506037	-0.141264	0.701176	0.319772	0.494647	1.3557	0.387234	-0.271883	0.633013	6.57854	1
1	11039702	68	1	1	2	1	1	2002	2	0.701176	0.319772	0.494647	1.3557	0.387234	0.506037	-0.141264	0.701176	0.319772	0.494647	1.3557	0.387234	0.506037	-0.141264	9.31233	1
1	11039702	68	1	1	2	1	1	2002	2	0.701176	0.319772	0.494647	1.3557	0.387234	0.506037	-0.141264	0.701176	0.319772	0.494647	1.3557	0.387234	0.506037	-0.141264	12.1233	1
1	11039702	68	1	1	2	1	1	2002	2	0.701176	0.319772	0.494647	1.3557	0.387234	0.506037	-0.141264	0.0843248	0.319772	-0.231384	-0.737588	0.387234	0.506037	-0.141264	16.8192	1
2	11039802	67	1	0	1	1	0	2002	2	0.39275	0.319772	0.494647	-0.737588	0.387234	-0.271883	0.633013	0.39275	0.319772	0.494647	-0.737588	0.387234	-0.271883	0.633013	0	1
2	11039802	67	1	0	1	1	0	2002	2	0.39275	0.319772	0.494647	-0.737588	0.387234	-0.271883	0.633013	1.0096	0.319772	0.494647	1.3557	0.387234	0.506037	0.633013	2.9589	1
2	11039802	67	1	0	1	1	0	2002	2	0.39275	0.319772	0.494647	-0.737588	0.387234	-0.271883	0.633013	0.701176	0.319772	0.494647	-0.737588	0.387234	0.506037	0.633013	6.45535	1
2	11039802	67	1	0	1	1	0	2002	2	0.39275	0.319772	0.494647	-0.737588	0.387234	-0.271883	0.633013	0.701176	0.319772	0.494647	-0.737588	0.387234	0.506037	0.633013	9.22192	1
2	11040302	80	1	0	1	1	0	2002	2	-0.532527	0.319772	0.494647	-0.737588	0.387234	-2.60565	0.633013	-0.532527	0.319772	0.494647	-0.737588	0.387234	-2.60565	0.633013	0	1
2	11040302	80	1	0	1	1	0	2002	2	-0.532527	0.319772	0.494647	-0.737588	0.387234	-2.60565	0.633013	-0.532527	-1.65308	0.494647	-0.737588	0.387234	0.506037	-1.68982	3.00822	1
2	11040302	80	1	0	1	1	0	2002	2	-0.532527	0.319772	0.494647	-0.737588	0.387234	-2.60565	0.633013	-4.85049	-1.65308	-3.13551		-7.3428	0.506037	-4.01265	6.50469	1
2	11040302	80	1	0	1	1	0	2002	2	-0.532527	0.319772	0.494647	-0.737588	0.387234	-2.60565	0.633013	-3.61678	0.319772	-2.40948		-3.47778	-2.60565	-1.68982	9.28493	1
2	11040302	80	1	0	1	1	0	2002	2	-0.532527	0.319772	0.494647	-0.737588	0.387234	-2.60565	0.633013	-8.24317	-9.5445	-3.13551		-7.3428		-4.01265	12.126	1
1	11040402	80	1	2	2	1	1	2002	2	0.0843248	0.319772	0.494647	1.3557	0.387234	-1.82772	0.633013	0.0843248	0.319772	0.494647	1.3557	0.387234	-1.82772	0.633013	0	0
1	11040402	80	1	2	2	1	1	2002	2	0.0843248	0.319772	0.494647	1.3557	0.387234	-1.82772	0.633013	1.0096	0.319772	0.494647	1.3557	0.387234	0.506037	0.633013	3.00822	0
1	11040402	80	1	2	2	1	1	2002	2	0.0843248	0.319772	0.494647	1.3557	0.387234	-1.82772	0.633013	1.0096	0.319772	0.494647	1.3557	0.387234	0.506037	0.633013	6.53475	0
1	11041002	80	1	2	2	1	0	2002	1	0.0843248	0.319772	0.494647	1.3557	0.387234	-1.82772	0.633013	0.0843248	0.319772	0.494647	1.3557	0.387234	-1.82772	0.633013	0	1
1	11041002	80	1	2	2	1	0	2002	1	0.0843248	0.319772	0.494647	1.3557	0.387234	-1.82772	0.633013	1.0096	0.319772	0.494647	1.3557	0.387234	0.506037	0.633013	2.87671	1
1	11041002	80	1	2	2	1	0	2002	1	0.0843248	0.319772	0.494647	1.3557	0.387234	-1.82772	0.633013	1.0096	0.319772	0.494647	1.3557	0.387234	0.506037	0.633013	6.40603	1
1	11041002	80	1	2	2	1	0	2002	1	0.0843248	0.319772	0.494647	1.3557	0.387234	-1.82772	0.633013	0.39275	-1.65308	0.494647	1.3557	0.387234	0.506037	-0.141264	9.32329	1
1	11041002	80	1	2	2	1	0	2002	1	0.0843248	0.319772	0.494647	1.3557	0.387234	-1.82772	0.633013	-0.224101	-1.65308	0.494647	1.3557	0.387234	-1.0498	-0.141264	12.011	1
2	11041102	66	1	0	1	1	1	2002	0	1.0096	0.319772	0.494647	1.3557	0.387234	0.506037	0.633013	1.0096	0.319772	0.494647	1.3557	0.387234	0.506037	0.633013	0	0
2	11041102	66	1	0	1	1	1	2002	0	1.0096	0.319772	0.494647	1.3557	0.387234	0.506037	0.633013	0.701176	0.319772	0.494647	-0.737588	0.387234	0.506037	0.633013	2.99452	0
2	11041102	66	1	0	1	1	1	2002	0	1.0096	0.319772	0.494647	1.3557	0.387234	0.506037	0.633013	1.0096	0.319772	0.494647	1.3557	0.387234	0.506037	0.633013	6.51286	0
1	11041202	73	1	2	1	1	1	2002	1	0.0843248	0.319772	0.494647	1.3557	0.387234	0.506037	-1.68982	0.0843248	0.319772	0.494647	1.3557	0.387234	0.506037	-1.68982	0	0
1	11041202	73	1	2	1	1	1	2002	1	0.0843248	0.319772	0.494647	1.3557	0.387234	0.506037	-1.68982	1.0096	0.319772	0.494647	1.3557	0.387234	0.506037	0.633013	2.91233	0
1	11041202	73	1	2	1	1	1	2002	1	0.0843248	0.319772	0.494647	1.3557	0.387234	0.506037	-1.68982	1.0096	0.319772	0.494647	1.3557	0.387234	0.506037	0.633013	6.40062	0
1	11041202	73	1	2	1	1	1	2002	1	0.0843248	0.319772	0.494647	1.3557	0.387234	0.506037	-1.68982	-0.224101	0.319772	-0.231384	1.3557	0.387234	0.506037	-1.68982	9.28767	0
1	11041202	73	1	2	1	1	1	2002	1	0.0843248	0.319772	0.494647	1.3557	0.387234	0.506037	-1.68982	-0.224101	-1.65308	0.494647	1.3557	0.387234	0.506037	-1.68982	12.0082	0
2	11041302	79	1	0	3	0	1	2002	2	-0.224101	0.319772	0.494647	-0.737588	0.387234	-1.82772	0.633013	-0.224101	0.319772	0.494647	-0.737588	0.387234	-1.82772	0.633013	0	1
2	11041302	79	1	0	3	0	1	2002	2	-0.224101	0.319772	0.494647	-0.737588	0.387234	-1.82772	0.633013	-0.224101	0.319772	-1.68345	-0.737588	0.387234	0.506037	0.633013	2.87671	1
2	11041302	79	1	0	3	0	1	2002	2	-0.224101	0.319772	0.494647	-0.737588	0.387234	-1.82772	0.633013	0.0843248	0.319772	0.494647	-0.737588	0.387234	0.506037	-0.915542	6.40058	1
2	11041302	79	1	0	3	0	1	2002	2	-0.224101	0.319772	0.494647	-0.737588	0.387234	-1.82772	0.633013	-1.14938	0.319772	0.494647	-0.737588	0.387234	-2.60565	-0.915542	9.28767	1
2	11041302	79	1	0	3	0	1	2002	2	-0.224101	0.319772	0.494647	-0.737588	0.387234	-1.82772	0.633013	-5.46734	-7.57164	-3.13551	-0.737588	-2.18944	-2.60565	-3.23837	11.9589	1
2	11041602	71	1	1	1	1	1	2002	1	0.701176	0.319772	0.494647	-0.737588	0.387234	0.506037	0.633013	0.701176	0.319772	0.494647	-0.737588	0.387234	0.506037	0.633013	0	0
2	11041602	71	1	1	1	1	1	2002	1	0.701176	0.319772	0.494647	-0.737588	0.387234	0.506037	0.633013	0.701176	0.319772	0.494647	-0.737588	0.387234	0.506037	0.633013	3.06027	0
2	11041602	71	1	1	1	1	1	2002	1	0.701176	0.319772	0.494647	-0.737588	0.387234	0.506037	0.633013	0.701176	-1.65308	0.494647	1.3557	0.387234	0.506037	0.633013	6.57584	0
2	11041602	71	1	1	1	1	1	2002	1	0.701176	0.319772	0.494647	-0.737588	0.387234	0.506037	0.633013	0.39275	0.319772	0.494647	-0.737588	0.387234	0.506037	-0.141264	9.30685	0
1	11041902	71	1	1	1	0	1	2002	1	1.0096	0.319772	0.494647	1.3557	0.387234	0.506037	0.633013	1.0096	0.319772	0.494647	1.3557	0.387234	0.506037	0.633013	0	0
1	11041902	71	1	1	1	0	1	2002	1	1.0096	0.319772	0.494647	1.3557	0.387234	0.506037	0.633013	0.701176	0.319772	-0.231384	1.3557	0.387234	0.506037	0.633013	3.01918	0
1	11041902	71	1	1	1	0	1	2002	1	1.0096	0.319772	0.494647	1.3557	0.387234	0.506037	0.633013	-0.224101	0.319772	0.494647	-0.737588	0.387234	0.506037	-1.68982	6.54849	0
1	11042002	67	1	1	1	1	0	2002	0	0.39275	0.319772	0.494647	1.3557	0.387234	-1.0498	0.633013	0.39275	0.319772	0.494647	1.3557	0.387234	-1.0498	0.633013	0	0
1	11042002	67	1	1	1	1	0	2002	0	0.39275	0.319772	0.494647	1.3557	0.387234	-1.0498	0.633013	1.0096	0.319772	0.494647	1.3557	0.387234	0.506037	0.633013	3.00548	0
1	11042002	67	1	1	1	1	0	2002	0	0.39275	0.319772	0.494647	1.3557	0.387234	-1.0498	0.633013	1.0096	0.319772	0.494647	1.3557	0.387234	0.506037	0.633013	6.53752	0
1	11042002	67	1	1	1	1	0	2002	0	0.39275	0.319772	0.494647	1.3557	0.387234	-1.0498	0.633013	0.701176	0.319772	0.494647	1.3557	0.387234	0.506037	-0.141264	9.44658	0
1	11042002	67	1	1	1	1	0	2002	0	0.39275	0.319772	0.494647	1.3557	0.387234	-1.0498	0.633013	0.701176	0.319772	0.494647	1.3557	0.387234	0.506037	-0.141264	12.1205	0
1	11042902	66	1	2	2	1	1	2002	1	0.39275	0.319772	0.494647	1.3557	0.387234	-1.0498	0.633013	0.39275	0.319772	0.494647	1.3557	0.387234	-1.0498	0.633013	0	0
1	11042902	66	1	2	2	1	1	2002	1	0.39275	0.319772	0.494647	1.3557	0.387234	-1.0498	0.633013	1.0096	0.319772	0.494647	1.3557	0.387234	0.506037	0.633013	2.99726	0
1	11042902	66	1	2	2	1	1	2002	1	0.39275	0.319772	0.494647	1.3557	0.387234	-1.0498	0.633013	1.0096	0.319772	0.494647	1.3557	0.387234	0.506037	0.633013	6.4335	0
1	11042902	66	1	2	2	1	1	2002	1	0.39275	0.319772	0.494647	1.3557	0.387234	-1.0498	0.633013	1.0096	0.319772	0.494647	1.3557	0.387234	0.506037	0.633013	9.2274	0
1	11043402	73	1	1	1	1	1	2002	0	-0.532527	0.319772	-0.957414	1.3557	0.387234	-1.82772	0.633013	-0.532527	0.319772	-0.957414	1.3557	0.387234	-1.82772	0.633013	0	0
1	11043402	73	1	1	1	1	1	2002	0	-0.532527	0.319772	-0.957414	1.3557	0.387234	-1.82772	0.633013	1.0096	0.319772	0.494647	1.3557	0.387234	0.506037	0.633013	2.98904	0
1	11043402	73	1	1	1	1	1	2002	0	-0.532527	0.319772	-0.957414	1.3557	0.387234	-1.82772	0.633013	1.0096	0.319772	0.494647	1.3557	0.387234	0.506037	0.633013	6.4937	0
1	11043402	73	1	1	1	1	1	2002	0	-0.532527	0.319772	-0.957414	1.3557	0.387234	-1.82772	0.633013	1.0096	0.319772	0.494647	1.3557	0.387234	0.506037	0.633013	9.41096	0
1	11043402	73	1	1	1	1	1	2002	0	-0.532527	0.319772	-0.957414	1.3557	0.387234	-1.82772	0.633013	0.701176	0.319772	0.494647	1.3557	0.387234	0.506037	-0.141264	12.0849	0
1	11043502	79	1	1	1	1	1	2002	2	0.39275	0.319772	0.494647	1.3557	0.387234	-1.0498	0.633013	0.39275	0.319772	0.494647	1.3557	0.387234	-1.0498	0.633013	0	0
1	11043502	79	1	1	1	1	1	2002	2	0.39275	0.319772	0.494647	1.3557	0.387234	-1.0498	0.633013	-1.4578	0.319772	0.494647		0.387234	-4.93941	0.633013	3.04384	0
1	11043502	79	1	1	1	1	1	2002	2	0.39275	0.319772	0.494647	1.3557	0.387234	-1.0498	0.633013	-0.224101	0.319772	0.494647		0.387234	0.506037	-1.68982	6.53753	0
1	11044002	72	1	2	2	1	1	2002	0	0.701176	0.319772	0.494647	1.3557	0.387234	0.506037	-0.141264	0.701176	0.319772	0.494647	1.3557	0.387234	0.506037	-0.141264	0	0
1	11044002	72	1	2	2	1	1	2002	0	0.701176	0.319772	0.494647	1.3557	0.387234	0.506037	-0.141264	1.0096	0.319772	0.494647	1.3557	0.387234	0.506037	0.633013	3.06575	0
1	11044002	72	1	2	2	1	1	2002	0	0.701176	0.319772	0.494647	1.3557	0.387234	0.506037	-0.141264	1.0096	0.319772	0.494647	1.3557	0.387234	0.506037	0.633013	6.5731	0
1	11044202	65	1	2	2	1	1	2002	2	0.39275	0.319772	0.494647	1.3557	0.387234	-1.0498	0.633013	0.39275	0.319772	0.494647	1.3557	0.387234	-1.0498	0.633013	0	1
1	11044202	65	1	2	2	1	1	2002	2	0.39275	0.319772	0.494647	1.3557	0.387234	-1.0498	0.633013	1.0096	0.319772	0.494647	1.3557	0.387234	0.506037	0.633013	2.9863	1
1	11044202	65	1	2	2	1	1	2002	2	0.39275	0.319772	0.494647	1.3557	0.387234	-1.0498	0.633013	0.0843248	0.319772	0.494647		-2.18944	0.506037	0.633013	6.49644	1
1	11044202	65	1	2	2	1	1	2002	2	0.39275	0.319772	0.494647	1.3557	0.387234	-1.0498	0.633013	1.0096	0.319772	0.494647	1.3557	0.387234	0.506037	0.633013	9.41096	1
2	11044302	72	1	1	3	0	0	2002	2	0.0843248	0.319772	0.494647	1.3557	0.387234	-1.82772	0.633013	0.0843248	0.319772	0.494647	1.3557	0.387234	-1.82772	0.633013	0	0
2	11044302	72	1	1	3	0	0	2002	2	0.0843248	0.319772	0.494647	1.3557	0.387234	-1.82772	0.633013	0.0843248	0.319772	-0.957414	-0.737588	0.387234	0.506037	0.633013	2.96438	0
2	11044302	72	1	1	3	0	0	2002	2	0.0843248	0.319772	0.494647	1.3557	0.387234	-1.82772	0.633013	-0.224101	0.319772	0.494647	1.3557	0.387234	0.506037	-2.4641	6.48551	0
1	11044402	75	1	2	2	1	1	2002	2	0.39275	0.319772	0.494647	1.3557	0.387234	-1.0498	0.633013	0.39275	0.319772	0.494647	1.3557	0.387234	-1.0498	0.633013	0	0
1	11044402	75	1	2	2	1	1	2002	2	0.39275	0.319772	0.494647	1.3557	0.387234	-1.0498	0.633013	1.0096	0.319772	0.494647	1.3557	0.387234	0.506037	0.633013	3.31781	0
1	11044402	75	1	2	2	1	1	2002	2	0.39275	0.319772	0.494647	1.3557	0.387234	-1.0498	0.633013	1.0096	0.319772	0.494647	1.3557	0.387234	0.506037	0.633013	6.48281	0
2	11044502	72	1	0	3	0	1	2002	2	1.0096	0.319772	0.494647	1.3557	0.387234	0.506037	0.633013	1.0096	0.319772	0.494647	1.3557	0.387234	0.506037	0.633013	0	1
2	11044502	72	1	0	3	0	1	2002	2	1.0096	0.319772	0.494647	1.3557	0.387234	0.506037	0.633013	0.39275	0.319772	-0.231384	-0.737588	0.387234	0.506037	0.633013	2.99452	1
2	11044502	72	1	0	3	0	1	2002	2	1.0096	0.319772	0.494647	1.3557	0.387234	0.506037	0.633013	1.0096	0.319772	0.494647	1.3557	0.387234	0.506037	0.633013	6.46902	1
1	11045102	78	1	1	1	1	1	2002	0	0.701176	0.319772	0.494647		0.387234	0.506037	0.633013	0.701176	0.319772	0.494647		0.387234	0.506037	0.633013	0	1
1	11045102	78	1	1	1	1	1	2002	0	0.701176	0.319772	0.494647		0.387234	0.506037	0.633013	1.0096	0.319772	0.494647	1.3557	0.387234	0.506037	0.633013	3.07671	1
1	11045102	78	1	1	1	1	1	2002	0	0.701176	0.319772	0.494647		0.387234	0.506037	0.633013	0.701176	0.319772	0.494647		0.387234	0.506037	0.633013	6.54305	1
2	11055305	85	2	0	0	0	0	2005	1	-1.14938	0.319772	-3.13551	-0.737588	0.387234	0.506037	-0.141264	-1.14938	0.319772	-3.13551	-0.737588	0.387234	0.506037	-0.141264	0	1
2	11055305	85	2	0	0	0	0	2005	1	-1.14938	0.319772	-3.13551	-0.737588	0.387234	0.506037	-0.141264	-1.76623	0.319772	-3.13551	-0.737588	0.387234	0.506037	-1.68982	3.50182	1
2	11055805	92	1	0	3	0	0	2005	2	-0.224101	0.319772	0.494647	1.3557	0.387234	-2.60565	0.633013	-0.224101	0.319772	0.494647	1.3557	0.387234	-2.60565	0.633013	0	1
2	11055805	92	1	0	3	0	0	2005	2	-0.224101	0.319772	0.494647	1.3557	0.387234	-2.60565	0.633013	-2.99993	-1.65308	-1.68345		-3.47778	-1.0498	-1.68982	3.53738	1
2	11056405	90	2	0	0	0	0	2005	0	-2.69151	0.319772	-2.40948	-0.737588	-0.901104	-2.60565	-0.915542	-2.69151	0.319772	-2.40948	-0.737588	-0.901104	-2.60565	-0.915542	0	1
2	11056405	90	2	0	0	0	0	2005	0	-2.69151	0.319772	-2.40948	-0.737588	-0.901104	-2.60565	-0.915542	-3.61678	-1.65308	-3.13551	-0.737588	-2.18944	0.506037	-4.01265	3.41977	1
1	11057805	98	2	1	1	1	0	2005	1	-0.532527	0.319772	-2.40948	-0.737588	0.387234	0.506037	0.633013	-0.532527	0.319772	-2.40948	-0.737588	0.387234	0.506037	0.633013	0	0
1	11057805	98	2	1	1	1	0	2005	1	-0.532527	0.319772	-2.40948	-0.737588	0.387234	0.506037	0.633013	-6.08419	-7.57164	-3.13551	-0.737588	0.387234	-4.93941	-4.01265	3.46908	0
2	11059705	88	1	0	3	0	0	2005	1	-0.532527	0.319772	-1.68345	-0.737588	-0.901104	0.506037	0.633013	-0.532527	0.319772	-1.68345	-0.737588	-0.901104	0.506037	0.633013	0	0
2	11059705	88	1	0	3	0	0	2005	1	-0.532527	0.319772	-1.68345	-0.737588	-0.901104	0.506037	0.633013	-8.24317	-9.5445	-3.13551		-7.3428	-4.93941	-4.01265	3.50186	0
1	11059805	87	2	1	0	0	0	2005	0	1.0096	0.319772	0.494647	1.3557	0.387234	0.506037	0.633013	1.0096	0.319772	0.494647	1.3557	0.387234	0.506037	0.633013	0	1
1	11059805	87	2	1	0	0	0	2005	0	1.0096	0.319772	0.494647	1.3557	0.387234	0.506037	0.633013	1.0096	0.319772	0.494647	1.3557	0.387234	0.506037	0.633013	3.49909	1
1	11062305	92	1	0	2	0	1	2005	1	1.0096	0.319772	0.494647	1.3557	0.387234	0.506037	0.633013	1.0096	0.319772	0.494647	1.3557	0.387234	0.506037	0.633013	0	1
1	11062305	92	1	0	2	0	1	2005	1	1.0096	0.319772	0.494647	1.3557	0.387234	0.506037	0.633013	1.0096	0.319772	0.494647	1.3557	0.387234	0.506037	0.633013	3.02514	1
1	11062305	92	1	0	2	0	1	2005	1	1.0096	0.319772	0.494647	1.3557	0.387234	0.506037	0.633013	-1.14938	-1.65308	0.494647	-0.737588	0.387234	0.506037	-3.23837	5.7726	1
1	11062305	92	1	0	2	0	1	2005	1	1.0096	0.319772	0.494647	1.3557	0.387234	0.506037	0.633013	-8.24317	-9.5445	-3.13551		-7.3428		-4.01265	8.6	1
1	11062505	91	1	2	2	1	1	2005	1	1.0096	0.319772	0.494647	1.3557	0.387234	0.506037	0.633013	1.0096	0.319772	0.494647	1.3557	0.387234	0.506037	0.633013	0	0
1	11062505	91	1	2	2	1	1	2005	1	1.0096	0.319772	0.494647	1.3557	0.387234	0.506037	0.633013	1.0096	0.319772	0.494647	1.3557	0.387234	0.506037	0.633013	3.02788	0
2	11063005	93	1	0	3	0	0	2005	1	0.701176	0.319772	0.494647	-0.737588	0.387234	0.506037	0.633013	0.701176	0.319772	0.494647	-0.737588	0.387234	0.506037	0.633013	0	0
2	11063005	93	1	0	3	0	0	2005	1	0.701176	0.319772	0.494647	-0.737588	0.387234	0.506037	0.633013	0.0843248	-1.65308	0.494647	-0.737588	-0.901104	0.506037	0.633013	3.01696	0
2	11063005	93	1	0	3	0	0	2005	1	0.701176	0.319772	0.494647	-0.737588	0.387234	0.506037	0.633013	-0.224101	0.319772	0.494647	-0.737588	0.387234	0.506037	-1.68982	5.75342	0
2	11063005	93	1	0	3	0	0	2005	1	0.701176	0.319772	0.494647	-0.737588	0.387234	0.506037	0.633013	-8.24317	-9.5445	-3.13551		-7.3428	-4.93941	-4.01265	8.56986	0
2	11070105	71	1	0	1	1	0	2005	1	1.0096	0.319772	0.494647	1.3557	0.387234	0.506037	0.633013	1.0096	0.319772	0.494647	1.3557	0.387234	0.506037	0.633013	0	0
2	11070105	71	1	0	1	1	0	2005	1	1.0096	0.319772	0.494647	1.3557	0.387234	0.506037	0.633013	1.0096	0.319772	0.494647	1.3557	0.387234	0.506037	0.633013	3.0827	0
2	11070105	71	1	0	1	1	0	2005	1	1.0096	0.319772	0.494647	1.3557	0.387234	0.506037	0.633013	0.39275	0.319772	0.494647	1.3557	0.387234	0.506037	-0.915542	5.83288	0
2	11070205	70	1	1	1	1	0	2005	0	1.0096	0.319772	0.494647	1.3557	0.387234	0.506037	0.633013	1.0096	0.319772	0.494647	1.3557	0.387234	0.506037	0.633013	0	0
2	11070205	70	1	1	1	1	0	2005	0	1.0096	0.319772	0.494647	1.3557	0.387234	0.506037	0.633013	-0.532527	-1.65308	-0.231384	-0.737588	0.387234	0.506037	-0.915542	3.04446	0
2	11070205	70	1	1	1	1	0	2005	0	1.0096	0.319772	0.494647	1.3557	0.387234	0.506037	0.633013	-0.532527	0.319772	0.494647	-0.737588	-2.18944	0.506037	-0.915542	5.8	0
2	11070205	70	1	1	1	1	0	2005	0	1.0096	0.319772	0.494647	1.3557	0.387234	0.506037	0.633013	-1.4578	-3.62594	-0.231384		0.387234	-0.271883	-1.68982	8.6137	0
2	11070205	70	1	1	1	1	0	2005	0	1.0096	0.319772	0.494647	1.3557	0.387234	0.506037	0.633013	-6.08419	-9.5445	-3.13551		-7.3428	0.506037	-4.01265	13.3288	0
1	11070705	72	1	0	0	1	1	2005	1	1.0096	0.319772	0.494647	1.3557	0.387234	0.506037	0.633013	1.0096	0.319772	0.494647	1.3557	0.387234	0.506037	0.633013	0	0
1	11070705	72	1	0	0	1	1	2005	1	1.0096	0.319772	0.494647	1.3557	0.387234	0.506037	0.633013	-0.532527	0.319772	-0.957414	1.3557	0.387234	0.506037	-1.68982	3.06364	0
1	11070705	72	1	0	0	1	1	2005	1	1.0096	0.319772	0.494647	1.3557	0.387234	0.506037	0.633013	-2.38308	-3.62594	-3.13551	-0.737588	0.387234	-1.0498	-0.141264	5.81918	0
1	11070805	73	1	1	2	1	1	2005	0	1.0096	0.319772	0.494647	1.3557	0.387234	0.506037	0.633013	1.0096	0.319772	0.494647	1.3557	0.387234	0.506037	0.633013	0	0
1	11070805	73	1	1	2	1	1	2005	0	1.0096	0.319772	0.494647	1.3557	0.387234	0.506037	0.633013	1.0096	0.319772	0.494647	1.3557	0.387234	0.506037	0.633013	3.121	0
1	11070805	73	1	1	2	1	1	2005	0	1.0096	0.319772	0.494647	1.3557	0.387234	0.506037	0.633013	1.0096	0.319772	0.494647	1.3557	0.387234	0.506037	0.633013	5.85479	0
1	11070805	73	1	1	2	1	1	2005	0	1.0096	0.319772	0.494647	1.3557	0.387234	0.506037	0.633013	0.39275	0.319772	0.494647	1.3557	0.387234	-1.0498	0.633013	8.69041	0
1	11071905	77	1	2	2	1	1	2005	0	1.0096	0.319772	0.494647	1.3557	0.387234	0.506037	0.633013	1.0096	0.319772	0.494647	1.3557	0.387234	0.506037	0.633013	0	1
1	11071905	77	1	2	2	1	1	2005	0	1.0096	0.319772	0.494647	1.3557	0.387234	0.506037	0.633013	-0.224101	0.319772	0.494647	1.3557	0.387234	0.506037	-2.4641	3.04717	1
1	11071905	77	1	2	2	1	1	2005	0	1.0096	0.319772	0.494647	1.3557	0.387234	0.506037	0.633013	0.39275	0.319772	0.494647	1.3557	0.387234	-1.0498	0.633013	5.87397	1
1	11071905	77	1	2	2	1	1	2005	0	1.0096	0.319772	0.494647	1.3557	0.387234	0.506037	0.633013	1.0096	0.319772	0.494647	1.3557	0.387234	0.506037	0.633013	8.65205	1
1	11071905	77	1	2	2	1	1	2005	0	1.0096	0.319772	0.494647	1.3557	0.387234	0.506037	0.633013	-0.532527	-3.62594	0.494647	-0.737588	-2.18944	0.506037	0.633013	13.474	1
1	11072205	73	1	1	1	1	0	2005	0	1.0096	0.319772	0.494647	1.3557	0.387234	0.506037	0.633013	1.0096	0.319772	0.494647	1.3557	0.387234	0.506037	0.633013	0	1
1	11072205	73	1	1	1	1	0	2005	0	1.0096	0.319772	0.494647	1.3557	0.387234	0.506037	0.633013	1.0096	0.319772	0.494647	1.3557	0.387234	0.506037	0.633013	3.04717	1
1	11072205	73	1	1	1	1	0	2005	0	1.0096	0.319772	0.494647	1.3557	0.387234	0.506037	0.633013	0.701176	0.319772	0.494647	1.3557	0.387234	-0.271883	0.633013	5.85205	1
1	11072205	73	1	1	1	1	0	2005	0	1.0096	0.319772	0.494647	1.3557	0.387234	0.506037	0.633013	1.0096	0.319772	0.494647	1.3557	0.387234	0.506037	0.633013	8.65205	1
1	11072405	71	1	2	2	1	1	2005	2	1.0096	0.319772	0.494647	1.3557	0.387234	0.506037	0.633013	1.0096	0.319772	0.494647	1.3557	0.387234	0.506037	0.633013	0	0
1	11072405	71	1	2	2	1	1	2005	2	1.0096	0.319772	0.494647	1.3557	0.387234	0.506037	0.633013	1.0096	0.319772	0.494647	1.3557	0.387234	0.506037	0.633013	3.09639	0
1	11072405	71	1	2	2	1	1	2005	2	1.0096	0.319772	0.494647	1.3557	0.387234	0.506037	0.633013	0.39275	-1.65308	0.494647	-0.737588	0.387234	0.506037	0.633013	5.84658	0
1	11072405	71	1	2	2	1	1	2005	2	1.0096	0.319772	0.494647	1.3557	0.387234	0.506037	0.633013	-3.30836	-3.62594	-0.231384		-0.901104	-3.38357	-2.4641	8.67671	0
2	11073205	66	1	1	1	1	1	2005	1	1.0096	0.319772	0.494647	1.3557	0.387234	0.506037	0.633013	1.0096	0.319772	0.494647	1.3557	0.387234	0.506037	0.633013	0	1
2	11073205	66	1	1	1	1	1	2005	1	1.0096	0.319772	0.494647	1.3557	0.387234	0.506037	0.633013	1.0096	0.319772	0.494647	1.3557	0.387234	0.506037	0.633013	3.39234	1
2	11073205	66	1	1	1	1	1	2005	1	1.0096	0.319772	0.494647	1.3557	0.387234	0.506037	0.633013	0.0843248	0.319772	0.494647	1.3557	0.387234	0.506037	-1.68982	6.1589	1
2	11073205	66	1	1	1	1	1	2005	1	1.0096	0.319772	0.494647	1.3557	0.387234	0.506037	0.633013	-0.224101	0.319772	0.494647	-0.737588	0.387234	0.506037	-1.68982	8.94521	1
2	11073205	66	1	1	1	1	1	2005	1	1.0096	0.319772	0.494647	1.3557	0.387234	0.506037	0.633013	-3.61678	0.319772	-3.13551		-0.901104	-2.60565	-2.4641	13.863	1
2	11073805	65	1	1	1	1	1	2005	1	1.0096	0.319772	0.494647	1.3557	0.387234	0.506037	0.633013	1.0096	0.319772	0.494647	1.3557	0.387234	0.506037	0.633013	0	1
2	11073805	65	1	1	1	1	1	2005	1	1.0096	0.319772	0.494647	1.3557	0.387234	0.506037	0.633013	1.0096	0.319772	0.494647	1.3557	0.387234	0.506037	0.633013	3.48007	1
2	11073805	65	1	1	1	1	1	2005	1	1.0096	0.319772	0.494647	1.3557	0.387234	0.506037	0.633013	1.0096	0.319772	0.494647	1.3557	0.387234	0.506037	0.633013	6.28767	1
2	11073805	65	1	1	1	1	1	2005	1	1.0096	0.319772	0.494647	1.3557	0.387234	0.506037	0.633013	1.0096	0.319772	0.494647	1.3557	0.387234	0.506037	0.633013	9.10959	1
1	11074005	66	1	2	1	1	1	2005	0	0.701176	0.319772	0.494647	1.3557	0.387234	0.506037	-0.141264	0.701176	0.319772	0.494647	1.3557	0.387234	0.506037	-0.141264	0	0
1	11074005	66	1	2	1	1	1	2005	0	0.701176	0.319772	0.494647	1.3557	0.387234	0.506037	-0.141264	0.701176	0.319772	0.494647	1.3557	0.387234	0.506037	-0.141264	3.4609	0
1	11074005	66	1	2	1	1	1	2005	0	0.701176	0.319772	0.494647	1.3557	0.387234	0.506037	-0.141264	-0.224101	0.319772	0.494647	1.3557	0.387234	-2.60565	0.633013	6.26849	0
1	11074205	66	1	2	2	1	0	2005	2	1.0096	0.319772	0.494647	1.3557	0.387234	0.506037	0.633013	1.0096	0.319772	0.494647	1.3557	0.387234	0.506037	0.633013	0	0
1	11074205	66	1	2	2	1	0	2005	2	1.0096	0.319772	0.494647	1.3557	0.387234	0.506037	0.633013	1.0096	0.319772	0.494647	1.3557	0.387234	0.506037	0.633013	3.05815	0
1	11074205	66	1	2	2	1	0	2005	2	1.0096	0.319772	0.494647	1.3557	0.387234	0.506037	0.633013	1.0096	0.319772	0.494647	1.3557	0.387234	0.506037	0.633013	5.81096	0
1	11074205	66	1	2	2	1	0	2005	2	1.0096	0.319772	0.494647	1.3557	0.387234	0.506037	0.633013	1.0096	0.319772	0.494647	1.3557	0.387234	0.506037	0.633013	8.6274	0
1	11074205	66	1	2	2	1	0	2005	2	1.0096	0.319772	0.494647	1.3557	0.387234	0.506037	0.633013	1.0096	0.319772	0.494647	1.3557	0.387234	0.506037	0.633013	13.3397	0
1	11074705	79	1	1	2	1	0	2005	1	1.0096	0.319772	0.494647	1.3557	0.387234	0.506037	0.633013	1.0096	0.319772	0.494647	1.3557	0.387234	0.506037	0.633013	0	0
1	11074705	79	1	1	2	1	0	2005	1	1.0096	0.319772	0.494647	1.3557	0.387234	0.506037	0.633013	0.39275	0.319772	-0.231384	-0.737588	0.387234	0.506037	0.633013	3.05815	0
1	11074705	79	1	1	2	1	0	2005	1	1.0096	0.319772	0.494647	1.3557	0.387234	0.506037	0.633013	-1.14938	-1.65308	-2.40948	-0.737588	0.387234	0.506037	-0.141264	5.81096	0
1	11074705	79	1	1	2	1	0	2005	1	1.0096	0.319772	0.494647	1.3557	0.387234	0.506037	0.633013	-4.23363	-3.62594	-3.13551		-6.05446	-1.0498	-0.915542	8.6274	0
1	11075305	99	1	1	1	1	0	2005	2	-1.4578	0.319772	-1.68345	1.3557	0.387234	-0.271883	-2.4641	-1.4578	0.319772	-1.68345	1.3557	0.387234	-0.271883	-2.4641	0	0
1	11075305	99	1	1	1	1	0	2005	2	-1.4578	0.319772	-1.68345	1.3557	0.387234	-0.271883	-2.4641	1.0096	0.319772	0.494647	1.3557	0.387234	0.506037	0.633013	3.39495	0
1	11075305	99	1	1	1	1	0	2005	2	-1.4578	0.319772	-1.68345	1.3557	0.387234	-0.271883	-2.4641	0.0843248	0.319772	0.494647	1.3557	0.387234	-1.82772	0.633013	6.13425	0
1	11075305	99	1	1	1	1	0	2005	2	-1.4578	0.319772	-1.68345	1.3557	0.387234	-0.271883	-2.4641	-6.39261	-5.59879	-3.13551	-0.737588	-3.47778	-4.93941	-3.23837	8.89315	0
2	11075805	100	1	0	3	0	0	2005	1	-2.07466	-3.62594	-3.13551	-0.737588	0.387234	-1.0498	0.633013	-2.07466	-3.62594	-3.13551	-0.737588	0.387234	-1.0498	0.633013	0	0
2	11075805	100	1	0	3	0	0	2005	1	-2.07466	-3.62594	-3.13551	-0.737588	0.387234	-1.0498	0.633013	-8.24317	-9.5445	-3.13551		-7.3428		-4.01265	3.41689	0
1	11076705	67	1	2	2	1	1	2005	1	0.39275	0.319772	0.494647	1.3557	0.387234	0.506037	-0.915542	0.39275	0.319772	0.494647	1.3557	0.387234	0.506037	-0.915542	0	1
1	11076705	67	1	2	2	1	1	2005	1	0.39275	0.319772	0.494647	1.3557	0.387234	0.506037	-0.915542	1.0096	0.319772	0.494647	1.3557	0.387234	0.506037	0.633013	3.46361	1
1	11076705	67	1	2	2	1	1	2005	1	0.39275	0.319772	0.494647	1.3557	0.387234	0.506037	-0.915542	-0.532527	0.319772	0.494647	1.3557	0.387234	0.506037	-3.23837	6.36438	1
1	11076705	67	1	2	2	1	1	2005	1	0.39275	0.319772	0.494647	1.3557	0.387234	0.506037	-0.915542	0.0843248	0.319772	0.494647	1.3557	0.387234	0.506037	-1.68982	9.06575	1
1	11076805	65	1	2	2	1	1	2005	2	1.0096	0.319772	0.494647	1.3557	0.387234	0.506037	0.633013	1.0096	0.319772	0.494647	1.3557	0.387234	0.506037	0.633013	0	1
1	11076805	65	1	2	2	1	1	2005	2	1.0096	0.319772	0.494647	1.3557	0.387234	0.506037	0.633013	1.0096	0.319772	0.494647	1.3557	0.387234	0.506037	0.633013	3.46087	1
1	11076805	65	1	2	2	1	1	2005	2	1.0096	0.319772	0.494647	1.3557	0.387234	0.506037	0.633013	0.0843248	0.319772	0.494647	1.3557	0.387234	0.506037	-1.68982	6.24932	1
1	11076805	65	1	2	2	1	1	2005	2	1.0096	0.319772	0.494647	1.3557	0.387234	0.506037	0.633013	0.0843248	0.319772	0.494647	1.3557	0.387234	0.506037	-1.68982	9.06301	1
1	11076905	65	1	1	1	0	0	2005	1	-0.224101	-1.65308	0.494647	1.3557	0.387234	0.506037	-1.68982	-0.224101	-1.65308	0.494647	1.3557	0.387234	0.506037	-1.68982	0	1
1	11076905	65	1	1	1	0	0	2005	1	-0.224101	-1.65308	0.494647	1.3557	0.387234	0.506037	-1.68982	1.0096	0.319772	0.494647	1.3557	0.387234	0.506037	0.633013	3.45268	1
1	11076905	65	1	1	1	0	0	2005	1	-0.224101	-1.65308	0.494647	1.3557	0.387234	0.506037	-1.68982	0.39275	0.319772	0.494647	1.3557	0.387234	0.506037	-0.915542	6.36438	1
1	11076905	65	1	1	1	0	0	2005	1	-0.224101	-1.65308	0.494647	1.3557	0.387234	0.506037	-1.68982	0.39275	0.319772	0.494647	1.3557	0.387234	-0.271883	-0.141264	9.06575	1
1	11077005	67	2	2	0	1	1	2005	2	1.0096	0.319772	0.494647	1.3557	0.387234	0.506037	0.633013	1.0096	0.319772	0.494647	1.3557	0.387234	0.506037	0.633013	0	1
1	11077005	67	2	2	0	1	1	2005	2	1.0096	0.319772	0.494647	1.3557	0.387234	0.506037	0.633013	1.0096	0.319772	0.494647	1.3557	0.387234	0.506037	0.633013	3.44436	1
1	11077005	67	2	2	0	1	1	2005	2	1.0096	0.319772	0.494647	1.3557	0.387234	0.506037	0.633013	0.701176	0.319772	0.494647	-0.737588	0.387234	0.506037	0.633013	6.21918	1
1	11077005	67	2	2	0	1	1	2005	2	1.0096	0.319772	0.494647	1.3557	0.387234	0.506037	0.633013	0.0843248	0.319772	0.494647	1.3557	0.387234	0.506037	-1.68982	9	1
1	11077005	67	2	2	0	1	1	2005	2	1.0096	0.319772	0.494647	1.3557	0.387234	0.506037	0.633013	-0.224101	0.319772	0.494647	-0.737588	0.387234	0.506037	-1.68982	13.6603	1
2	11077605	77	2	0	0	0	1	2005	2	0.701176	0.319772	0.494647	-0.737588	0.387234	0.506037	0.633013	0.701176	0.319772	0.494647	-0.737588	0.387234	0.506037	0.633013	0	1
2	11077605	77	2	0	0	0	1	2005	2	0.701176	0.319772	0.494647	-0.737588	0.387234	0.506037	0.633013	-0.532527	-1.65308	-0.957414	1.3557	0.387234	0.506037	-0.915542	3.01422	1
2	11077605	77	2	0	0	0	1	2005	2	0.701176	0.319772	0.494647	-0.737588	0.387234	0.506037	0.633013	-2.99993	-5.59879	-3.13551	-0.737588	-0.901104	0.506037	-1.68982	5.73151	1
2	11077605	77	2	0	0	0	1	2005	2	0.701176	0.319772	0.494647	-0.737588	0.387234	0.506037	0.633013	-8.24317	-9.5445	-3.13551		-7.3428		-4.01265	8.52329	1
1	11078105	77	1	2	2	1	0	2005	2	1.0096	0.319772	0.494647	1.3557	0.387234	0.506037	0.633013	1.0096	0.319772	0.494647	1.3557	0.387234	0.506037	0.633013	0	1
1	11078105	77	1	2	2	1	0	2005	2	1.0096	0.319772	0.494647	1.3557	0.387234	0.506037	0.633013	1.0096	0.319772	0.494647	1.3557	0.387234	0.506037	0.633013	3.04717	1
2	11078505	94	1	2	3	0	0	2005	1	0.701176	0.319772	0.494647	-0.737588	0.387234	0.506037	0.633013	0.701176	0.319772	0.494647	-0.737588	0.387234	0.506037	0.633013	0	1
2	11078505	94	1	2	3	0	0	2005	1	0.701176	0.319772	0.494647	-0.737588	0.387234	0.506037	0.633013	-0.224101	0.319772	0.494647	-0.737588	-2.18944	-0.271883	0.633013	3.11288	1
2	11078505	94	1	2	3	0	0	2005	1	0.701176	0.319772	0.494647	-0.737588	0.387234	0.506037	0.633013	0.0843248	-1.65308	0.494647	1.3557	0.387234	0.506037	-0.915542	5.90411	1
1	11080705	90	1	0	0	0	1	2005	0	-0.840952	0.319772	0.494647	-0.737588	0.387234	-3.38357	0.633013	-0.840952	0.319772	0.494647	-0.737588	0.387234	-3.38357	0.633013	0	0
1	11080705	90	1	0	0	0	1	2005	0	-0.840952	0.319772	0.494647	-0.737588	0.387234	-3.38357	0.633013	0.39275	0.319772	0.494647		0.387234	0.506037	-0.141264	3.41984	0
1	11080705	90	1	0	0	0	1	2005	0	-0.840952	0.319772	0.494647	-0.737588	0.387234	-3.38357	0.633013	-8.24317	-9.5445	-3.13551		-7.3428	-4.93941	-4.01265	6.21096	0
2	12000108	67	2	2	2	0	1	2009	2	1.0096	0.319772	0.494647	1.3557	0.387234	0.506037	0.633013	1.0096	0.319772	0.494647	1.3557	0.387234	0.506037	0.633013	0	0
2	12000108	67	2	2	2	0	1	2009	2	1.0096	0.319772	0.494647	1.3557	0.387234	0.506037	0.633013	0.0843248	0.319772	-0.231384	1.3557	0.387234	0.506037	-0.915542	3.12193	0
2	12000108	67	2	2	2	0	1	2009	2	1.0096	0.319772	0.494647	1.3557	0.387234	0.506037	0.633013	1.0096	0.319772	0.494647	1.3557	0.387234	0.506037	0.633013	6.17125	0
2	12000108	67	2	2	2	0	1	2009	2	1.0096	0.319772	0.494647	1.3557	0.387234	0.506037	0.633013	0.701176	0.319772	0.494647	-0.737588	0.387234	0.506037	0.633013	10.1384	0
2	12000498	104	1	0	1	0	0	1998	0	0.39275	0.319772	0.494647	1.3557	0.387234	0.506037	-0.915542	0.39275	0.319772	0.494647	1.3557	0.387234	0.506037	-0.915542	0	1
2	12000498	104	1	0	1	0	0	1998	0	0.39275	0.319772	0.494647	1.3557	0.387234	0.506037	-0.915542	-0.224101	0.319772	0.494647	-0.737588	0.387234	-0.271883	-0.915542	2.35461	1
2	12000498	104	1	0	1	0	0	1998	0	0.39275	0.319772	0.494647	1.3557	0.387234	0.506037	-0.915542	-2.69151	0.319772	-1.68345		0.387234	-2.60565	-2.4641	4.02466	1
2	12001808	91	2	0	0	0	0	2009	2	0.39275	0.319772	-0.957414	1.3557	0.387234	0.506037	0.633013	0.39275	0.319772	-0.957414	1.3557	0.387234	0.506037	0.633013	0	1
2	12001808	91	2	0	0	0	0	2009	2	0.39275	0.319772	-0.957414	1.3557	0.387234	0.506037	0.633013	-1.14938	-3.62594	-0.231384	-0.737588	0.387234	-1.0498	-0.141264	3.12467	1
2	12001808	91	2	0	0	0	0	2009	2	0.39275	0.319772	-0.957414	1.3557	0.387234	0.506037	0.633013	-3.30836	-3.62594	-3.13551	-0.737588	-2.18944	0.506037	-2.4641	6.17398	1
1	12002408	93	2	0	0	0	1	2009	1	-0.840952	0.319772	-1.68345	-0.737588	0.387234	0.506037	-0.915542	-0.840952	0.319772	-1.68345	-0.737588	0.387234	0.506037	-0.915542	0	1
1	12002408	93	2	0	0	0	1	2009	1	-0.840952	0.319772	-1.68345	-0.737588	0.387234	0.506037	-0.915542	-3.30836	0.319772	-3.13551	-0.737588	-0.901104	-0.271883	-4.01265	3.12467	1
1	12002408	93	2	0	0	0	1	2009	1	-0.840952	0.319772	-1.68345	-0.737588	0.387234	0.506037	-0.915542	-3.30836	-5.59879	-3.13551	-0.737588	-2.18944	0.506037	-1.68982	6.17398	1
1	12003608	66	2	1	2	0	1	2009	2	1.0096	0.319772	0.494647	1.3557	0.387234	0.506037	0.633013	1.0096	0.319772	0.494647	1.3557	0.387234	0.506037	0.633013	0	1
1	12003608	66	2	1	2	0	1	2009	2	1.0096	0.319772	0.494647	1.3557	0.387234	0.506037	0.633013	0.39275	0.319772	0.494647		-0.901104	0.506037	0.633013	2.99077	1
1	12004198	80	2	0	0	0	0	1998	2	-0.532527	0.319772	-2.40948	-0.737588	0.387234	0.506037	0.633013	-0.532527	0.319772	-2.40948	-0.737588	0.387234	0.506037	0.633013	0	1
1	12004198	80	2	0	0	0	0	1998	2	-0.532527	0.319772	-2.40948	-0.737588	0.387234	0.506037	0.633013	-4.23363	-1.65308	0.494647	-0.737588	-4.76612	-3.38357	-4.01265	2.38185	1
1	12004198	80	2	0	0	0	0	1998	2	-0.532527	0.319772	-2.40948	-0.737588	0.387234	0.506037	0.633013	-2.69151	-3.62594	0.494647	-0.737588	-0.901104	-3.38357	-1.68982	4.1863	1
2	12004298	80	2	0	0	0	0	1998	0	-0.840952	0.319772	-0.231384	-0.737588	0.387234	0.506037	-2.4641	-0.840952	0.319772	-0.231384	-0.737588	0.387234	0.506037	-2.4641	0	0
2	12004298	80	2	0	0	0	0	1998	0	-0.840952	0.319772	-0.231384	-0.737588	0.387234	0.506037	-2.4641	-2.69151	0.319772	-2.40948	-0.737588	-0.901104	-2.60565	-0.915542	2.11609	0
2	12004298	80	2	0	0	0	0	1998	0	-0.840952	0.319772	-0.231384	-0.737588	0.387234	0.506037	-2.4641	-8.24317	-9.5445	-3.13551		-7.3428	-4.93941	-4.01265	3.90685	0
1	12004698	90	2	1	0	0	0	1998	0	0.701176	-1.65308	0.494647	1.3557	0.387234	0.506037	0.633013	0.701176	-1.65308	0.494647	1.3557	0.387234	0.506037	0.633013	0	0
1	12004698	90	2	1	0	0	0	1998	0	0.701176	-1.65308	0.494647	1.3557	0.387234	0.506037	0.633013	0.701176	0.319772	0.494647	1.3557	0.387234	-0.271883	0.633013	2.39278	0
1	12007398	82	1	2	2	1	1	1998	2	0.39275	0.319772	0.494647	1.3557	0.387234	0.506037	-0.915542	0.39275	0.319772	0.494647	1.3557	0.387234	0.506037	-0.915542	0	0
1	12007398	82	1	2	2	1	1	1998	2	0.39275	0.319772	0.494647	1.3557	0.387234	0.506037	-0.915542	0.0843248	0.319772	-0.231384	1.3557	-0.901104	0.506037	-0.141264	2.00134	0
1	12007898	83	1	2	2	1	1	1998	1	0.39275	0.319772	0.494647	1.3557	0.387234	0.506037	-0.915542	0.39275	0.319772	0.494647	1.3557	0.387234	0.506037	-0.915542	0	1
1	12007898	83	1	2	2	1	1	1998	1	0.39275	0.319772	0.494647	1.3557	0.387234	0.506037	-0.915542	0.0843248	0.319772	0.494647	-0.737588	0.387234	0.506037	-0.915542	2.29993	1
2	12008202	88	2	0	0	0	0	2002	2	-2.07466	-1.65308	-1.68345	-0.737588	0.387234	-3.38357	0.633013	-2.07466	-1.65308	-1.68345	-0.737588	0.387234	-3.38357	0.633013	0	0
2	12008202	88	2	0	0	0	0	2002	2	-2.07466	-1.65308	-1.68345	-0.737588	0.387234	-3.38357	0.633013	-0.840952	-1.65308	0.494647	-0.737588	0.387234	-0.271883	-1.68982	2.98904	0
2	12008202	88	2	0	0	0	0	2002	2	-2.07466	-1.65308	-1.68345	-0.737588	0.387234	-3.38357	0.633013	-1.4578	0.319772	-0.957414	-0.737588	0.387234	-1.0498	-1.68982	6.07537	0
2	12008202	88	2	0	0	0	0	2002	2	-2.07466	-1.65308	-1.68345	-0.737588	0.387234	-3.38357	0.633013	-6.08419	-5.59879	-3.13551		-0.901104	-4.93941	-4.01265	9.21096	0
2	12008998	85	1	2	2	1	0	1998	1	0.39275	0.319772	0.494647	-0.737588	0.387234	0.506037	-0.141264	0.39275	0.319772	0.494647	-0.737588	0.387234	0.506037	-0.141264	0	1
2	12008998	85	1	2	2	1	0	1998	1	0.39275	0.319772	0.494647	-0.737588	0.387234	0.506037	-0.141264	0.701176	0.319772	0.494647	-0.737588	0.387234	0.506037	0.633013	2.08886	1
2	12008998	85	1	2	2	1	0	1998	1	0.39275	0.319772	0.494647	-0.737588	0.387234	0.506037	-0.141264	-0.224101	0.319772	0.494647	-0.737588	0.387234	-1.82772	0.633013	3.7863	1
2	12008998	85	1	2	2	1	0	1998	1	0.39275	0.319772	0.494647	-0.737588	0.387234	0.506037	-0.141264	-8.24317	-9.5445	-3.13551		-7.3428	-4.93941	-4.01265	6.84932	1
2	12008998	85	1	2	2	1	0	1998	1	0.39275	0.319772	0.494647	-0.737588	0.387234	0.506037	-0.141264	-0.840952	0.319772	0.494647	1.3557	0.387234	-2.60565	-0.915542	10.0424	1
2	12009798	86	1	0	0	0	1	1998	2	-0.532527	0.319772	0.494647	-0.737588	-0.901104	0.506037	-1.68982	-0.532527	0.319772	0.494647	-0.737588	-0.901104	0.506037	-1.68982	0	0
2	12009798	86	1	0	0	0	1	1998	2	-0.532527	0.319772	0.494647	-0.737588	-0.901104	0.506037	-1.68982	-1.14938	0.319772	0.494647	-0.737588	0.387234	-1.82772	-1.68982	2.14071	0
2	12009798	86	1	0	0	0	1	1998	2	-0.532527	0.319772	0.494647	-0.737588	-0.901104	0.506037	-1.68982	0.701176	0.319772	0.494647	-0.737588	0.387234	0.506037	0.633013	3.93151	0
2	12009798	86	1	0	0	0	1	1998	2	-0.532527	0.319772	0.494647	-0.737588	-0.901104	0.506037	-1.68982	-6.08419	-9.5445	0.494647	-0.737588	-4.76612	-4.93941	-4.01265	6.88767	0
2	12009798	86	1	0	0	0	1	1998	2	-0.532527	0.319772	0.494647	-0.737588	-0.901104	0.506037	-1.68982	-4.85049	-7.57164	-3.13551	-0.737588	-2.18944	-3.38357	-0.915542	10.0424	0
1	12010498	83	2	0	0	0	1	1998	0	-0.224101	0.319772	-0.231384	1.3557	0.387234	0.506037	-1.68982	-0.224101	0.319772	-0.231384	1.3557	0.387234	0.506037	-1.68982	0	0
1	12010498	83	2	0	0	0	1	1998	0	-0.224101	0.319772	-0.231384	1.3557	0.387234	0.506037	-1.68982	-0.840952	0.319772	-0.231384	-0.737588	0.387234	0.506037	-2.4641	2.06684	0
1	12010498	83	2	0	0	0	1	1998	0	-0.224101	0.319772	-0.231384	1.3557	0.387234	0.506037	-1.68982	-1.14938	0.319772	0.494647	1.3557	0.387234	-2.60565	-1.68982	3.87945	0
1	12010498	83	2	0	0	0	1	1998	0	-0.224101	0.319772	-0.231384	1.3557	0.387234	0.506037	-1.68982	-1.4578	0.319772	0.494647	-0.737588	-0.901104	0.506037	-4.01265	6.86027	0
1	12010498	83	2	0	0	0	1	1998	0	-0.224101	0.319772	-0.231384	1.3557	0.387234	0.506037	-1.68982	-2.69151	-5.59879	-1.68345	-0.737588	0.387234	-1.0498	-1.68982	9.96575	0
1	12012602	85	1	0	1	1	1	2002	0	0.39275	0.319772	0.494647	1.3557	0.387234	-1.0498	0.633013	0.39275	0.319772	0.494647	1.3557	0.387234	-1.0498	0.633013	0	1
1	12012602	85	1	0	1	1	1	2002	0	0.39275	0.319772	0.494647	1.3557	0.387234	-1.0498	0.633013	-0.532527	0.319772	-0.231384		0.387234	-0.271883	-0.915542	2.95616	1
1	12012602	85	1	0	1	1	1	2002	0	0.39275	0.319772	0.494647	1.3557	0.387234	-1.0498	0.633013	0.39275	-1.65308	0.494647	-0.737588	0.387234	0.506037	0.633013	6.08079	1
2	12012700	82	1	2	2	1	0	2000	2	1.0096	0.319772	0.494647	1.3557	0.387234	0.506037	0.633013	1.0096	0.319772	0.494647	1.3557	0.387234	0.506037	0.633013	0	1
2	12012700	82	1	2	2	1	0	2000	2	1.0096	0.319772	0.494647	1.3557	0.387234	0.506037	0.633013	1.0096	0.319772	0.494647	1.3557	0.387234	0.506037	0.633013	1.66191	1
2	12012700	82	1	2	2	1	0	2000	2	1.0096	0.319772	0.494647	1.3557	0.387234	0.506037	0.633013	1.0096	0.319772	0.494647	1.3557	0.387234	0.506037	0.633013	4.68108	1
2	12012700	82	1	2	2	1	0	2000	2	1.0096	0.319772	0.494647	1.3557	0.387234	0.506037	0.633013	1.0096	0.319772	0.494647	1.3557	0.387234	0.506037	0.633013	7.84973	1
2	12012700	82	1	2	2	1	0	2000	2	1.0096	0.319772	0.494647	1.3557	0.387234	0.506037	0.633013	0.0843248	0.319772	0.494647	1.3557	0.387234	0.506037	-1.68982	11.029	1
2	12012700	82	1	2	2	1	0	2000	2	1.0096	0.319772	0.494647	1.3557	0.387234	0.506037	0.633013	-8.24317	-9.5445	-3.13551		-7.3428		-4.01265	14.1441	1
2	12012700	82	1	2	2	1	0	2000	2	1.0096	0.319772	0.494647	1.3557	0.387234	0.506037	0.633013	0.39275	0.319772	0.494647	1.3557	0.387234	-1.0498	0.633013	18.0866	1
2	12013002	83	2	0	0	0	1	2002	0	-1.76623	-1.65308	0.494647	-0.737588	0.387234	-2.60565	-1.68982	-1.76623	-1.65308	0.494647	-0.737588	0.387234	-2.60565	-1.68982	0	0
2	12013002	83	2	0	0	0	1	2002	0	-1.76623	-1.65308	0.494647	-0.737588	0.387234	-2.60565	-1.68982	-0.224101	-3.62594	0.494647	-0.737588	0.387234	-0.271883	0.633013	2.96438	0
2	12013002	83	2	0	0	0	1	2002	0	-1.76623	-1.65308	0.494647	-0.737588	0.387234	-2.60565	-1.68982	-1.4578	-3.62594	-0.231384	-0.737588	0.387234	-1.0498	-0.915542	6.11907	0
1	12015202	66	2	1	0	0	1	2002	1	-0.224101	0.319772	0.494647	-0.737588	0.387234	-1.82772	0.633013	-0.224101	0.319772	0.494647	-0.737588	0.387234	-1.82772	0.633013	0	1
1	12015202	66	2	1	0	0	1	2002	1	-0.224101	0.319772	0.494647	-0.737588	0.387234	-1.82772	0.633013	0.0843248	0.319772	-0.231384	-0.737588	0.387234	0.506037	-0.141264	2.98356	1
1	12015202	66	2	1	0	0	1	2002	1	-0.224101	0.319772	0.494647	-0.737588	0.387234	-1.82772	0.633013	0.701176	0.319772	0.494647	-0.737588	0.387234	0.506037	0.633013	6.0863	1
1	12015202	66	2	1	0	0	1	2002	1	-0.224101	0.319772	0.494647	-0.737588	0.387234	-1.82772	0.633013	0.39275	0.319772	0.494647	-0.737588	0.387234	0.506037	-0.141264	9.20548	1
1	12015202	66	2	1	0	0	1	2002	1	-0.224101	0.319772	0.494647	-0.737588	0.387234	-1.82772	0.633013	0.701176	0.319772	0.494647	1.3557	0.387234	0.506037	-0.141264	12.2767	1
1	12015202	66	2	1	0	0	1	2002	1	-0.224101	0.319772	0.494647	-0.737588	0.387234	-1.82772	0.633013	0.0843248	0.319772	-0.957414	-0.737588	0.387234	0.506037	0.633013	16.2219	1
2	12015302	65	2	1	0	0	1	2002	1	0.701176	0.319772	0.494647	-0.737588	0.387234	0.506037	0.633013	0.701176	0.319772	0.494647	-0.737588	0.387234	0.506037	0.633013	0	0
2	12015302	65	2	1	0	0	1	2002	1	0.701176	0.319772	0.494647	-0.737588	0.387234	0.506037	0.633013	-0.224101	0.319772	0.494647	-0.737588	0.387234	0.506037	-1.68982	2.98356	0
2	12015302	65	2	1	0	0	1	2002	1	0.701176	0.319772	0.494647	-0.737588	0.387234	0.506037	0.633013	0.701176	0.319772	0.494647	-0.737588	0.387234	0.506037	0.633013	6.0863	0
2	12015302	65	2	1	0	0	1	2002	1	0.701176	0.319772	0.494647	-0.737588	0.387234	0.506037	0.633013	0.701176	0.319772	0.494647	1.3557	0.387234	0.506037	-0.141264	9.20548	0
2	12015902	67	2	0	0	0	1	2002	2	0.0843248	0.319772	0.494647	1.3557	0.387234	-1.82772	0.633013	0.0843248	0.319772	0.494647	1.3557	0.387234	-1.82772	0.633013	0	1
2	12015902	67	2	0	0	0	1	2002	2	0.0843248	0.319772	0.494647	1.3557	0.387234	-1.82772	0.633013	0.701176	0.319772	0.494647		0.387234	0.506037	0.633013	2.98356	1
2	12015902	67	2	0	0	0	1	2002	2	0.0843248	0.319772	0.494647	1.3557	0.387234	-1.82772	0.633013	0.39275	0.319772	-0.231384		0.387234	0.506037	0.633013	6.08084	1
2	12015902	67	2	0	0	0	1	2002	2	0.0843248	0.319772	0.494647	1.3557	0.387234	-1.82772	0.633013	-2.69151	0.319772	-3.13551	-0.737588	-3.47778	0.506037	-1.68982	9.19452	1
2	12015902	67	2	0	0	0	1	2002	2	0.0843248	0.319772	0.494647	1.3557	0.387234	-1.82772	0.633013	-0.840952	0.319772	-3.13551	-0.737588	0.387234	0.506037	0.633013	12.2658	1
2	12015902	67	2	0	0	0	1	2002	2	0.0843248	0.319772	0.494647	1.3557	0.387234	-1.82772	0.633013	-1.4578	0.319772	-3.13551	-0.737588	0.387234	-1.0498	0.633013	16.2411	1
1	12016302	74	2	0	0	0	1	2002	0	0.39275	0.319772	0.494647	-0.737588	0.387234	-0.271883	0.633013	0.39275	0.319772	0.494647	-0.737588	0.387234	-0.271883	0.633013	0	1
1	12016302	74	2	0	0	0	1	2002	0	0.39275	0.319772	0.494647	-0.737588	0.387234	-0.271883	0.633013	0.0843248	0.319772	-0.231384	1.3557	0.387234	-0.271883	-0.141264	2.98904	1
1	12016302	74	2	0	0	0	1	2002	0	0.39275	0.319772	0.494647	-0.737588	0.387234	-0.271883	0.633013	0.39275	0.319772	0.494647	-0.737588	0.387234	0.506037	-0.141264	6.07537	1
1	12016302	74	2	0	0	0	1	2002	0	0.39275	0.319772	0.494647	-0.737588	0.387234	-0.271883	0.633013	1.0096	0.319772	0.494647	1.3557	0.387234	0.506037	0.633013	9.21096	1
1	12016302	74	2	0	0	0	1	2002	0	0.39275	0.319772	0.494647	-0.737588	0.387234	-0.271883	0.633013	0.701176	0.319772	0.494647	-0.737588	0.387234	0.506037	0.633013	12.2603	1
1	12016402	70	2	0	0	0	1	2002	1	0.0843248	0.319772	0.494647	-0.737588	0.387234	-0.271883	-0.141264	0.0843248	0.319772	0.494647	-0.737588	0.387234	-0.271883	-0.141264	0	1
1	12016402	70	2	0	0	0	1	2002	1	0.0843248	0.319772	0.494647	-0.737588	0.387234	-0.271883	-0.141264	-2.38308	-3.62594	-0.231384	-0.737588	-2.18944	-2.60565	-0.141264	2.98904	1
1	12016402	70	2	0	0	0	1	2002	1	0.0843248	0.319772	0.494647	-0.737588	0.387234	-0.271883	-0.141264	-0.224101	0.319772	-0.231384		0.387234	0.506037	-0.915542	6.07537	1
1	12016402	70	2	0	0	0	1	2002	1	0.0843248	0.319772	0.494647	-0.737588	0.387234	-0.271883	-0.141264	-0.224101	0.319772	0.494647		-0.901104	0.506037	-0.915542	9.21096	1
1	12016802	78	1	2	1	1	0	2002	0	0.39275	0.319772	0.494647	1.3557	0.387234	-1.0498	0.633013	0.39275	0.319772	0.494647	1.3557	0.387234	-1.0498	0.633013	0	0
1	12016802	78	1	2	1	1	0	2002	0	0.39275	0.319772	0.494647	1.3557	0.387234	-1.0498	0.633013	-0.224101	0.319772	0.494647	1.3557	0.387234	-1.0498	-0.915542	2.9726	0
1	12016802	78	1	2	1	1	0	2002	0	0.39275	0.319772	0.494647	1.3557	0.387234	-1.0498	0.633013	1.0096	0.319772	0.494647	1.3557	0.387234	0.506037	0.633013	6.11633	0
1	12016902	76	1	1	1	1	1	2002	0	-0.840952	0.319772	0.494647	-0.737588	0.387234	-3.38357	0.633013	-0.840952	0.319772	0.494647	-0.737588	0.387234	-3.38357	0.633013	0	0
1	12016902	76	1	1	1	1	1	2002	0	-0.840952	0.319772	0.494647	-0.737588	0.387234	-3.38357	0.633013	0.701176	0.319772	0.494647	-0.737588	0.387234	0.506037	0.633013	3.08219	0
1	12016902	76	1	1	1	1	1	2002	0	-0.840952	0.319772	0.494647	-0.737588	0.387234	-3.38357	0.633013	1.0096	0.319772	0.494647	1.3557	0.387234	0.506037	0.633013	6.2835	0
1	12016902	76	1	1	1	1	1	2002	0	-0.840952	0.319772	0.494647	-0.737588	0.387234	-3.38357	0.633013	0.701176	0.319772	0.494647	1.3557	0.387234	0.506037	-0.141264	9.39178	0
1	12016902	76	1	1	1	1	1	2002	0	-0.840952	0.319772	0.494647	-0.737588	0.387234	-3.38357	0.633013	-1.14938	0.319772	-0.957414	-0.737588	0.387234	-1.0498	-0.915542	12.4356	0
2	12017402	78	1	0	1	1	0	2002	0	-0.532527	0.319772	0.494647	-0.737588	0.387234	-1.82772	-0.141264	-0.532527	0.319772	0.494647	-0.737588	0.387234	-1.82772	-0.141264	0	1
2	12017402	78	1	0	1	1	0	2002	0	-0.532527	0.319772	0.494647	-0.737588	0.387234	-1.82772	-0.141264	1.0096	0.319772	0.494647	1.3557	0.387234	0.506037	0.633013	3.09041	1
2	12017402	78	1	0	1	1	0	2002	0	-0.532527	0.319772	0.494647	-0.737588	0.387234	-1.82772	-0.141264	-2.07466	-1.65308	-0.957414	1.3557	-2.18944	-0.271883	-2.4641	6.17688	1
2	12017402	78	1	0	1	1	0	2002	0	-0.532527	0.319772	0.494647	-0.737588	0.387234	-1.82772	-0.141264	-8.24317	-9.5445	-3.13551		-7.3428	-4.93941	-4.01265	9.36986	1
2	12017402	78	1	0	1	1	0	2002	0	-0.532527	0.319772	0.494647	-0.737588	0.387234	-1.82772	-0.141264	-3.92521	-5.59879	0.494647	1.3557	0.387234	-4.93941	-4.01265	12.5836	1
2	12017602	70	1	1	1	1	0	2002	0	0.0843248	0.319772	0.494647	1.3557	0.387234	0.506037	-1.68982	0.0843248	0.319772	0.494647	1.3557	0.387234	0.506037	-1.68982	0	1
2	12017602	70	1	1	1	1	0	2002	0	0.0843248	0.319772	0.494647	1.3557	0.387234	0.506037	-1.68982	0.39275	0.319772	0.494647	-0.737588	0.387234	0.506037	-0.141264	3.12055	1
2	12017602	70	1	1	1	1	0	2002	0	0.0843248	0.319772	0.494647	1.3557	0.387234	0.506037	-1.68982	0.701176	0.319772	0.494647	1.3557	0.387234	0.506037	-0.141264	6.24253	1
2	12017602	70	1	1	1	1	0	2002	0	0.0843248	0.319772	0.494647	1.3557	0.387234	0.506037	-1.68982	0.39275	0.319772	0.494647	1.3557	0.387234	0.506037	-0.915542	9.38904	1
2	12017602	70	1	1	1	1	0	2002	0	0.0843248	0.319772	0.494647	1.3557	0.387234	0.506037	-1.68982	-4.23363	0.319772	0.494647		-3.47778	-4.93941	-4.01265	12.6055	1
1	12017902	78	1	1	1	1	1	2002	0	1.0096	0.319772	0.494647	1.3557	0.387234	0.506037	0.633013	1.0096	0.319772	0.494647	1.3557	0.387234	0.506037	0.633013	0	1
1	12017902	78	1	1	1	1	1	2002	0	1.0096	0.319772	0.494647	1.3557	0.387234	0.506037	0.633013	0.701176	0.319772	-0.231384	1.3557	0.387234	0.506037	0.633013	3.03014	1
1	12017902	78	1	1	1	1	1	2002	0	1.0096	0.319772	0.494647	1.3557	0.387234	0.506037	0.633013	1.0096	0.319772	0.494647	1.3557	0.387234	0.506037	0.633013	6.19864	1
1	12017902	78	1	1	1	1	1	2002	0	1.0096	0.319772	0.494647	1.3557	0.387234	0.506037	0.633013	0.39275	0.319772	0.494647	1.3557	0.387234	0.506037	-0.915542	9.33973	1
1	12018402	67	1	2	2	1	1	2002	0	0.701176	0.319772	0.494647	1.3557	0.387234	0.506037	-0.141264	0.701176	0.319772	0.494647	1.3557	0.387234	0.506037	-0.141264	0	1
1	12018402	67	1	2	2	1	1	2002	0	0.701176	0.319772	0.494647	1.3557	0.387234	0.506037	-0.141264	1.0096	0.319772	0.494647	1.3557	0.387234	0.506037	0.633013	3.04658	1
1	12018402	67	1	2	2	1	1	2002	0	0.701176	0.319772	0.494647	1.3557	0.387234	0.506037	-0.141264	1.0096	0.319772	0.494647	1.3557	0.387234	0.506037	0.633013	6.16593	1
1	12018402	67	1	2	2	1	1	2002	0	0.701176	0.319772	0.494647	1.3557	0.387234	0.506037	-0.141264	1.0096	0.319772	0.494647	1.3557	0.387234	0.506037	0.633013	9.37808	1
1	12018702	80	1	1	1	1	0	2002	1	1.0096	0.319772	0.494647	1.3557	0.387234	0.506037	0.633013	1.0096	0.319772	0.494647	1.3557	0.387234	0.506037	0.633013	0	1
1	12018702	80	1	1	1	1	0	2002	1	1.0096	0.319772	0.494647	1.3557	0.387234	0.506037	0.633013	0.0843248	0.319772	0.494647		0.387234	0.506037	-0.915542	3.11781	1
1	12018702	80	1	1	1	1	0	2002	1	1.0096	0.319772	0.494647	1.3557	0.387234	0.506037	0.633013	-0.532527	0.319772	0.494647		-0.901104	0.506037	-1.68982	6.23979	1
2	12018802	68	1	1	1	1	0	2002	2	0.701176	0.319772	0.494647	-0.737588	0.387234	0.506037	0.633013	0.701176	0.319772	0.494647	-0.737588	0.387234	0.506037	0.633013	0	1
2	12018802	68	1	1	1	1	0	2002	2	0.701176	0.319772	0.494647	-0.737588	0.387234	0.506037	0.633013	0.39275	0.319772	0.494647	-0.737588	0.387234	0.506037	-0.141264	3.06301	1
2	12018802	68	1	1	1	1	0	2002	2	0.701176	0.319772	0.494647	-0.737588	0.387234	0.506037	0.633013	0.701176	0.319772	0.494647	-0.737588	0.387234	0.506037	0.633013	6.25885	1
2	12018902	75	1	1	1	0	1	2002	2	1.0096	0.319772	0.494647	1.3557	0.387234	0.506037	0.633013	1.0096	0.319772	0.494647	1.3557	0.387234	0.506037	0.633013	0	1
2	12018902	75	1	1	1	0	1	2002	2	1.0096	0.319772	0.494647	1.3557	0.387234	0.506037	0.633013	0.701176	0.319772	0.494647	-0.737588	0.387234	0.506037	0.633013	3.06575	1
2	12018902	75	1	1	1	0	1	2002	2	1.0096	0.319772	0.494647	1.3557	0.387234	0.506037	0.633013	1.0096	0.319772	0.494647	1.3557	0.387234	0.506037	0.633013	6.26159	1
1	12019202	74	1	1	1	1	1	2002	0	0.39275	-1.65308	0.494647	-0.737588	0.387234	0.506037	0.633013	0.39275	-1.65308	0.494647	-0.737588	0.387234	0.506037	0.633013	0	0
1	12019202	74	1	1	1	1	1	2002	0	0.39275	-1.65308	0.494647	-0.737588	0.387234	0.506037	0.633013	0.701176	0.319772	0.494647	-0.737588	0.387234	0.506037	0.633013	3.05753	0
1	12019202	74	1	1	1	1	1	2002	0	0.39275	-1.65308	0.494647	-0.737588	0.387234	0.506037	0.633013	0.0843248	0.319772	0.494647	-0.737588	0.387234	0.506037	-0.915542	6.17948	0
2	12019302	71	1	0	1	1	1	2002	2	0.0843248	0.319772	0.494647	-0.737588	0.387234	-1.0498	0.633013	0.0843248	0.319772	0.494647	-0.737588	0.387234	-1.0498	0.633013	0	1
2	12019302	71	1	0	1	1	1	2002	2	0.0843248	0.319772	0.494647	-0.737588	0.387234	-1.0498	0.633013	1.0096	0.319772	0.494647	1.3557	0.387234	0.506037	0.633013	3.03014	1
2	12019302	71	1	0	1	1	1	2002	2	0.0843248	0.319772	0.494647	-0.737588	0.387234	-1.0498	0.633013	0.0843248	-1.65308	-0.231384	-0.737588	0.387234	0.506037	0.633013	6.19864	1
2	12019502	65	1	0	3	0	1	2002	1	0.0843248	0.319772	0.494647	1.3557	0.387234	-1.82772	0.633013	0.0843248	0.319772	0.494647	1.3557	0.387234	-1.82772	0.633013	0	0
2	12019502	65	1	0	3	0	1	2002	1	0.0843248	0.319772	0.494647	1.3557	0.387234	-1.82772	0.633013	0.701176	0.319772	0.494647	1.3557	0.387234	0.506037	-0.141264	3.10685	0
2	12019502	65	1	0	3	0	1	2002	1	0.0843248	0.319772	0.494647	1.3557	0.387234	-1.82772	0.633013	0.39275	0.319772	0.494647	1.3557	-0.901104	0.506037	-0.141264	6.19332	0
2	12019502	65	1	0	3	0	1	2002	1	0.0843248	0.319772	0.494647	1.3557	0.387234	-1.82772	0.633013	0.39275	0.319772	0.494647	1.3557	0.387234	0.506037	-0.915542	9.37534	0
2	12019502	65	1	0	3	0	1	2002	1	0.0843248	0.319772	0.494647	1.3557	0.387234	-1.82772	0.633013	-2.07466	0.319772	0.494647		-3.47778	0.506037	-4.01265	12.5945	0
1	12019602	72	1	1	1	1	1	2002	2	0.0843248	0.319772	0.494647	-0.737588	0.387234	-1.0498	0.633013	0.0843248	0.319772	0.494647	-0.737588	0.387234	-1.0498	0.633013	0	1
1	12019602	72	1	1	1	1	1	2002	2	0.0843248	0.319772	0.494647	-0.737588	0.387234	-1.0498	0.633013	0.701176	0.319772	0.494647	-0.737588	0.387234	0.506037	0.633013	3.10685	1
1	12019602	72	1	1	1	1	1	2002	2	0.0843248	0.319772	0.494647	-0.737588	0.387234	-1.0498	0.633013	-0.840952	-1.65308	-0.957414	1.3557	0.387234	0.506037	-1.68982	6.19332	1
1	12020702	71	1	1	1	1	1	2002	1	-0.224101	0.319772	0.494647	-0.737588	0.387234	-0.271883	-0.915542	-0.224101	0.319772	0.494647	-0.737588	0.387234	-0.271883	-0.915542	0	0
1	12020702	71	1	1	1	1	1	2002	1	-0.224101	0.319772	0.494647	-0.737588	0.387234	-0.271883	-0.915542	0.701176	0.319772	0.494647	1.3557	0.387234	0.506037	-0.141264	3.09041	0
1	12020702	71	1	1	1	1	1	2002	1	-0.224101	0.319772	0.494647	-0.737588	0.387234	-0.271883	-0.915542	0.39275	0.319772	-0.231384	1.3557	0.387234	0.506037	-0.141264	6.17415	0
1	12021002	77	1	2	2	1	0	2002	1	1.0096	0.319772	0.494647	1.3557	0.387234	0.506037	0.633013	1.0096	0.319772	0.494647	1.3557	0.387234	0.506037	0.633013	0	0
1	12021002	77	1	2	2	1	0	2002	1	1.0096	0.319772	0.494647	1.3557	0.387234	0.506037	0.633013	0.39275	0.319772	0.494647	1.3557	0.387234	0.506037	-0.915542	3.05753	0
1	12021002	77	1	2	2	1	0	2002	1	1.0096	0.319772	0.494647	1.3557	0.387234	0.506037	0.633013	1.0096	0.319772	0.494647	1.3557	0.387234	0.506037	0.633013	6.19588	0
1	12021002	77	1	2	2	1	0	2002	1	1.0096	0.319772	0.494647	1.3557	0.387234	0.506037	0.633013	-0.224101	0.319772	0.494647	1.3557	0.387234	0.506037	-2.4641	9.33151	0
2	12021302	79	1	0	1	1	0	2002	1	-0.224101	0.319772	0.494647	-0.737588	0.387234	-1.82772	0.633013	-0.224101	0.319772	0.494647	-0.737588	0.387234	-1.82772	0.633013	0	1
2	12021302	79	1	0	1	1	0	2002	1	-0.224101	0.319772	0.494647	-0.737588	0.387234	-1.82772	0.633013	-0.224101	0.319772	0.494647	-0.737588	0.387234	0.506037	-1.68982	3.04384	1
2	12021302	79	1	0	1	1	0	2002	1	-0.224101	0.319772	0.494647	-0.737588	0.387234	-1.82772	0.633013	-6.70104	-5.59879	-3.13551		-3.47778	-4.93941	-4.01265	6.22331	1
2	12021602	70	1	1	3	0	1	2002	0	0.0843248	0.319772	0.494647	1.3557	0.387234	0.506037	-1.68982	0.0843248	0.319772	0.494647	1.3557	0.387234	0.506037	-1.68982	0	0
2	12021602	70	1	1	3	0	1	2002	0	0.0843248	0.319772	0.494647	1.3557	0.387234	0.506037	-1.68982	1.0096	0.319772	0.494647	1.3557	0.387234	0.506037	0.633013	3.03014	0
2	12021602	70	1	1	3	0	1	2002	0	0.0843248	0.319772	0.494647	1.3557	0.387234	0.506037	-1.68982	1.0096	0.319772	0.494647	1.3557	0.387234	0.506037	0.633013	6.19591	0
2	12021602	70	1	1	3	0	1	2002	0	0.0843248	0.319772	0.494647	1.3557	0.387234	0.506037	-1.68982	0.39275	0.319772	-0.231384	1.3557	0.387234	0.506037	-0.141264	9.33973	0
2	12021602	70	1	1	3	0	1	2002	0	0.0843248	0.319772	0.494647	1.3557	0.387234	0.506037	-1.68982	1.0096	0.319772	0.494647	1.3557	0.387234	0.506037	0.633013	12.4932	0
2	12021602	70	1	1	3	0	1	2002	0	0.0843248	0.319772	0.494647	1.3557	0.387234	0.506037	-1.68982	1.0096	0.319772	0.494647	1.3557	0.387234	0.506037	0.633013	16.3753	0
1	12021702	83	2	1	0	0	0	2002	1	1.0096	0.319772	0.494647	1.3557	0.387234	0.506037	0.633013	1.0096	0.319772	0.494647	1.3557	0.387234	0.506037	0.633013	0	1
1	12021702	83	2	1	0	0	0	2002	1	1.0096	0.319772	0.494647	1.3557	0.387234	0.506037	0.633013	-0.840952	0.319772	0.494647	-0.737588	0.387234	-1.0498	-1.68982	2.98904	1
1	12021702	83	2	1	0	0	0	2002	1	1.0096	0.319772	0.494647	1.3557	0.387234	0.506037	0.633013	0.39275	0.319772	0.494647	1.3557	0.387234	0.506037	-0.915542	6.07537	1
1	12021702	83	2	1	0	0	0	2002	1	1.0096	0.319772	0.494647	1.3557	0.387234	0.506037	0.633013	0.0843248	0.319772	0.494647	-0.737588	0.387234	0.506037	-0.915542	9.21096	1
1	12021702	83	2	1	0	0	0	2002	1	1.0096	0.319772	0.494647	1.3557	0.387234	0.506037	0.633013	0.39275	0.319772	0.494647	-0.737588	0.387234	-0.271883	0.633013	12.2603	1
2	12022102	82	1	0	3	0	0	2002	1	-0.224101	0.319772	0.494647	-0.737588	0.387234	-0.271883	-0.915542	-0.224101	0.319772	0.494647	-0.737588	0.387234	-0.271883	-0.915542	0	0
2	12022102	82	1	0	3	0	0	2002	1	-0.224101	0.319772	0.494647	-0.737588	0.387234	-0.271883	-0.915542	-1.76623	-1.65308	0.494647	-0.737588	-0.901104	0.506037	-4.01265	3.05479	0
2	12022102	82	1	0	3	0	0	2002	1	-0.224101	0.319772	0.494647	-0.737588	0.387234	-0.271883	-0.915542	-0.224101	-1.65308	-0.231384	-0.737588	0.387234	0.506037	-0.141264	6.25063	0
2	12022102	82	1	0	3	0	0	2002	1	-0.224101	0.319772	0.494647	-0.737588	0.387234	-0.271883	-0.915542	-2.99993	-3.62594	0.494647		-6.05446	0.506037	-3.23837	9.35616	0
2	12022102	82	1	0	3	0	0	2002	1	-0.224101	0.319772	0.494647	-0.737588	0.387234	-0.271883	-0.915542	-8.24317	-9.5445	-3.13551		-7.3428		-4.01265	12.4219	0
2	12031305	91	1	1	3	0	0	2005	1	-2.07466	0.319772	-0.957414	-0.737588	0.387234	-2.60565	-1.68982	-2.07466	0.319772	-0.957414	-0.737588	0.387234	-2.60565	-1.68982	0	1
2	12031305	91	1	1	3	0	0	2005	1	-2.07466	0.319772	-0.957414	-0.737588	0.387234	-2.60565	-1.68982	0.701176	0.319772	0.494647	-0.737588	0.387234	0.506037	0.633013	3.04515	1
2	12031305	91	1	1	3	0	0	2005	1	-2.07466	0.319772	-0.957414	-0.737588	0.387234	-2.60565	-1.68982	-2.07466	0.319772	-0.957414		-6.05446	-0.271883	-0.141264	6.15342	1
2	12031305	91	1	1	3	0	0	2005	1	-2.07466	0.319772	-0.957414	-0.737588	0.387234	-2.60565	-1.68982	-5.46734	-7.57164	-0.957414	-0.737588	-3.47778	-3.38357	-4.01265	9.20274	1
1	12032005	91	2	2	0	1	1	2005	2	0.701176	0.319772	0.494647	-0.737588	0.387234	0.506037	0.633013	0.701176	0.319772	0.494647	-0.737588	0.387234	0.506037	0.633013	0	0
1	12032005	91	2	2	0	1	1	2005	2	0.701176	0.319772	0.494647	-0.737588	0.387234	0.506037	0.633013	0.701176	0.319772	0.494647		0.387234	0.506037	0.633013	3.15469	0
1	12032005	91	2	2	0	1	1	2005	2	0.701176	0.319772	0.494647	-0.737588	0.387234	0.506037	0.633013	0.701176	0.319772	0.494647	-0.737588	0.387234	0.506037	0.633013	6.22466	0
1	12032105	88	1	0	1	1	1	2005	0	0.39275	0.319772	0.494647	-0.737588	0.387234	0.506037	-0.141264	0.39275	0.319772	0.494647	-0.737588	0.387234	0.506037	-0.141264	0	1
1	12032105	88	1	0	1	1	1	2005	0	0.39275	0.319772	0.494647	-0.737588	0.387234	0.506037	-0.141264	-8.24317	-9.5445	-3.13551	-0.737588	-7.3428	-4.93941	-4.01265	3.13829	1
1	12033905	86	2	0	2	0	1	2005	1	1.0096	0.319772	0.494647	1.3557	0.387234	0.506037	0.633013	1.0096	0.319772	0.494647	1.3557	0.387234	0.506037	0.633013	0	0
1	12033905	86	2	0	2	0	1	2005	1	1.0096	0.319772	0.494647	1.3557	0.387234	0.506037	0.633013	1.0096	0.319772	0.494647	1.3557	0.387234	0.506037	0.633013	3.09728	0
1	12033905	86	2	0	2	0	1	2005	1	1.0096	0.319772	0.494647	1.3557	0.387234	0.506037	0.633013	-0.224101	0.319772	-0.231384	-0.737588	0.387234	0.506037	-0.915542	6.22466	0
1	12033905	86	2	0	2	0	1	2005	1	1.0096	0.319772	0.494647	1.3557	0.387234	0.506037	0.633013	0.701176	0.319772	0.494647	-0.737588	0.387234	0.506037	0.633013	9.26849	0
1	12033905	86	2	0	2	0	1	2005	1	1.0096	0.319772	0.494647	1.3557	0.387234	0.506037	0.633013	-5.77576	0.319772	-3.13551	1.3557	-7.3428	-3.38357	-4.01265	13.2411	0
1	12040805	67	1	2	2	1	1	2005	1	1.0096	0.319772	0.494647	1.3557	0.387234	0.506037	0.633013	1.0096	0.319772	0.494647	1.3557	0.387234	0.506037	0.633013	0	1
1	12040805	67	1	2	2	1	1	2005	1	1.0096	0.319772	0.494647	1.3557	0.387234	0.506037	0.633013	1.0096	0.319772	0.494647	1.3557	0.387234	0.506037	0.633013	2.94402	1
1	12041905	65	1	2	1	1	1	2005	0	0.701176	0.319772	0.494647	-0.737588	0.387234	0.506037	0.633013	0.701176	0.319772	0.494647	-0.737588	0.387234	0.506037	0.633013	0	1
1	12041905	65	1	2	1	1	1	2005	0	0.701176	0.319772	0.494647	-0.737588	0.387234	0.506037	0.633013	1.0096	0.319772	0.494647	1.3557	0.387234	0.506037	0.633013	3.01232	1
2	12043605	100	1	1	1	0	0	2005	1	-2.07466	0.319772	-1.68345		-3.47778	0.506037	-1.68982	-2.07466	0.319772	-1.68345		-3.47778	0.506037	-1.68982	0	0
2	12043605	100	1	1	1	0	0	2005	1	-2.07466	0.319772	-1.68345		-3.47778	0.506037	-1.68982	-4.54206	-3.62594	-3.13551	-0.737588	0.387234	-3.38357	-3.23837	2.99036	0
1	12044105	66	2	1	0	0	1	2005	0	-0.224101	0.319772	0.494647	-0.737588	-0.901104	0.506037	-0.915542	-0.224101	0.319772	0.494647	-0.737588	-0.901104	0.506037	-0.915542	0	0
1	12044105	66	2	1	0	0	1	2005	0	-0.224101	0.319772	0.494647	-0.737588	-0.901104	0.506037	-0.915542	-1.14938	-5.59879	-1.68345	-0.737588	0.387234	0.506037	0.633013	3.10547	0
1	12044105	66	2	1	0	0	1	2005	0	-0.224101	0.319772	0.494647	-0.737588	-0.901104	0.506037	-0.915542	-0.840952	0.319772	-0.957414	-0.737588	-0.901104	0.506037	-0.915542	6.23288	0
2	12044205	65	2	1	0	0	0	2005	1	-1.76623	0.319772	-3.13551	-0.737588	0.387234	0.506037	-1.68982	-1.76623	0.319772	-3.13551	-0.737588	0.387234	0.506037	-1.68982	0	1
2	12044205	65	2	1	0	0	0	2005	1	-1.76623	0.319772	-3.13551	-0.737588	0.387234	0.506037	-1.68982	0.701176	0.319772	0.494647	-0.737588	0.387234	0.506037	0.633013	3.10547	1
2	12044205	65	2	1	0	0	0	2005	1	-1.76623	0.319772	-3.13551	-0.737588	0.387234	0.506037	-1.68982	0.0843248	0.319772	-0.231384	1.3557	0.387234	0.506037	-0.915542	6.23288	1
2	12044205	65	2	1	0	0	0	2005	1	-1.76623	0.319772	-3.13551	-0.737588	0.387234	0.506037	-1.68982	-3.30836	0.319772	-1.68345	-0.737588	0.387234		-1.68982	9.29589	1
2	12044205	65	2	1	0	0	0	2005	1	-1.76623	0.319772	-3.13551	-0.737588	0.387234	0.506037	-1.68982	-0.840952	0.319772	-0.957414	-0.737588	0.387234	0.506037	-1.68982	13.2356	1
1	12044405	77	1	2	1	1	0	2005	0	0.701176	0.319772	0.494647	-0.737588	0.387234	0.506037	0.633013	0.701176	0.319772	0.494647	-0.737588	0.387234	0.506037	0.633013	0	0
1	12044405	77	1	2	1	1	0	2005	0	0.701176	0.319772	0.494647	-0.737588	0.387234	0.506037	0.633013	-2.99993	-5.59879	0.494647		-0.901104	-3.38357	-1.68982	2.75484	0
1	12044405	77	1	2	1	1	0	2005	0	0.701176	0.319772	0.494647	-0.737588	0.387234	0.506037	0.633013	-1.4578	0.319772	0.494647		-2.18944	0.506037	-3.23837	5.89315	0
1	12044405	77	1	2	1	1	0	2005	0	0.701176	0.319772	0.494647	-0.737588	0.387234	0.506037	0.633013	-4.23363	-7.57164	0.494647		-4.76612	-1.0498	-4.01265	8.97808	0
1	12045105	67	1	2	2	1	1	2005	1	1.0096	0.319772	0.494647	1.3557	0.387234	0.506037	0.633013	1.0096	0.319772	0.494647	1.3557	0.387234	0.506037	0.633013	0	1
1	12045105	67	1	2	2	1	1	2005	1	1.0096	0.319772	0.494647	1.3557	0.387234	0.506037	0.633013	1.0096	0.319772	0.494647	1.3557	0.387234	0.506037	0.633013	2.80951	1
1	12045105	67	1	2	2	1	1	2005	1	1.0096	0.319772	0.494647	1.3557	0.387234	0.506037	0.633013	0.0843248	0.319772	0.494647	-0.737588	0.387234	0.506037	-0.915542	5.89315	1
1	12045105	67	1	2	2	1	1	2005	1	1.0096	0.319772	0.494647	1.3557	0.387234	0.506037	0.633013	-0.224101	0.319772	0.494647	1.3557	0.387234	-2.60565	0.633013	9.06575	1
1	12045105	67	1	2	2	1	1	2005	1	1.0096	0.319772	0.494647	1.3557	0.387234	0.506037	0.633013	0.39275	-1.65308	-0.231384	1.3557	0.387234	0.506037	0.633013	12.9014	1
2	12045205	66	1	0	1	1	1	2005	2	0.39275	-1.65308	0.494647	1.3557	0.387234	0.506037	-0.141264	0.39275	-1.65308	0.494647	1.3557	0.387234	0.506037	-0.141264	0	1
2	12045205	66	1	0	1	1	1	2005	2	0.39275	-1.65308	0.494647	1.3557	0.387234	0.506037	-0.141264	1.0096	0.319772	0.494647	1.3557	0.387234	0.506037	0.633013	2.78219	1
2	12045405	77	1	0	1	1	0	2005	2	-2.69151	0.319772	-2.40948	-0.737588	-0.901104	-2.60565	-0.915542	-2.69151	0.319772	-2.40948	-0.737588	-0.901104	-2.60565	-0.915542	0	0
2	12045405	77	1	0	1	1	0	2005	2	-2.69151	0.319772	-2.40948	-0.737588	-0.901104	-2.60565	-0.915542	-1.14938	0.319772	-1.68345	-0.737588	-0.901104	0.506037	-0.915542	2.7111	0
2	12045805	71	1	1	1	1	1	2005	2	0.0843248	0.319772	-0.957414	1.3557	0.387234	0.506037	-0.141264	0.0843248	0.319772	-0.957414	1.3557	0.387234	0.506037	-0.141264	0	0
2	12045805	71	1	1	1	1	1	2005	2	0.0843248	0.319772	-0.957414	1.3557	0.387234	0.506037	-0.141264	1.0096	0.319772	0.494647	1.3557	0.387234	0.506037	0.633013	2.75758	0
2	12045805	71	1	1	1	1	1	2005	2	0.0843248	0.319772	-0.957414	1.3557	0.387234	0.506037	-0.141264	-1.14938	-3.62594	-0.231384	-0.737588	0.387234	0.506037	-1.68982	5.90411	0
2	12045805	71	1	1	1	1	1	2005	2	0.0843248	0.319772	-0.957414	1.3557	0.387234	0.506037	-0.141264	-2.07466	-1.65308	-2.40948	-0.737588	0.387234	0.506037	-2.4641	9.00274	0
2	12045805	71	1	1	1	1	1	2005	2	0.0843248	0.319772	-0.957414	1.3557	0.387234	0.506037	-0.141264	-8.24317	-9.5445	-3.13551		-7.3428	-4.93941	-4.01265	12.8575	0
1	12046005	69	1	2	2	1	1	2005	2	0.701176	0.319772	0.494647	1.3557	0.387234	0.506037	-0.141264	0.701176	0.319772	0.494647	1.3557	0.387234	0.506037	-0.141264	0	1
1	12046005	69	1	2	2	1	1	2005	2	0.701176	0.319772	0.494647	1.3557	0.387234	0.506037	-0.141264	1.0096	0.319772	0.494647	1.3557	0.387234	0.506037	0.633013	2.74388	1
1	12046005	69	1	2	2	1	1	2005	2	0.701176	0.319772	0.494647	1.3557	0.387234	0.506037	-0.141264	0.701176	0.319772	0.494647	1.3557	0.387234	0.506037	-0.141264	5.87123	1
1	12046005	69	1	2	2	1	1	2005	2	0.701176	0.319772	0.494647	1.3557	0.387234	0.506037	-0.141264	0.0843248	0.319772	0.494647	1.3557	0.387234	0.506037	-1.68982	9.03014	1
1	12046005	69	1	2	2	1	1	2005	2	0.701176	0.319772	0.494647	1.3557	0.387234	0.506037	-0.141264	1.0096	0.319772	0.494647	1.3557	0.387234	0.506037	0.633013	12.8438	1
1	12046205	70	1	0	1	1	1	2005	2	0.701176	0.319772	0.494647		0.387234	0.506037	0.633013	0.701176	0.319772	0.494647		0.387234	0.506037	0.633013	0	1
1	12046205	70	1	0	1	1	1	2005	2	0.701176	0.319772	0.494647		0.387234	0.506037	0.633013	1.0096	0.319772	0.494647	1.3557	0.387234	0.506037	0.633013	2.81219	1
2	13000108	66	1	2	2	1	0	2009	2	1.0096	0.319772	0.494647	1.3557	0.387234	0.506037	0.633013	1.0096	0.319772	0.494647	1.3557	0.387234	0.506037	0.633013	0	0
2	13000108	66	1	2	2	1	0	2009	2	1.0096	0.319772	0.494647	1.3557	0.387234	0.506037	0.633013	1.0096	0.319772	0.494647	1.3557	0.387234	0.506037	0.633013	3.17099	0
2	13000108	66	1	2	2	1	0	2009	2	1.0096	0.319772	0.494647	1.3557	0.387234	0.506037	0.633013	1.0096	0.319772	0.494647	1.3557	0.387234	0.506037	0.633013	6.02852	0
2	13000108	66	1	2	2	1	0	2009	2	1.0096	0.319772	0.494647	1.3557	0.387234	0.506037	0.633013	1.0096	0.319772	0.494647	1.3557	0.387234	0.506037	0.633013	10.1874	0
1	13000208	65	1	2	2	1	1	2009	2	1.0096	0.319772	0.494647	1.3557	0.387234	0.506037	0.633013	1.0096	0.319772	0.494647	1.3557	0.387234	0.506037	0.633013	0	1
1	13000208	65	1	2	2	1	1	2009	2	1.0096	0.319772	0.494647	1.3557	0.387234	0.506037	0.633013	0.0843248	0.319772	0.494647	1.3557	0.387234	0.506037	-1.68982	3.17099	1
1	13000208	65	1	2	2	1	1	2009	2	1.0096	0.319772	0.494647	1.3557	0.387234	0.506037	0.633013	0.39275	0.319772	0.494647	1.3557	0.387234	0.506037	-0.915542	6.01756	1
1	13000208	65	1	2	2	1	1	2009	2	1.0096	0.319772	0.494647	1.3557	0.387234	0.506037	0.633013	0.39275	0.319772	0.494647	1.3557	0.387234	0.506037	-0.915542	10.1847	1
1	13000608	66	1	2	1	1	1	2009	2	0.39275	0.319772	0.494647	1.3557	0.387234	0.506037	-0.915542	0.39275	0.319772	0.494647	1.3557	0.387234	0.506037	-0.915542	0	0
1	13000608	66	1	2	1	1	1	2009	2	0.39275	0.319772	0.494647	1.3557	0.387234	0.506037	-0.915542	1.0096	0.319772	0.494647	1.3557	0.387234	0.506037	0.633013	3.17099	0
1	13000608	66	1	2	1	1	1	2009	2	0.39275	0.319772	0.494647	1.3557	0.387234	0.506037	-0.915542	1.0096	0.319772	0.494647	1.3557	0.387234	0.506037	0.633013	6.01756	0
1	13000608	66	1	2	1	1	1	2009	2	0.39275	0.319772	0.494647	1.3557	0.387234	0.506037	-0.915542	0.701176	0.319772	0.494647	1.3557	0.387234	0.506037	-0.141264	10.1847	0
2	13003308	65	2	1	0	0	1	2009	2	0.701176	0.319772	0.494647	1.3557	0.387234	0.506037	-0.141264	0.701176	0.319772	0.494647	1.3557	0.387234	0.506037	-0.141264	0	1
2	13003308	65	2	1	0	0	1	2009	2	0.701176	0.319772	0.494647	1.3557	0.387234	0.506037	-0.141264	0.39275	0.319772	-0.231384	-0.737588	0.387234	0.506037	0.633013	2.97432	1
2	13003308	65	2	1	0	0	1	2009	2	0.701176	0.319772	0.494647	1.3557	0.387234	0.506037	-0.141264	-1.14938	-1.65308	-3.13551	-0.737588	0.387234	0.506037	0.633013	5.77706	1
1	13003508	66	2	2	0	0	1	2009	0	1.0096	0.319772	0.494647	1.3557	0.387234	0.506037	0.633013	1.0096	0.319772	0.494647	1.3557	0.387234	0.506037	0.633013	0	1
1	13003508	66	2	2	0	0	1	2009	0	1.0096	0.319772	0.494647	1.3557	0.387234	0.506037	0.633013	0.39275	0.319772	-0.231384	-0.737588	0.387234	0.506037	0.633013	2.97158	1
1	13003508	66	2	2	0	0	1	2009	0	1.0096	0.319772	0.494647	1.3557	0.387234	0.506037	0.633013	0.701176	0.319772	0.494647	-0.737588	0.387234	0.506037	0.633013	5.7798	1
2	13003608	65	2	0	0	0	1	2009	2	0.39275	0.319772	0.494647	1.3557	0.387234	0.506037	-0.915542	0.39275	0.319772	0.494647	1.3557	0.387234	0.506037	-0.915542	0	1
2	13003608	65	2	0	0	0	1	2009	2	0.39275	0.319772	0.494647	1.3557	0.387234	0.506037	-0.915542	0.39275	0.319772	-0.231384	1.3557	0.387234	0.506037	-0.141264	2.97158	1
2	13003608	65	2	0	0	0	1	2009	2	0.39275	0.319772	0.494647	1.3557	0.387234	0.506037	-0.915542	-0.224101	-1.65308	0.494647	1.3557	-0.901104	0.506037	-0.915542	5.7798	1
2	13003708	66	2	2	0	0	1	2009	2	0.701176	0.319772	0.494647	1.3557	0.387234	0.506037	-0.141264	0.701176	0.319772	0.494647	1.3557	0.387234	0.506037	-0.141264	0	1
2	13003708	66	2	2	0	0	1	2009	2	0.701176	0.319772	0.494647	1.3557	0.387234	0.506037	-0.141264	1.0096	0.319772	0.494647	1.3557	0.387234	0.506037	0.633013	2.97158	1
2	13003708	66	2	2	0	0	1	2009	2	0.701176	0.319772	0.494647	1.3557	0.387234	0.506037	-0.141264	0.701176	0.319772	0.494647	-0.737588	0.387234	0.506037	0.633013	5.7798	1
1	13005108	95	2	0	0	0	0	2009	0	-1.4578	0.319772	-1.68345	-0.737588	0.387234	-1.82772	-0.141264	-1.4578	0.319772	-1.68345	-0.737588	0.387234	-1.82772	-0.141264	0	1
1	13005108	95	2	0	0	0	0	2009	0	-1.4578	0.319772	-1.68345	-0.737588	0.387234	-1.82772	-0.141264	0.701176	0.319772	0.494647	-0.737588	0.387234	0.506037	0.633013	3.11889	1
1	13005108	95	2	0	0	0	0	2009	0	-1.4578	0.319772	-1.68345	-0.737588	0.387234	-1.82772	-0.141264	-7.62632	-9.5445	-3.13551	-0.737588	-4.76612	-4.93941	-4.01265	5.94628	1
1	13006300	86	2	0	0	0	1	2000	1	0.0843248	0.319772	0.494647	-0.737588	0.387234	-1.0498	0.633013	0.0843248	0.319772	0.494647	-0.737588	0.387234	-1.0498	0.633013	0	1
1	13006300	86	2	0	0	0	1	2000	1	0.0843248	0.319772	0.494647	-0.737588	0.387234	-1.0498	0.633013	-1.76623	-1.65308	-2.40948	-0.737588	0.387234	0.506037	-1.68982	1.8316	1
1	13006300	86	2	0	0	0	1	2000	1	0.0843248	0.319772	0.494647	-0.737588	0.387234	-1.0498	0.633013	0.39275	0.319772	-0.231384		0.387234	0.506037	0.633013	4.88091	1
1	13006300	86	2	0	0	0	1	2000	1	0.0843248	0.319772	0.494647	-0.737588	0.387234	-1.0498	0.633013	-5.15891	-3.62594	-3.13551	-0.737588	-4.76612	-1.0498	-4.01265	7.86066	1
1	13007098	81	2	1	0	0	1	1998	0	1.0096	0.319772	0.494647	1.3557	0.387234	0.506037	0.633013	1.0096	0.319772	0.494647	1.3557	0.387234	0.506037	0.633013	0	1
1	13007098	81	2	1	0	0	1	1998	0	1.0096	0.319772	0.494647	1.3557	0.387234	0.506037	0.633013	0.701176	0.319772	0.494647	-0.737588	0.387234	0.506037	0.633013	1.65338	1
1	13007098	81	2	1	0	0	1	1998	0	1.0096	0.319772	0.494647	1.3557	0.387234	0.506037	0.633013	1.0096	0.319772	0.494647	1.3557	0.387234	0.506037	0.633013	3.52329	1
1	13007098	81	2	1	0	0	1	1998	0	1.0096	0.319772	0.494647	1.3557	0.387234	0.506037	0.633013	0.701176	0.319772	0.494647	-0.737588	0.387234	0.506037	0.633013	6.53151	1
1	13007098	81	2	1	0	0	1	1998	0	1.0096	0.319772	0.494647	1.3557	0.387234	0.506037	0.633013	-0.532527	0.319772	0.494647	-0.737588	0.387234	-2.60565	0.633013	9.53589	1
2	13007800	90	2	0	0	0	0	2000	2	0.701176	0.319772	0.494647	-0.737588	0.387234	0.506037	0.633013	0.701176	0.319772	0.494647	-0.737588	0.387234	0.506037	0.633013	0	1
2	13007800	90	2	0	0	0	0	2000	2	0.701176	0.319772	0.494647	-0.737588	0.387234	0.506037	0.633013	-0.532527	0.319772	-0.231384		0.387234	0.506037	-1.68982	1.86167	1
2	13007800	90	2	0	0	0	0	2000	2	0.701176	0.319772	0.494647	-0.737588	0.387234	0.506037	0.633013	-0.840952	0.319772	-0.957414	-0.737588	-0.901104	0.506037	-0.915542	4.91098	1
2	13007800	90	2	0	0	0	0	2000	2	0.701176	0.319772	0.494647	-0.737588	0.387234	0.506037	0.633013	-2.99993	0.319772	-3.13551		-3.47778	-1.0498	-0.915542	7.88251	1
1	13009200	80	1	2	2	1	1	2000	2	1.0096	0.319772	0.494647	1.3557	0.387234	0.506037	0.633013	1.0096	0.319772	0.494647	1.3557	0.387234	0.506037	0.633013	0	0
1	13009200	80	1	2	2	1	1	2000	2	1.0096	0.319772	0.494647	1.3557	0.387234	0.506037	0.633013	0.701176	0.319772	0.494647	-0.737588	0.387234	0.506037	0.633013	1.88361	0
1	13009200	80	1	2	2	1	1	2000	2	1.0096	0.319772	0.494647	1.3557	0.387234	0.506037	0.633013	0.39275	0.319772	0.494647	1.3557	-0.901104	0.506037	-0.141264	4.88909	0
1	13009200	80	1	2	2	1	1	2000	2	1.0096	0.319772	0.494647	1.3557	0.387234	0.506037	0.633013	0.39275	0.319772	0.494647		0.387234	0.506037	-0.141264	7.89617	0
1	13009200	80	1	2	2	1	1	2000	2	1.0096	0.319772	0.494647	1.3557	0.387234	0.506037	0.633013	1.0096	0.319772	0.494647	1.3557	0.387234	0.506037	0.633013	11.0727	0
1	13010100	81	1	2	1	0	0	2000	1	0.701176	0.319772	0.494647	-0.737588	0.387234	0.506037	0.633013	0.701176	0.319772	0.494647	-0.737588	0.387234	0.506037	0.633013	0	1
1	13010100	81	1	2	1	0	0	2000	1	0.701176	0.319772	0.494647	-0.737588	0.387234	0.506037	0.633013	0.701176	0.319772	0.494647	1.3557	0.387234	0.506037	-0.141264	1.86441	1
1	13010100	81	1	2	1	0	0	2000	1	0.701176	0.319772	0.494647	-0.737588	0.387234	0.506037	0.633013	-0.532527	0.319772	-0.957414	-0.737588	0.387234	0.506037	-0.915542	4.90276	1
1	13010100	81	1	2	1	0	0	2000	1	0.701176	0.319772	0.494647	-0.737588	0.387234	0.506037	0.633013	0.701176	0.319772	0.494647	1.3557	0.387234	0.506037	-0.141264	7.89344	1
1	13010100	81	1	2	1	0	0	2000	1	0.701176	0.319772	0.494647	-0.737588	0.387234	0.506037	0.633013	0.701176	0.319772	0.494647	-0.737588	0.387234	0.506037	0.633013	11.1	1
2	13010700	82	2	0	0	0	0	2000	2	0.701176	0.319772	0.494647	-0.737588	0.387234	0.506037	0.633013	0.701176	0.319772	0.494647	-0.737588	0.387234	0.506037	0.633013	0	1
2	13010700	82	2	0	0	0	0	2000	2	0.701176	0.319772	0.494647	-0.737588	0.387234	0.506037	0.633013	-1.4578	0.319772	-1.68345	-0.737588	-2.18944	0.506037	-0.915542	1.84804	1
2	13010700	82	2	0	0	0	0	2000	2	0.701176	0.319772	0.494647	-0.737588	0.387234	0.506037	0.633013	-1.4578	0.319772	0.494647	-0.737588	-3.47778	-0.271883	-1.68982	4.93571	1
2	13010700	82	2	0	0	0	0	2000	2	0.701176	0.319772	0.494647	-0.737588	0.387234	0.506037	0.633013	-5.77576	-7.57164	-3.13551		-7.3428	0.506037	-4.01265	8.12295	1
2	13010700	82	2	0	0	0	0	2000	2	0.701176	0.319772	0.494647	-0.737588	0.387234	0.506037	0.633013	-8.24317	-9.5445	-3.13551	-0.737588	-7.3428	-4.93941	-4.01265	11.111	1
2	13010700	82	2	0	0	0	0	2000	2	0.701176	0.319772	0.494647	-0.737588	0.387234	0.506037	0.633013	-4.23363	0.319772	-3.13551		-4.76612	-1.82772	-2.4641	13.8289	1
2	13011600	83	2	0	0	0	0	2000	1	-0.224101	0.319772	-1.68345	-0.737588	0.387234	0.506037	0.633013	-0.224101	0.319772	-1.68345	-0.737588	0.387234	0.506037	0.633013	0	1
2	13011600	83	2	0	0	0	0	2000	1	-0.224101	0.319772	-1.68345	-0.737588	0.387234	0.506037	0.633013	-1.76623	-1.65308	-2.40948	1.3557	0.387234	0.506037	-2.4641	1.95485	1
2	13011600	83	2	0	0	0	0	2000	1	-0.224101	0.319772	-1.68345	-0.737588	0.387234	0.506037	0.633013	-2.07466	0.319772	-3.13551	-0.737588	0.387234	-1.0498	-0.915542	4.91101	1
2	13011600	83	2	0	0	0	0	2000	1	-0.224101	0.319772	-1.68345	-0.737588	0.387234	0.506037	0.633013	-3.92521	0.319772	-3.13551	-0.737588	-4.76612	0.506037	-4.01265	7.86066	1
2	13011700	83	1	1	0	0	1	2000	2	0.701176	0.319772	0.494647	-0.737588	0.387234	0.506037	0.633013	0.701176	0.319772	0.494647	-0.737588	0.387234	0.506037	0.633013	0	1
2	13011700	83	1	1	0	0	1	2000	2	0.701176	0.319772	0.494647	-0.737588	0.387234	0.506037	0.633013	-0.840952	0.319772	-0.231384	-0.737588	0.387234	-1.0498	-0.915542	1.86441	1
2	13011700	83	1	1	0	0	1	2000	2	0.701176	0.319772	0.494647	-0.737588	0.387234	0.506037	0.633013	0.0843248	0.319772	-0.957414	1.3557	0.387234	0.506037	-0.141264	4.89728	1
2	13011700	83	1	1	0	0	1	2000	2	0.701176	0.319772	0.494647	-0.737588	0.387234	0.506037	0.633013	-2.99993	0.319772	-1.68345		-4.76612	-1.0498	-1.68982	7.89071	1
1	13012700	83	2	0	0	0	1	2000	1	1.0096	0.319772	0.494647	1.3557	0.387234	0.506037	0.633013	1.0096	0.319772	0.494647	1.3557	0.387234	0.506037	0.633013	0	0
1	13012700	83	2	0	0	0	1	2000	1	1.0096	0.319772	0.494647	1.3557	0.387234	0.506037	0.633013	0.39275	0.319772	0.494647	1.3557	0.387234	-0.271883	-0.141264	1.67587	0
1	13012700	83	2	0	0	0	1	2000	1	1.0096	0.319772	0.494647	1.3557	0.387234	0.506037	0.633013	0.701176	0.319772	0.494647	1.3557	0.387234	0.506037	-0.141264	4.7471	0
1	13012700	83	2	0	0	0	1	2000	1	1.0096	0.319772	0.494647	1.3557	0.387234	0.506037	0.633013	-2.69151	0.319772	-2.40948	-0.737588	-2.18944	0.506037	-3.23837	7.70492	0
1	13013100	81	2	0	0	0	0	2000	1	0.701176	0.319772	0.494647	1.3557	0.387234	0.506037	-0.141264	0.701176	0.319772	0.494647	1.3557	0.387234	0.506037	-0.141264	0	0
1	13013100	81	2	0	0	0	0	2000	1	0.701176	0.319772	0.494647	1.3557	0.387234	0.506037	-0.141264	0.701176	0.319772	-0.231384	1.3557	0.387234	0.506037	0.633013	1.8152	0
1	13013100	81	2	0	0	0	0	2000	1	0.701176	0.319772	0.494647	1.3557	0.387234	0.506037	-0.141264	0.701176	0.319772	0.494647	-0.737588	0.387234	0.506037	0.633013	4.89465	0
1	13013100	81	2	0	0	0	0	2000	1	0.701176	0.319772	0.494647	1.3557	0.387234	0.506037	-0.141264	-2.07466	0.319772	-2.40948	-0.737588	0.387234	-1.82772	-0.915542	7.85246	0
1	13013100	81	2	0	0	0	0	2000	1	0.701176	0.319772	0.494647	1.3557	0.387234	0.506037	-0.141264	-2.07466	0.319772	0.494647	-0.737588	-2.18944	-1.82772	-2.4641	11.0946	0
1	13013100	81	2	0	0	0	0	2000	1	0.701176	0.319772	0.494647	1.3557	0.387234	0.506037	-0.141264	-2.69151	-1.65308	-1.68345		-0.901104	-1.0498	-2.4641	13.7467	0
1	13048102	73	2	1	1	1	1	2002	2	1.0096	0.319772	0.494647	1.3557	0.387234	0.506037	0.633013	1.0096	0.319772	0.494647	1.3557	0.387234	0.506037	0.633013	0	1
1	13048102	73	2	1	1	1	1	2002	2	1.0096	0.319772	0.494647	1.3557	0.387234	0.506037	0.633013	0.701176	0.319772	0.494647	-0.737588	0.387234	0.506037	0.633013	3.05479	1
1	13048102	73	2	1	1	1	1	2002	2	1.0096	0.319772	0.494647	1.3557	0.387234	0.506037	0.633013	-1.14938	0.319772	-1.68345	-0.737588	0.387234	0.506037	-1.68982	6.13017	1
1	13048102	73	2	1	1	1	1	2002	2	1.0096	0.319772	0.494647	1.3557	0.387234	0.506037	0.633013	1.0096	0.319772	0.494647	1.3557	0.387234	0.506037	0.633013	9.21096	1
1	13048102	73	2	1	1	1	1	2002	2	1.0096	0.319772	0.494647	1.3557	0.387234	0.506037	0.633013	1.0096	0.319772	0.494647	1.3557	0.387234	0.506037	0.633013	11.9562	1
1	13048102	73	2	1	1	1	1	2002	2	1.0096	0.319772	0.494647	1.3557	0.387234	0.506037	0.633013	-2.99993	-1.65308	-3.13551	1.3557	-0.901104	0.506037	-4.01265	16.2767	1
2	13048902	81	2	0	0	0	0	2002	1	-2.38308	0.319772	-2.40948	-0.737588	-0.901104	-3.38357	0.633013	-2.38308	0.319772	-2.40948	-0.737588	-0.901104	-3.38357	0.633013	0	0
2	13048902	81	2	0	0	0	0	2002	1	-2.38308	0.319772	-2.40948	-0.737588	-0.901104	-3.38357	0.633013	0.701176	0.319772	0.494647	-0.737588	0.387234	0.506037	0.633013	3.09589	0
2	13048902	81	2	0	0	0	0	2002	1	-2.38308	0.319772	-2.40948	-0.737588	-0.901104	-3.38357	0.633013	-5.15891	-3.62594	-2.40948		-3.47778	-3.38357	-3.23837	6.13017	0
2	13048902	81	2	0	0	0	0	2002	1	-2.38308	0.319772	-2.40948	-0.737588	-0.901104	-3.38357	0.633013	-8.24317	-9.5445	-3.13551		-7.3428		-4.01265	9.21096	0
2	13049502	76	2	0	3	0	0	2002	2	0.39275	0.319772	0.494647	-0.737588	0.387234	0.506037	-0.141264	0.39275	0.319772	0.494647	-0.737588	0.387234	0.506037	-0.141264	0	0
2	13049502	76	2	0	3	0	0	2002	2	0.39275	0.319772	0.494647	-0.737588	0.387234	0.506037	-0.141264	-0.224101	0.319772	0.494647	-0.737588	0.387234	0.506037	-1.68982	2.95616	0
2	13049502	76	2	0	3	0	0	2002	2	0.39275	0.319772	0.494647	-0.737588	0.387234	0.506037	-0.141264	-2.99993	0.319772	-3.13551	-0.737588	-3.47778	-0.271883	-1.68982	5.90034	0
2	13049502	76	2	0	3	0	0	2002	2	0.39275	0.319772	0.494647	-0.737588	0.387234	0.506037	-0.141264	0.39275	0.319772	0.494647	-0.737588	0.387234	0.506037	-0.141264	9.13151	0
2	13049502	76	2	0	3	0	0	2002	2	0.39275	0.319772	0.494647	-0.737588	0.387234	0.506037	-0.141264	0.39275	0.319772	0.494647	1.3557	0.387234	-0.271883	-0.141264	12.0274	0
2	13049502	76	2	0	3	0	0	2002	2	0.39275	0.319772	0.494647	-0.737588	0.387234	0.506037	-0.141264	1.0096	0.319772	0.494647	1.3557	0.387234	0.506037	0.633013	16.1781	0
2	13049702	79	2	0	0	0	0	2002	0	0.39275	0.319772	-0.231384	1.3557	0.387234	0.506037	-0.141264	0.39275	0.319772	-0.231384	1.3557	0.387234	0.506037	-0.141264	0	1
2	13049702	79	2	0	0	0	0	2002	0	0.39275	0.319772	-0.231384	1.3557	0.387234	0.506037	-0.141264	-0.224101	0.319772	-0.957414	-0.737588	0.387234	0.506037	-0.141264	2.95616	1
2	13049702	79	2	0	0	0	0	2002	0	0.39275	0.319772	-0.231384	1.3557	0.387234	0.506037	-0.141264	-0.840952	0.319772	-0.957414	-0.737588	0.387234	-0.271883	-0.915542	5.90034	1
2	13049702	79	2	0	0	0	0	2002	0	0.39275	0.319772	-0.231384	1.3557	0.387234	0.506037	-0.141264	-0.840952	-3.62594	0.494647	-0.737588	0.387234	0.506037	-1.68982	9.13425	1
2	13049702	79	2	0	0	0	0	2002	0	0.39275	0.319772	-0.231384	1.3557	0.387234	0.506037	-0.141264	-3.61678	0.319772	-1.68345	-0.737588	-3.47778	-2.60565	-2.4641	12.0274	1
2	13049802	71	2	0	0	0	1	2002	1	0.39275	0.319772	0.494647	-0.737588	0.387234	0.506037	-0.141264	0.39275	0.319772	0.494647	-0.737588	0.387234	0.506037	-0.141264	0	0
2	13049802	71	2	0	0	0	1	2002	1	0.39275	0.319772	0.494647	-0.737588	0.387234	0.506037	-0.141264	-0.224101	0.319772	-0.231384	-0.737588	0.387234	0.506037	-0.915542	2.95616	0
2	13049802	71	2	0	0	0	1	2002	1	0.39275	0.319772	0.494647	-0.737588	0.387234	0.506037	-0.141264	-1.14938	0.319772	-1.68345	-0.737588	-2.18944	0.506037	-0.141264	5.90034	0
2	13049802	71	2	0	0	0	1	2002	1	0.39275	0.319772	0.494647	-0.737588	0.387234	0.506037	-0.141264	0.0843248	0.319772	0.494647	-0.737588	0.387234	0.506037	-0.915542	9.12877	0
2	13049802	71	2	0	0	0	1	2002	1	0.39275	0.319772	0.494647	-0.737588	0.387234	0.506037	-0.141264	-0.532527	0.319772	0.494647	-0.737588	0.387234	-1.0498	-0.915542	12.0274	0
2	13049802	71	2	0	0	0	1	2002	1	0.39275	0.319772	0.494647	-0.737588	0.387234	0.506037	-0.141264	-1.76623	0.319772	0.494647	-0.737588	-2.18944	-1.82772	-1.68982	16.0932	0
2	13050102	68	2	0	0	1	1	2002	2	1.0096	0.319772	0.494647	1.3557	0.387234	0.506037	0.633013	1.0096	0.319772	0.494647	1.3557	0.387234	0.506037	0.633013	0	1
2	13050102	68	2	0	0	1	1	2002	2	1.0096	0.319772	0.494647	1.3557	0.387234	0.506037	0.633013	1.0096	0.319772	0.494647	1.3557	0.387234	0.506037	0.633013	3.11233	1
2	13050102	68	2	0	0	1	1	2002	2	1.0096	0.319772	0.494647	1.3557	0.387234	0.506037	0.633013	-2.69151	0.319772	-3.13551	1.3557	-0.901104	-2.60565	-0.915542	6.12219	1
2	13050102	68	2	0	0	1	1	2002	2	1.0096	0.319772	0.494647	1.3557	0.387234	0.506037	0.633013	0.39275	0.319772	0.494647	1.3557	0.387234	0.506037	-0.915542	9.2274	1
2	13050102	68	2	0	0	1	1	2002	2	1.0096	0.319772	0.494647	1.3557	0.387234	0.506037	0.633013	1.0096	0.319772	0.494647	1.3557	0.387234	0.506037	0.633013	12.0603	1
1	13051802	65	1	2	2	1	1	2002	1	0.701176	0.319772	-0.231384	1.3557	0.387234	0.506037	0.633013	0.701176	0.319772	-0.231384	1.3557	0.387234	0.506037	0.633013	0	1
1	13051802	65	1	2	2	1	1	2002	1	0.701176	0.319772	-0.231384	1.3557	0.387234	0.506037	0.633013	0.701176	0.319772	0.494647	-0.737588	0.387234	0.506037	0.633013	3.03014	1
1	13051802	65	1	2	2	1	1	2002	1	0.701176	0.319772	-0.231384	1.3557	0.387234	0.506037	0.633013	0.701176	0.319772	-0.231384	1.3557	0.387234	0.506037	0.633013	6.00982	1
1	13051802	65	1	2	2	1	1	2002	1	0.701176	0.319772	-0.231384	1.3557	0.387234	0.506037	0.633013	1.0096	0.319772	0.494647	1.3557	0.387234	0.506037	0.633013	9.14521	1
1	13051802	65	1	2	2	1	1	2002	1	0.701176	0.319772	-0.231384	1.3557	0.387234	0.506037	0.633013	0.701176	0.319772	0.494647	1.3557	0.387234	-0.271883	0.633013	11.9425	1
1	13052102	79	1	2	2	1	1	2002	2	0.701176	0.319772	0.494647	1.3557	0.387234	0.506037	-0.141264	0.701176	0.319772	0.494647	1.3557	0.387234	0.506037	-0.141264	0	1
1	13052102	79	1	2	2	1	1	2002	2	0.701176	0.319772	0.494647	1.3557	0.387234	0.506037	-0.141264	0.701176	0.319772	0.494647	-0.737588	0.387234	0.506037	0.633013	2.89315	1
1	13052102	79	1	2	2	1	1	2002	2	0.701176	0.319772	0.494647	1.3557	0.387234	0.506037	-0.141264	0.701176	0.319772	0.494647	-0.737588	0.387234	0.506037	0.633013	5.90028	1
1	13052102	79	1	2	2	1	1	2002	2	0.701176	0.319772	0.494647	1.3557	0.387234	0.506037	-0.141264	-0.532527	0.319772	0.494647	-0.737588	0.387234	-0.271883	-1.68982	9.06849	1
1	13052402	81	1	1	2	1	1	2002	1	0.39275	0.319772	0.494647	1.3557	0.387234	-1.0498	0.633013	0.39275	0.319772	0.494647	1.3557	0.387234	-1.0498	0.633013	0	1
1	13052402	81	1	1	2	1	1	2002	1	0.39275	0.319772	0.494647	1.3557	0.387234	-1.0498	0.633013	1.0096	0.319772	0.494647	1.3557	0.387234	0.506037	0.633013	2.90959	1
1	13052402	81	1	1	2	1	1	2002	1	0.39275	0.319772	0.494647	1.3557	0.387234	-1.0498	0.633013	-0.224101	0.319772	-2.40948	1.3557	0.387234	0.506037	0.633013	5.91941	1
1	13052702	71	1	2	2	1	1	2002	2	1.0096	0.319772	0.494647	1.3557	0.387234	0.506037	0.633013	1.0096	0.319772	0.494647	1.3557	0.387234	0.506037	0.633013	0	0
1	13052702	71	1	2	2	1	1	2002	2	1.0096	0.319772	0.494647	1.3557	0.387234	0.506037	0.633013	1.0096	0.319772	0.494647	1.3557	0.387234	0.506037	0.633013	3.02192	0
1	13052702	71	1	2	2	1	1	2002	2	1.0096	0.319772	0.494647	1.3557	0.387234	0.506037	0.633013	-0.224101	0.319772	-0.957414	-0.737588	0.387234	0.506037	-0.141264	6.26123	0
1	13052702	71	1	2	2	1	1	2002	2	1.0096	0.319772	0.494647	1.3557	0.387234	0.506037	0.633013	0.701176	0.319772	0.494647	1.3557	0.387234	0.506037	-0.141264	9.18356	0
1	13054402	66	2	0	0	1	1	2002	0	0.701176	-1.65308	0.494647	1.3557	0.387234	0.506037	0.633013	0.701176	-1.65308	0.494647	1.3557	0.387234	0.506037	0.633013	0	0
1	13054402	66	2	0	0	1	1	2002	0	0.701176	-1.65308	0.494647	1.3557	0.387234	0.506037	0.633013	0.701176	0.319772	0.494647	-0.737588	0.387234	0.506037	0.633013	3.0411	0
1	13054402	66	2	0	0	1	1	2002	0	0.701176	-1.65308	0.494647	1.3557	0.387234	0.506037	0.633013	-3.30836	-1.65308	-2.40948		0.387234	-2.60565	-2.4641	6.01262	0
2	13054602	73	2	0	0	0	1	2002	2	0.701176	0.319772	0.494647	1.3557	0.387234	-0.271883	0.633013	0.701176	0.319772	0.494647	1.3557	0.387234	-0.271883	0.633013	0	0
2	13054602	73	2	0	0	0	1	2002	2	0.701176	0.319772	0.494647	1.3557	0.387234	-0.271883	0.633013	0.701176	0.319772	0.494647	-0.737588	0.387234	0.506037	0.633013	3.03288	0
2	13054602	73	2	0	0	0	1	2002	2	0.701176	0.319772	0.494647	1.3557	0.387234	-0.271883	0.633013	-1.4578	0.319772	-1.68345	-0.737588	0.387234	-0.271883	-1.68982	6.01261	0
2	13054602	73	2	0	0	0	1	2002	2	0.701176	0.319772	0.494647	1.3557	0.387234	-0.271883	0.633013	-0.840952	0.319772	-0.231384		-0.901104	0.506037	-1.68982	9.12329	0
2	13054602	73	2	0	0	0	1	2002	2	0.701176	0.319772	0.494647	1.3557	0.387234	-0.271883	0.633013	-2.38308	-3.62594	-2.40948	-0.737588	-0.901104	0.506037	-1.68982	11.9589	0
2	13054602	73	2	0	0	0	1	2002	2	0.701176	0.319772	0.494647	1.3557	0.387234	-0.271883	0.633013	-3.30836	0.319772	-3.13551	-0.737588	-3.47778	-1.0498	-1.68982	16.2	0
1	13055902	92	2	1	0	0	1	2002	0	-0.532527	0.319772	0.494647	1.3557	0.387234	-1.82772	-0.915542	-0.532527	0.319772	0.494647	1.3557	0.387234	-1.82772	-0.915542	0	0
1	13055902	92	2	1	0	0	1	2002	0	-0.532527	0.319772	0.494647	1.3557	0.387234	-1.82772	-0.915542	0.701176	0.319772	0.494647	-0.737588	0.387234	0.506037	0.633013	3.03836	0
1	13055902	92	2	1	0	0	1	2002	0	-0.532527	0.319772	0.494647	1.3557	0.387234	-1.82772	-0.915542	-3.30836	0.319772	-3.13551		-0.901104	-2.60565	-1.68982	6.01262	0
2	13056102	88	2	0	0	0	0	2002	1	1.0096	0.319772	0.494647	1.3557	0.387234	0.506037	0.633013	1.0096	0.319772	0.494647	1.3557	0.387234	0.506037	0.633013	0	0
2	13056102	88	2	0	0	0	0	2002	1	1.0096	0.319772	0.494647	1.3557	0.387234	0.506037	0.633013	1.0096	0.319772	0.494647	1.3557	0.387234	0.506037	0.633013	3.00548	0
2	13056102	88	2	0	0	0	0	2002	1	1.0096	0.319772	0.494647	1.3557	0.387234	0.506037	0.633013	-1.4578	0.319772	-3.13551	-0.737588	0.387234	-1.0498	0.633013	6.00987	0
2	13056302	75	2	0	0	0	0	2002	1	1.0096	0.319772	0.494647	1.3557	0.387234	0.506037	0.633013	1.0096	0.319772	0.494647	1.3557	0.387234	0.506037	0.633013	0	0
2	13056302	75	2	0	0	0	0	2002	1	1.0096	0.319772	0.494647	1.3557	0.387234	0.506037	0.633013	0.701176	0.319772	0.494647	-0.737588	0.387234	0.506037	0.633013	3.02466	0
2	13056302	75	2	0	0	0	0	2002	1	1.0096	0.319772	0.494647	1.3557	0.387234	0.506037	0.633013	-2.38308	-1.65308	-1.68345		-0.901104	-0.271883	-2.4641	6.03999	0
2	13056402	76	2	0	0	0	0	2002	1	-1.76623	0.319772	-1.68345		0.387234	-1.0498	-1.68982	-1.76623	0.319772	-1.68345		0.387234	-1.0498	-1.68982	0	0
2	13056402	76	2	0	0	0	0	2002	1	-1.76623	0.319772	-1.68345		0.387234	-1.0498	-1.68982	0.39275	0.319772	0.494647	-0.737588	0.387234	-0.271883	0.633013	3.0411	0
2	13056402	76	2	0	0	0	0	2002	1	-1.76623	0.319772	-1.68345		0.387234	-1.0498	-1.68982	-1.4578	0.319772	-0.957414	-0.737588	-0.901104	-1.0498	-0.915542	6.0263	0
2	13056502	74	2	0	0	0	0	2002	1	-1.14938	0.319772	-0.957414	1.3557	0.387234	0.506037	-3.23837	-1.14938	0.319772	-0.957414	1.3557	0.387234	0.506037	-3.23837	0	0
2	13056502	74	2	0	0	0	0	2002	1	-1.14938	0.319772	-0.957414	1.3557	0.387234	0.506037	-3.23837	-0.840952	-1.65308	-0.957414	-0.737588	-0.901104	-0.271883	0.633013	3.03836	0
2	13056502	74	2	0	0	0	0	2002	1	-1.14938	0.319772	-0.957414	1.3557	0.387234	0.506037	-3.23837	-0.840952	0.319772	-1.68345	-0.737588	-0.901104	0.506037	-0.141264	6.0263	0
1	13060705	66	2	0	0	0	0	2005	1	-0.840952	0.319772	-0.231384	-0.737588	-2.18944	-1.0498	0.633013	-0.840952	0.319772	-0.231384	-0.737588	-2.18944	-1.0498	0.633013	0	1
1	13060705	66	2	0	0	0	0	2005	1	-0.840952	0.319772	-0.231384	-0.737588	-2.18944	-1.0498	0.633013	-0.224101	0.319772	0.494647	-0.737588	0.387234	-1.82772	0.633013	3.04797	1
1	13060705	66	2	0	0	0	0	2005	1	-0.840952	0.319772	-0.231384	-0.737588	-2.18944	-1.0498	0.633013	0.39275	-1.65308	0.494647	-0.737588	0.387234	0.506037	0.633013	6.12329	1
1	13060705	66	2	0	0	0	0	2005	1	-0.840952	0.319772	-0.231384	-0.737588	-2.18944	-1.0498	0.633013	1.0096	0.319772	0.494647	1.3557	0.387234	0.506037	0.633013	8.87945	1
1	13060705	66	2	0	0	0	0	2005	1	-0.840952	0.319772	-0.231384	-0.737588	-2.18944	-1.0498	0.633013	-5.15891	-9.5445	-3.13551	-0.737588	-3.47778	0.506037	-4.01265	13.1945	1
1	13062105	86	1	1	2	1	1	2005	0	0.0843248	0.319772	0.494647	1.3557	0.387234	-1.0498	-0.141264	0.0843248	0.319772	0.494647	1.3557	0.387234	-1.0498	-0.141264	0	0
1	13062105	86	1	1	2	1	1	2005	0	0.0843248	0.319772	0.494647	1.3557	0.387234	-1.0498	-0.141264	0.701176	0.319772	0.494647	1.3557	-0.901104	0.506037	0.633013	3.0699	0
2	13062305	94	2	0	0	0	1	2005	1	0.39275	0.319772	-0.231384	-0.737588	0.387234	0.506037	0.633013	0.39275	0.319772	-0.231384	-0.737588	0.387234	0.506037	0.633013	0	1
2	13062305	94	2	0	0	0	1	2005	1	0.39275	0.319772	-0.231384	-0.737588	0.387234	0.506037	0.633013	-3.92521	-1.65308	-3.13551	-0.737588	-3.47778	-1.82772	-1.68982	2.98522	1
2	13062305	94	2	0	0	0	1	2005	1	0.39275	0.319772	-0.231384	-0.737588	0.387234	0.506037	0.633013	-1.14938	-1.65308	-1.68345	-0.737588	-0.901104	0.506037	-0.141264	6.19726	1
2	13062305	94	2	0	0	0	1	2005	1	0.39275	0.319772	-0.231384	-0.737588	0.387234	0.506037	0.633013	0.701176	0.319772	0.494647	-0.737588	0.387234	0.506037	0.633013	8.86027	1
2	13070205	65	2	0	0	1	1	2005	1	0.701176	0.319772	0.494647	-0.737588	0.387234	0.506037	0.633013	0.701176	0.319772	0.494647	-0.737588	0.387234	0.506037	0.633013	0	0
2	13070205	65	2	0	0	1	1	2005	1	0.701176	0.319772	0.494647	-0.737588	0.387234	0.506037	0.633013	0.0843248	0.319772	0.494647	-0.737588	0.387234	-1.0498	0.633013	3.05071	0
2	13070205	65	2	0	0	1	1	2005	1	0.701176	0.319772	0.494647	-0.737588	0.387234	0.506037	0.633013	1.0096	0.319772	0.494647	1.3557	0.387234	0.506037	0.633013	6.12329	0
2	13070205	65	2	0	0	1	1	2005	1	0.701176	0.319772	0.494647	-0.737588	0.387234	0.506037	0.633013	1.0096	0.319772	0.494647	1.3557	0.387234	0.506037	0.633013	8.91233	0
2	13070205	65	2	0	0	1	1	2005	1	0.701176	0.319772	0.494647	-0.737588	0.387234	0.506037	0.633013	0.701176	0.319772	0.494647	-0.737588	0.387234	0.506037	0.633013	13.1973	0
1	13070305	66	2	2	2	1	1	2005	0	1.0096	0.319772	0.494647	1.3557	0.387234	0.506037	0.633013	1.0096	0.319772	0.494647	1.3557	0.387234	0.506037	0.633013	0	1
1	13070305	66	2	2	2	1	1	2005	0	1.0096	0.319772	0.494647	1.3557	0.387234	0.506037	0.633013	0.701176	0.319772	0.494647		0.387234	0.506037	0.633013	3.03701	1
1	13070305	66	2	2	2	1	1	2005	0	1.0096	0.319772	0.494647	1.3557	0.387234	0.506037	0.633013	1.0096	0.319772	0.494647	1.3557	0.387234	0.506037	0.633013	6.10959	1
1	13070305	66	2	2	2	1	1	2005	0	1.0096	0.319772	0.494647	1.3557	0.387234	0.506037	0.633013	1.0096	0.319772	0.494647	1.3557	0.387234	0.506037	0.633013	8.86849	1
1	13070305	66	2	2	2	1	1	2005	0	1.0096	0.319772	0.494647	1.3557	0.387234	0.506037	0.633013	1.0096	0.319772	0.494647	1.3557	0.387234	0.506037	0.633013	13.1836	1
1	13072605	65	1	1	1	1	1	2005	2	0.701176	0.319772	0.494647	1.3557	0.387234	-0.271883	0.633013	0.701176	0.319772	0.494647	1.3557	0.387234	-0.271883	0.633013	0	1
1	13072605	65	1	1	1	1	1	2005	2	0.701176	0.319772	0.494647	1.3557	0.387234	-0.271883	0.633013	0.39275	0.319772	0.494647	1.3557	0.387234	0.506037	-0.915542	2.95235	1
2	13072905	68	1	1	0	0	1	2005	0	0.39275	0.319772	0.494647	-0.737588	0.387234	-0.271883	0.633013	0.39275	0.319772	0.494647	-0.737588	0.387234	-0.271883	0.633013	0	1
2	13072905	68	1	1	0	0	1	2005	0	0.39275	0.319772	0.494647	-0.737588	0.387234	-0.271883	0.633013	0.701176	0.319772	0.494647	-0.737588	0.387234	0.506037	0.633013	2.98522	1
2	13072905	68	1	1	0	0	1	2005	0	0.39275	0.319772	0.494647	-0.737588	0.387234	-0.271883	0.633013	0.701176	0.319772	0.494647	1.3557	0.387234	0.506037	-0.141264	6.09863	1
2	13072905	68	1	1	0	0	1	2005	0	0.39275	0.319772	0.494647	-0.737588	0.387234	-0.271883	0.633013	0.39275	0.319772	-0.231384	1.3557	0.387234	0.506037	-0.141264	8.93151	1
2	13072905	68	1	1	0	0	1	2005	0	0.39275	0.319772	0.494647	-0.737588	0.387234	-0.271883	0.633013	1.0096	0.319772	0.494647	1.3557	0.387234	0.506037	0.633013	13.2274	1
1	13073005	65	2	1	0	0	1	2005	0	0.701176	0.319772	0.494647	-0.737588	0.387234	0.506037	0.633013	0.701176	0.319772	0.494647	-0.737588	0.387234	0.506037	0.633013	0	1
1	13073005	65	2	1	0	0	1	2005	0	0.701176	0.319772	0.494647	-0.737588	0.387234	0.506037	0.633013	-0.224101	0.319772	0.494647	-0.737588	0.387234	0.506037	-1.68982	2.97426	1
1	13073005	65	2	1	0	0	1	2005	0	0.701176	0.319772	0.494647	-0.737588	0.387234	0.506037	0.633013	1.0096	0.319772	0.494647	1.3557	0.387234	0.506037	0.633013	6.08767	1
1	13073005	65	2	1	0	0	1	2005	0	0.701176	0.319772	0.494647	-0.737588	0.387234	0.506037	0.633013	1.0096	0.319772	0.494647	1.3557	0.387234	0.506037	0.633013	8.92055	1
2	13073205	100	1	0	3	0	0	2005	0	0.0843248	0.319772	0.494647	-0.737588	0.387234	0.506037	-0.915542	0.0843248	0.319772	0.494647	-0.737588	0.387234	0.506037	-0.915542	0	0
2	13073205	100	1	0	3	0	0	2005	0	0.0843248	0.319772	0.494647	-0.737588	0.387234	0.506037	-0.915542	-0.840952	0.319772	-1.68345	1.3557	-0.901104	0.506037	-0.915542	3.18451	0
2	13074205	65	1	0	3	0	1	2005	1	1.0096	0.319772	0.494647	1.3557	0.387234	0.506037	0.633013	1.0096	0.319772	0.494647	1.3557	0.387234	0.506037	0.633013	0	1
2	13074205	65	1	0	3	0	1	2005	1	1.0096	0.319772	0.494647	1.3557	0.387234	0.506037	0.633013	0.701176	0.319772	0.494647	-0.737588	0.387234	0.506037	0.633013	2.95235	1
2	13074205	65	1	0	3	0	1	2005	1	1.0096	0.319772	0.494647	1.3557	0.387234	0.506037	0.633013	0.701176	0.319772	0.494647	1.3557	0.387234	0.506037	-0.141264	6.14521	1
2	13074205	65	1	0	3	0	1	2005	1	1.0096	0.319772	0.494647	1.3557	0.387234	0.506037	0.633013	0.701176	0.319772	0.494647	1.3557	0.387234	0.506037	-0.141264	9	1
2	13074205	65	1	0	3	0	1	2005	1	1.0096	0.319772	0.494647	1.3557	0.387234	0.506037	0.633013	0.701176	0.319772	0.494647	1.3557	0.387234	0.506037	-0.141264	13.1616	1
1	13074505	76	2	1	0	0	1	2005	0	1.0096	0.319772	0.494647	1.3557	0.387234	0.506037	0.633013	1.0096	0.319772	0.494647	1.3557	0.387234	0.506037	0.633013	0	1
1	13074505	76	2	1	0	0	1	2005	0	1.0096	0.319772	0.494647	1.3557	0.387234	0.506037	0.633013	-0.840952	-1.65308	0.494647	-0.737588	0.387234	-0.271883	-1.68982	2.73303	1
1	13074705	75	2	1	0	0	0	2005	0	-0.532527	0.319772	-0.231384		-0.901104	0.506037	-0.915542	-0.532527	0.319772	-0.231384		-0.901104	0.506037	-0.915542	0	1
1	13074705	75	2	1	0	0	0	2005	0	-0.532527	0.319772	-0.231384		-0.901104	0.506037	-0.915542	-2.38308	0.319772	-0.957414	-0.737588	-2.18944	-1.82772	-1.68982	2.73303	1
1	13074705	75	2	1	0	0	0	2005	0	-0.532527	0.319772	-0.231384		-0.901104	0.506037	-0.915542	-2.07466	-1.65308	0.494647		-3.47778	-1.0498	-1.68982	5.83836	1
1	13075005	65	2	1	0	1	1	2005	1	1.0096	0.319772	0.494647	1.3557	0.387234	0.506037	0.633013	1.0096	0.319772	0.494647	1.3557	0.387234	0.506037	0.633013	0	0
1	13075005	65	2	1	0	1	1	2005	1	1.0096	0.319772	0.494647	1.3557	0.387234	0.506037	0.633013	1.0096	0.319772	0.494647	1.3557	0.387234	0.506037	0.633013	2.73303	0
1	14002208	82	1	2	2	1	0	2009	1	0.0843248	0.319772	0.494647	1.3557	-0.901104	0.506037	-0.915542	0.0843248	0.319772	0.494647	1.3557	-0.901104	0.506037	-0.915542	0	1
1	14002208	82	1	2	2	1	0	2009	1	0.0843248	0.319772	0.494647	1.3557	-0.901104	0.506037	-0.915542	0.701176	-1.65308	0.494647	1.3557	0.387234	0.506037	0.633013	3.1355	1
1	14002808	66	1	2	2	1	1	2009	1	0.701176	0.319772	0.494647	1.3557	0.387234	0.506037	-0.141264	0.701176	0.319772	0.494647	1.3557	0.387234	0.506037	-0.141264	0	1
1	14002808	66	1	2	2	1	1	2009	1	0.701176	0.319772	0.494647	1.3557	0.387234	0.506037	-0.141264	0.701176	0.319772	0.494647	1.3557	-0.901104	0.506037	0.633013	3.12461	1
2	14002908	65	1	2	3	0	1	2009	2	0.0843248	0.319772	0.494647	1.3557	0.387234	0.506037	-1.68982	0.0843248	0.319772	0.494647	1.3557	0.387234	0.506037	-1.68982	0	0
2	14002908	65	1	2	3	0	1	2009	2	0.0843248	0.319772	0.494647	1.3557	0.387234	0.506037	-1.68982	1.0096	0.319772	0.494647	1.3557	0.387234	0.506037	0.633013	3.12461	0
1	14003008	66	1	2	2	1	1	2009	1	0.0843248	0.319772	0.494647	1.3557	0.387234	0.506037	-1.68982	0.0843248	0.319772	0.494647	1.3557	0.387234	0.506037	-1.68982	0	0
1	14003008	66	1	2	2	1	1	2009	1	0.0843248	0.319772	0.494647	1.3557	0.387234	0.506037	-1.68982	1.0096	0.319772	0.494647	1.3557	0.387234	0.506037	0.633013	3.1355	0
1	14003008	66	1	2	2	1	1	2009	1	0.0843248	0.319772	0.494647	1.3557	0.387234	0.506037	-1.68982	-1.14938	0.319772	0.494647	1.3557	0.387234		0.633013	5.91358	0
2	14003108	66	1	1	1	0	1	2009	2	1.0096	0.319772	0.494647	1.3557	0.387234	0.506037	0.633013	1.0096	0.319772	0.494647	1.3557	0.387234	0.506037	0.633013	0	1
2	14003108	66	1	1	1	0	1	2009	2	1.0096	0.319772	0.494647	1.3557	0.387234	0.506037	0.633013	1.0096	0.319772	0.494647	1.3557	0.387234	0.506037	0.633013	3.13549	1
2	14003108	66	1	1	1	0	1	2009	2	1.0096	0.319772	0.494647	1.3557	0.387234	0.506037	0.633013	1.0096	0.319772	0.494647	1.3557	0.387234	0.506037	0.633013	5.94371	1
1	14003400	82	1	2	2	1	0	2000	1	1.0096	0.319772	0.494647	1.3557	0.387234	0.506037	0.633013	1.0096	0.319772	0.494647	1.3557	0.387234	0.506037	0.633013	0	1
1	14003400	82	1	2	2	1	0	2000	1	1.0096	0.319772	0.494647	1.3557	0.387234	0.506037	0.633013	0.39275	-3.62594	0.494647	1.3557	0.387234	0.506037	0.633013	1.94114	1
1	14003400	82	1	2	2	1	0	2000	1	1.0096	0.319772	0.494647	1.3557	0.387234	0.506037	0.633013	1.0096	0.319772	0.494647	1.3557	0.387234	0.506037	0.633013	4.85895	1
1	14003400	82	1	2	2	1	0	2000	1	1.0096	0.319772	0.494647	1.3557	0.387234	0.506037	0.633013	1.0096	0.319772	0.494647	1.3557	0.387234	0.506037	0.633013	7.96448	1
1	14003400	82	1	2	2	1	0	2000	1	1.0096	0.319772	0.494647	1.3557	0.387234	0.506037	0.633013	1.0096	0.319772	0.494647	1.3557	0.387234	0.506037	0.633013	11.1083	1
2	14003408	65	2	1	0	0	1	2009	1	0.701176	0.319772	0.494647	-0.737588	0.387234	0.506037	0.633013	0.701176	0.319772	0.494647	-0.737588	0.387234	0.506037	0.633013	0	1
2	14003408	65	2	1	0	0	1	2009	1	0.701176	0.319772	0.494647	-0.737588	0.387234	0.506037	0.633013	0.701176	0.319772	0.494647	1.3557	0.387234	0.506037	-0.141264	3.06728	1
2	14003408	65	2	1	0	0	1	2009	1	0.701176	0.319772	0.494647	-0.737588	0.387234	0.506037	0.633013	0.701176	0.319772	-0.231384	1.3557	0.387234	0.506037	0.633013	5.74947	1
2	14003408	65	2	1	0	0	1	2009	1	0.701176	0.319772	0.494647	-0.737588	0.387234	0.506037	0.633013	1.0096	0.319772	0.494647	1.3557	0.387234	0.506037	0.633013	9.94947	1
1	14003508	67	2	2	0	1	1	2009	0	1.0096	0.319772	0.494647	1.3557	0.387234	0.506037	0.633013	1.0096	0.319772	0.494647	1.3557	0.387234	0.506037	0.633013	0	0
1	14003508	67	2	2	0	1	1	2009	0	1.0096	0.319772	0.494647	1.3557	0.387234	0.506037	0.633013	0.701176	0.319772	0.494647	1.3557	0.387234	0.506037	-0.141264	3.14651	0
1	14003508	67	2	2	0	1	1	2009	0	1.0096	0.319772	0.494647	1.3557	0.387234	0.506037	0.633013	1.0096	0.319772	0.494647	1.3557	0.387234	0.506037	0.633013	5.83418	0
1	14003508	67	2	2	0	1	1	2009	0	1.0096	0.319772	0.494647	1.3557	0.387234	0.506037	0.633013	1.0096	0.319772	0.494647	1.3557	0.387234	0.506037	0.633013	10.0314	0
2	14005798	88	1	2	2	1	0	1998	0	1.0096	0.319772	0.494647	1.3557	0.387234	0.506037	0.633013	1.0096	0.319772	0.494647	1.3557	0.387234	0.506037	0.633013	0	0
2	14005798	88	1	2	2	1	0	1998	0	1.0096	0.319772	0.494647	1.3557	0.387234	0.506037	0.633013	1.0096	0.319772	0.494647	1.3557	0.387234	0.506037	0.633013	2.20965	0
2	14005798	88	1	2	2	1	0	1998	0	1.0096	0.319772	0.494647	1.3557	0.387234	0.506037	0.633013	1.0096	0.319772	0.494647	1.3557	0.387234	0.506037	0.633013	4.16438	0
2	14005798	88	1	2	2	1	0	1998	0	1.0096	0.319772	0.494647	1.3557	0.387234	0.506037	0.633013	0.39275	0.319772	0.494647	1.3557	0.387234	0.506037	-0.915542	6.98904	0
1	14007098	84	1	1	2	1	1	1998	1	0.0843248	0.319772	0.494647	-0.737588	0.387234	-1.0498	0.633013	0.0843248	0.319772	0.494647	-0.737588	0.387234	-1.0498	0.633013	0	1
1	14007098	84	1	1	2	1	1	1998	1	0.0843248	0.319772	0.494647	-0.737588	0.387234	-1.0498	0.633013	-0.224101	0.319772	0.494647	1.3557	0.387234	-0.271883	-1.68982	1.60959	1
1	14007098	84	1	1	2	1	1	1998	1	0.0843248	0.319772	0.494647	-0.737588	0.387234	-1.0498	0.633013	1.0096	0.319772	0.494647	1.3557	0.387234	0.506037	0.633013	3.58356	1
1	14007098	84	1	1	2	1	1	1998	1	0.0843248	0.319772	0.494647	-0.737588	0.387234	-1.0498	0.633013	0.39275	0.319772	0.494647	1.3557	0.387234	0.506037	-0.915542	6.40822	1
1	14007098	84	1	1	2	1	1	1998	1	0.0843248	0.319772	0.494647	-0.737588	0.387234	-1.0498	0.633013	-0.840952	-3.62594	-0.231384	-0.737588	0.387234	-0.271883	-0.141264	9.54402	1
2	14008300	86	2	1	3	0	0	2000	0	-2.07466	0.319772	-0.957414	-0.737588	0.387234	-2.60565	-1.68982	-2.07466	0.319772	-0.957414	-0.737588	0.387234	-2.60565	-1.68982	0	1
2	14008300	86	2	1	3	0	0	2000	0	-2.07466	0.319772	-0.957414	-0.737588	0.387234	-2.60565	-1.68982	-2.07466	0.319772	-3.13551	-0.737588	0.387234	-1.0498	-0.915542	1.94119	1
2	14008300	86	2	1	3	0	0	2000	0	-2.07466	0.319772	-0.957414	-0.737588	0.387234	-2.60565	-1.68982	-2.38308	0.319772	-3.13551		0.387234	-1.0498	-1.68982	4.76585	1
2	14008300	86	2	1	3	0	0	2000	0	-2.07466	0.319772	-0.957414	-0.737588	0.387234	-2.60565	-1.68982	-3.30836	0.319772	-3.13551	-0.737588	-4.76612	0.506037	-2.4641	7.89891	1
2	14008900	82	2	0	0	0	0	2000	1	0.701176	0.319772	0.494647	-0.737588	0.387234	0.506037	0.633013	0.701176	0.319772	0.494647	-0.737588	0.387234	0.506037	0.633013	0	0
2	14008900	82	2	0	0	0	0	2000	1	0.701176	0.319772	0.494647	-0.737588	0.387234	0.506037	0.633013	-0.840952	0.319772	-0.231384	-0.737588	0.387234	-2.60565	0.633013	1.85077	0
2	14008900	82	2	0	0	0	0	2000	1	0.701176	0.319772	0.494647	-0.737588	0.387234	0.506037	0.633013	-0.224101	0.319772	0.494647	-0.737588	0.387234	-1.82772	0.633013	4.72201	0
2	14008900	82	2	0	0	0	0	2000	1	0.701176	0.319772	0.494647	-0.737588	0.387234	0.506037	0.633013	0.39275	0.319772	0.494647	-0.737588	0.387234	0.506037	-0.141264	7.97268	0
2	14008900	82	2	0	0	0	0	2000	1	0.701176	0.319772	0.494647	-0.737588	0.387234	0.506037	0.633013	-1.76623	-1.65308	-1.68345	-0.737588	-0.901104	0.506037	-1.68982	11.07	0
1	14009300	82	1	0	2	1	0	2000	2	0.39275	0.319772	0.494647	-0.737588	0.387234	0.506037	-0.141264	0.39275	0.319772	0.494647	-0.737588	0.387234	0.506037	-0.141264	0	0
1	14009300	82	1	0	2	1	0	2000	2	0.39275	0.319772	0.494647	-0.737588	0.387234	0.506037	-0.141264	0.701176	0.319772	0.494647	1.3557	0.387234	0.506037	-0.141264	1.9438	0
1	14009300	82	1	0	2	1	0	2000	2	0.39275	0.319772	0.494647	-0.737588	0.387234	0.506037	-0.141264	1.0096	0.319772	0.494647	1.3557	0.387234	0.506037	0.633013	4.77667	0
1	14009300	82	1	0	2	1	0	2000	2	0.39275	0.319772	0.494647	-0.737588	0.387234	0.506037	-0.141264	1.0096	0.319772	0.494647	1.3557	0.387234	0.506037	0.633013	7.93989	0
1	14011300	84	1	1	2	1	1	2000	0	0.701176	0.319772	0.494647	-0.737588	0.387234	0.506037	0.633013	0.701176	0.319772	0.494647	-0.737588	0.387234	0.506037	0.633013	0	1
1	14011300	84	1	1	2	1	1	2000	0	0.701176	0.319772	0.494647	-0.737588	0.387234	0.506037	0.633013	0.701176	0.319772	0.494647	-0.737588	0.387234	0.506037	0.633013	1.80145	1
1	14011300	84	1	1	2	1	1	2000	0	0.701176	0.319772	0.494647	-0.737588	0.387234	0.506037	0.633013	0.701176	0.319772	0.494647	-0.737588	0.387234	0.506037	0.633013	4.75762	1
1	14011300	84	1	1	2	1	1	2000	0	0.701176	0.319772	0.494647	-0.737588	0.387234	0.506037	0.633013	0.39275	0.319772	0.494647	-0.737588	0.387234	0.506037	-0.141264	7.92896	1
2	14013702	73	1	0	0	1	1	2002	1	0.39275	0.319772	-0.231384	-0.737588	0.387234	0.506037	0.633013	0.39275	0.319772	-0.231384	-0.737588	0.387234	0.506037	0.633013	0	0
2	14013702	73	1	0	0	1	1	2002	1	0.39275	0.319772	-0.231384	-0.737588	0.387234	0.506037	0.633013	0.0843248	0.319772	0.494647	1.3557	-2.18944	0.506037	-0.141264	2.8137	0
2	14013702	73	1	0	0	1	1	2002	1	0.39275	0.319772	-0.231384	-0.737588	0.387234	0.506037	0.633013	0.701176	0.319772	0.494647		0.387234	0.506037	0.633013	5.9742	0
1	14014202	71	1	1	1	1	0	2002	0	1.0096	0.319772	0.494647	1.3557	0.387234	0.506037	0.633013	1.0096	0.319772	0.494647	1.3557	0.387234	0.506037	0.633013	0	1
1	14014202	71	1	1	1	1	0	2002	0	1.0096	0.319772	0.494647	1.3557	0.387234	0.506037	0.633013	0.701176	0.319772	-0.231384	1.3557	0.387234	0.506037	0.633013	2.82192	1
1	14014202	71	1	1	1	1	0	2002	0	1.0096	0.319772	0.494647	1.3557	0.387234	0.506037	0.633013	0.701176	0.319772	0.494647	1.3557	0.387234	0.506037	-0.141264	5.96055	1
1	14014602	81	1	1	2	1	1	2002	2	0.39275	0.319772	-0.231384	-0.737588	0.387234	0.506037	0.633013	0.39275	0.319772	-0.231384	-0.737588	0.387234	0.506037	0.633013	0	0
1	14014602	81	1	1	2	1	1	2002	2	0.39275	0.319772	-0.231384	-0.737588	0.387234	0.506037	0.633013	0.0843248	0.319772	-0.231384	1.3557	0.387234	0.506037	-0.915542	2.81918	0
1	14014602	81	1	1	2	1	1	2002	2	0.39275	0.319772	-0.231384	-0.737588	0.387234	0.506037	0.633013	0.701176	0.319772	0.494647	-0.737588	0.387234	0.506037	0.633013	5.97422	0
2	14014702	66	1	1	1	1	0	2002	1	1.0096	0.319772	0.494647	1.3557	0.387234	0.506037	0.633013	1.0096	0.319772	0.494647	1.3557	0.387234	0.506037	0.633013	0	0
2	14014702	66	1	1	1	1	0	2002	1	1.0096	0.319772	0.494647	1.3557	0.387234	0.506037	0.633013	0.701176	0.319772	0.494647	1.3557	0.387234	0.506037	-0.141264	2.75068	0
2	14014702	66	1	1	1	1	0	2002	1	1.0096	0.319772	0.494647	1.3557	0.387234	0.506037	0.633013	1.0096	0.319772	0.494647	1.3557	0.387234	0.506037	0.633013	5.89753	0
2	14014802	76	1	0	1	1	0	2002	0	1.0096	0.319772	0.494647	1.3557	0.387234	0.506037	0.633013	1.0096	0.319772	0.494647	1.3557	0.387234	0.506037	0.633013	0	1
2	14014802	76	1	0	1	1	0	2002	0	1.0096	0.319772	0.494647	1.3557	0.387234	0.506037	0.633013	0.39275	0.319772	-0.957414	1.3557	0.387234	0.506037	0.633013	2.74795	1
2	14014802	76	1	0	1	1	0	2002	0	1.0096	0.319772	0.494647	1.3557	0.387234	0.506037	0.633013	0.39275	0.319772	0.494647	1.3557	-0.901104	-0.271883	0.633013	5.89752	1
2	14014902	80	1	0	3	0	1	2002	2	0.701176	0.319772	0.494647	-0.737588	0.387234	0.506037	0.633013	0.701176	0.319772	0.494647	-0.737588	0.387234	0.506037	0.633013	0	0
2	14014902	80	1	0	3	0	1	2002	2	0.701176	0.319772	0.494647	-0.737588	0.387234	0.506037	0.633013	1.0096	0.319772	0.494647	1.3557	0.387234	0.506037	0.633013	2.75068	0
2	14014902	80	1	0	3	0	1	2002	2	0.701176	0.319772	0.494647	-0.737588	0.387234	0.506037	0.633013	0.701176	0.319772	0.494647	-0.737588	0.387234	0.506037	0.633013	5.89753	0
1	14015002	66	1	1	1	1	1	2002	1	1.0096	0.319772	0.494647	1.3557	0.387234	0.506037	0.633013	1.0096	0.319772	0.494647	1.3557	0.387234	0.506037	0.633013	0	0
1	14015002	66	1	1	1	1	1	2002	1	1.0096	0.319772	0.494647	1.3557	0.387234	0.506037	0.633013	0.701176	0.319772	0.494647	1.3557	0.387234	0.506037	-0.141264	2.75068	0
1	14015002	66	1	1	1	1	1	2002	1	1.0096	0.319772	0.494647	1.3557	0.387234	0.506037	0.633013	1.0096	0.319772	0.494647	1.3557	0.387234	0.506037	0.633013	6.03414	0
1	14015002	66	1	1	1	1	1	2002	1	1.0096	0.319772	0.494647	1.3557	0.387234	0.506037	0.633013	0.39275	0.319772	0.494647	-0.737588	0.387234	0.506037	-0.141264	9.10685	0
1	14015002	66	1	1	1	1	1	2002	1	1.0096	0.319772	0.494647	1.3557	0.387234	0.506037	0.633013	-0.224101	0.319772	0.494647	-0.737588	-0.901104	0.506037	-0.915542	11.9205	0
1	14015002	66	1	1	1	1	1	2002	1	1.0096	0.319772	0.494647	1.3557	0.387234	0.506037	0.633013	0.0843248	0.319772	0.494647	-0.737588	-2.18944	0.506037	0.633013	16.0356	0
1	14015102	67	1	2	1	1	1	2002	2	1.0096	0.319772	0.494647	1.3557	0.387234	0.506037	0.633013	1.0096	0.319772	0.494647	1.3557	0.387234	0.506037	0.633013	0	1
1	14015102	67	1	2	1	1	1	2002	2	1.0096	0.319772	0.494647	1.3557	0.387234	0.506037	0.633013	0.701176	0.319772	0.494647	1.3557	0.387234	0.506037	-0.141264	2.81918	1
1	14015102	67	1	2	1	1	1	2002	2	1.0096	0.319772	0.494647	1.3557	0.387234	0.506037	0.633013	1.0096	0.319772	0.494647	1.3557	0.387234	0.506037	0.633013	5.96602	1
2	14015202	74	1	0	3	0	1	2002	2	0.701176	0.319772	0.494647	-0.737588	0.387234	0.506037	0.633013	0.701176	0.319772	0.494647	-0.737588	0.387234	0.506037	0.633013	0	1
2	14015202	74	1	0	3	0	1	2002	2	0.701176	0.319772	0.494647	-0.737588	0.387234	0.506037	0.633013	0.701176	0.319772	0.494647		0.387234	0.506037	0.633013	2.81918	1
2	14015202	74	1	0	3	0	1	2002	2	0.701176	0.319772	0.494647	-0.737588	0.387234	0.506037	0.633013	0.39275	0.319772	0.494647		-0.901104	0.506037	0.633013	5.96876	1
2	14015402	75	1	1	1	1	1	2002	1	0.0843248	0.319772	-0.957414	1.3557	0.387234	0.506037	-0.141264	0.0843248	0.319772	-0.957414	1.3557	0.387234	0.506037	-0.141264	0	0
2	14015402	75	1	1	1	1	1	2002	1	0.0843248	0.319772	-0.957414	1.3557	0.387234	0.506037	-0.141264	-0.840952	0.319772	-3.13551	-0.737588	0.387234	0.506037	0.633013	2.82192	0
2	14015402	75	1	1	1	1	1	2002	1	0.0843248	0.319772	-0.957414	1.3557	0.387234	0.506037	-0.141264	0.701176	0.319772	0.494647	-0.737588	0.387234	0.506037	0.633013	5.9824	0
1	14016602	74	1	1	1	1	1	2002	2	-0.532527	-1.65308	0.494647	-0.737588	0.387234	-1.0498	-0.141264	-0.532527	-1.65308	0.494647	-0.737588	0.387234	-1.0498	-0.141264	0	0
1	14016602	74	1	1	1	1	1	2002	2	-0.532527	-1.65308	0.494647	-0.737588	0.387234	-1.0498	-0.141264	0.701176	0.319772	0.494647	-0.737588	0.387234	0.506037	0.633013	2.91507	0
1	14016602	74	1	1	1	1	1	2002	2	-0.532527	-1.65308	0.494647	-0.737588	0.387234	-1.0498	-0.141264	0.701176	0.319772	0.494647	1.3557	0.387234	0.506037	-0.141264	6.10289	0
1	14016602	74	1	1	1	1	1	2002	2	-0.532527	-1.65308	0.494647	-0.737588	0.387234	-1.0498	-0.141264	1.0096	0.319772	0.494647	1.3557	0.387234	0.506037	0.633013	9.24384	0
1	14016602	74	1	1	1	1	1	2002	2	-0.532527	-1.65308	0.494647	-0.737588	0.387234	-1.0498	-0.141264	0.39275	0.319772	0.494647	1.3557	0.387234	-1.0498	0.633013	12.0219	0
2	14018002	70	2	0	0	0	0	2002	0	1.0096	0.319772	0.494647	1.3557	0.387234	0.506037	0.633013	1.0096	0.319772	0.494647	1.3557	0.387234	0.506037	0.633013	0	1
2	14018002	70	2	0	0	0	0	2002	0	1.0096	0.319772	0.494647	1.3557	0.387234	0.506037	0.633013	-0.224101	0.319772	0.494647	-0.737588	0.387234	-1.82772	0.633013	2.87123	1
2	14018002	70	2	0	0	0	0	2002	0	1.0096	0.319772	0.494647	1.3557	0.387234	0.506037	0.633013	0.701176	0.319772	0.494647	-0.737588	0.387234	0.506037	0.633013	6.10001	1
2	14018002	70	2	0	0	0	0	2002	0	1.0096	0.319772	0.494647	1.3557	0.387234	0.506037	0.633013	1.0096	0.319772	0.494647	1.3557	0.387234	0.506037	0.633013	9.20548	1
2	14018002	70	2	0	0	0	0	2002	0	1.0096	0.319772	0.494647	1.3557	0.387234	0.506037	0.633013	-0.224101	0.319772	-0.957414	1.3557	0.387234	-1.0498	0.633013	11.9507	1
2	14018002	70	2	0	0	0	0	2002	0	1.0096	0.319772	0.494647	1.3557	0.387234	0.506037	0.633013	0.0843248	0.319772	0.494647		0.387234	-0.271883	-0.141264	16.1096	1
1	14018202	66	2	1	0	1	1	2002	0	1.0096	0.319772	0.494647	1.3557	0.387234	0.506037	0.633013	1.0096	0.319772	0.494647	1.3557	0.387234	0.506037	0.633013	0	1
1	14018202	66	2	1	0	1	1	2002	0	1.0096	0.319772	0.494647	1.3557	0.387234	0.506037	0.633013	-1.4578	0.319772	0.494647	-0.737588	0.387234	-4.93941	0.633013	2.87123	1
1	14018202	66	2	1	0	1	1	2002	0	1.0096	0.319772	0.494647	1.3557	0.387234	0.506037	0.633013	0.701176	0.319772	0.494647	-0.737588	0.387234	0.506037	0.633013	6.10001	1
1	14018202	66	2	1	0	1	1	2002	0	1.0096	0.319772	0.494647	1.3557	0.387234	0.506037	0.633013	0.701176	0.319772	0.494647	1.3557	0.387234	0.506037	-0.141264	9.20548	1
2	14018502	75	2	0	0	0	1	2002	0	0.0843248	0.319772	-0.231384	-0.737588	0.387234	0.506037	-0.141264	0.0843248	0.319772	-0.231384	-0.737588	0.387234	0.506037	-0.141264	0	1
2	14018502	75	2	0	0	0	1	2002	0	0.0843248	0.319772	-0.231384	-0.737588	0.387234	0.506037	-0.141264	-0.224101	0.319772	0.494647	-0.737588	0.387234	-1.82772	0.633013	2.86849	1
2	14018502	75	2	0	0	0	1	2002	0	0.0843248	0.319772	-0.231384	-0.737588	0.387234	0.506037	-0.141264	0.701176	0.319772	0.494647	-0.737588	0.387234	0.506037	0.633013	6.10272	1
2	14018502	75	2	0	0	0	1	2002	0	0.0843248	0.319772	-0.231384	-0.737588	0.387234	0.506037	-0.141264	0.701176	0.319772	-0.231384	1.3557	0.387234	0.506037	0.633013	9.20822	1
2	14018502	75	2	0	0	0	1	2002	0	0.0843248	0.319772	-0.231384	-0.737588	0.387234	0.506037	-0.141264	0.701176	0.319772	0.494647	-0.737588	0.387234	0.506037	0.633013	11.9863	1
2	14019102	65	2	1	0	1	0	2002	0	0.701176	0.319772	-0.231384	1.3557	0.387234	0.506037	0.633013	0.701176	0.319772	-0.231384	1.3557	0.387234	0.506037	0.633013	0	1
2	14019102	65	2	1	0	1	0	2002	0	0.701176	0.319772	-0.231384	1.3557	0.387234	0.506037	0.633013	0.39275	0.319772	0.494647	-0.737588	0.387234	-0.271883	0.633013	2.87123	1
2	14019102	65	2	1	0	1	0	2002	0	0.701176	0.319772	-0.231384	1.3557	0.387234	0.506037	0.633013	1.0096	0.319772	0.494647	1.3557	0.387234	0.506037	0.633013	6.11643	1
2	14019102	65	2	1	0	1	0	2002	0	0.701176	0.319772	-0.231384	1.3557	0.387234	0.506037	0.633013	0.701176	0.319772	-0.231384	1.3557	0.387234	0.506037	0.633013	9.2137	1
2	14019102	65	2	1	0	1	0	2002	0	0.701176	0.319772	-0.231384	1.3557	0.387234	0.506037	0.633013	-0.224101	0.319772	-1.68345	-0.737588	0.387234	0.506037	0.633013	11.9534	1
2	14019102	65	2	1	0	1	0	2002	0	0.701176	0.319772	-0.231384	1.3557	0.387234	0.506037	0.633013	-0.840952	0.319772	-3.13551	-0.737588	0.387234	0.506037	0.633013	16.137	1
2	14019602	68	1	1	1	1	1	2002	1	1.0096	0.319772	0.494647	1.3557	0.387234	0.506037	0.633013	1.0096	0.319772	0.494647	1.3557	0.387234	0.506037	0.633013	0	1
2	14019602	68	1	1	1	1	1	2002	1	1.0096	0.319772	0.494647	1.3557	0.387234	0.506037	0.633013	1.0096	0.319772	0.494647	1.3557	0.387234	0.506037	0.633013	2.84932	1
2	14019602	68	1	1	1	1	1	2002	1	1.0096	0.319772	0.494647	1.3557	0.387234	0.506037	0.633013	0.701176	0.319772	0.494647	-0.737588	0.387234	0.506037	0.633013	5.96602	1
2	14019602	68	1	1	1	1	1	2002	1	1.0096	0.319772	0.494647	1.3557	0.387234	0.506037	0.633013	-0.224101	0.319772	0.494647	1.3557	-0.901104	0.506037	-1.68982	9.16712	1
2	14019602	68	1	1	1	1	1	2002	1	1.0096	0.319772	0.494647	1.3557	0.387234	0.506037	0.633013	0.0843248	0.319772	-0.957414	-0.737588	0.387234	0.506037	0.633013	11.989	1
2	14019602	68	1	1	1	1	1	2002	1	1.0096	0.319772	0.494647	1.3557	0.387234	0.506037	0.633013	0.0843248	0.319772	-0.231384	-0.737588	0.387234	0.506037	-0.141264	16.1041	1
1	14019702	68	1	2	2	1	1	2002	1	0.39275	-3.62594	0.494647	1.3557	0.387234	0.506037	0.633013	0.39275	-3.62594	0.494647	1.3557	0.387234	0.506037	0.633013	0	0
1	14019702	68	1	2	2	1	1	2002	1	0.39275	-3.62594	0.494647	1.3557	0.387234	0.506037	0.633013	0.39275	0.319772	-0.231384	1.3557	0.387234	0.506037	-0.141264	2.81918	0
1	14019702	68	1	2	2	1	1	2002	1	0.39275	-3.62594	0.494647	1.3557	0.387234	0.506037	0.633013	1.0096	0.319772	0.494647	1.3557	0.387234	0.506037	0.633013	5.96876	0
1	14019702	68	1	2	2	1	1	2002	1	0.39275	-3.62594	0.494647	1.3557	0.387234	0.506037	0.633013	-0.532527	0.319772	-0.231384	-0.737588	0.387234	0.506037	-1.68982	9.1726	0
1	14019702	68	1	2	2	1	1	2002	1	0.39275	-3.62594	0.494647	1.3557	0.387234	0.506037	0.633013	0.39275	0.319772	0.494647	1.3557	0.387234	0.506037	-0.915542	11.9863	0
1	14019702	68	1	2	2	1	1	2002	1	0.39275	-3.62594	0.494647	1.3557	0.387234	0.506037	0.633013	0.701176	0.319772	0.494647	-0.737588	0.387234	0.506037	0.633013	16.0932	0
1	14020402	73	2	1	0	1	1	2002	0	-0.532527	-3.62594	0.494647	-0.737588	0.387234	0.506037	-0.915542	-0.532527	-3.62594	0.494647	-0.737588	0.387234	0.506037	-0.915542	0	1
1	14020402	73	2	1	0	1	1	2002	0	-0.532527	-3.62594	0.494647	-0.737588	0.387234	0.506037	-0.915542	0.701176	0.319772	0.494647	-0.737588	0.387234	0.506037	0.633013	2.95342	1
1	14020402	73	2	1	0	1	1	2002	0	-0.532527	-3.62594	0.494647	-0.737588	0.387234	0.506037	-0.915542	-2.38308	0.319772	0.494647	-0.737588	0.387234	-3.38357	-3.23837	6.12476	1
1	14020402	73	2	1	0	1	1	2002	0	-0.532527	-3.62594	0.494647	-0.737588	0.387234	0.506037	-0.915542	1.0096	0.319772	0.494647	1.3557	0.387234	0.506037	0.633013	9.30411	1
1	14020402	73	2	1	0	1	1	2002	0	-0.532527	-3.62594	0.494647	-0.737588	0.387234	0.506037	-0.915542	-1.14938	0.319772	-2.40948	-0.737588	0.387234	-1.0498	0.633013	12.0384	1
1	14020402	73	2	1	0	1	1	2002	0	-0.532527	-3.62594	0.494647	-0.737588	0.387234	0.506037	-0.915542	-0.224101	0.319772	-0.957414	-0.737588	-0.901104	0.506037	0.633013	16.1836	1
2	14020502	65	2	0	0	1	1	2002	1	-0.532527	-3.62594	-0.957414	-0.737588	0.387234	0.506037	0.633013	-0.532527	-3.62594	-0.957414	-0.737588	0.387234	0.506037	0.633013	0	1
2	14020502	65	2	0	0	1	1	2002	1	-0.532527	-3.62594	-0.957414	-0.737588	0.387234	0.506037	0.633013	0.701176	0.319772	0.494647	-0.737588	0.387234	0.506037	0.633013	2.95068	1
2	14020502	65	2	0	0	1	1	2002	1	-0.532527	-3.62594	-0.957414	-0.737588	0.387234	0.506037	0.633013	-0.532527	0.319772	-3.13551	1.3557	0.387234	0.506037	0.633013	6.12202	1
2	14020502	65	2	0	0	1	1	2002	1	-0.532527	-3.62594	-0.957414	-0.737588	0.387234	0.506037	0.633013	-0.532527	0.319772	-3.13551	1.3557	0.387234	0.506037	0.633013	9.29863	1
1	14020602	69	2	1	0	1	0	2002	0	0.39275	-3.62594	0.494647	1.3557	0.387234	0.506037	0.633013	0.39275	-3.62594	0.494647	1.3557	0.387234	0.506037	0.633013	0	1
1	14020602	69	2	1	0	1	0	2002	0	0.39275	-3.62594	0.494647	1.3557	0.387234	0.506037	0.633013	1.0096	0.319772	0.494647	1.3557	0.387234	0.506037	0.633013	2.97534	1
1	14020602	69	2	1	0	1	0	2002	0	0.39275	-3.62594	0.494647	1.3557	0.387234	0.506037	0.633013	0.701176	0.319772	0.494647	-0.737588	0.387234	0.506037	0.633013	6.08375	1
1	14020602	69	2	1	0	1	0	2002	0	0.39275	-3.62594	0.494647	1.3557	0.387234	0.506037	0.633013	0.39275	0.319772	0.494647	-0.737588	0.387234	0.506037	-0.141264	9.25479	1
2	14020702	68	2	0	3	0	0	2002	0	-0.532527	-1.65308	-1.68345	-0.737588	0.387234	0.506037	0.633013	-0.532527	-1.65308	-1.68345	-0.737588	0.387234	0.506037	0.633013	0	0
2	14020702	68	2	0	3	0	0	2002	0	-0.532527	-1.65308	-1.68345	-0.737588	0.387234	0.506037	0.633013	0.701176	0.319772	0.494647	-0.737588	0.387234	0.506037	0.633013	2.96986	0
2	14020702	68	2	0	3	0	0	2002	0	-0.532527	-1.65308	-1.68345	-0.737588	0.387234	0.506037	0.633013	1.0096	0.319772	0.494647	1.3557	0.387234	0.506037	0.633013	6.1138	0
2	14020902	67	2	1	0	1	0	2002	0	0.0843248	-3.62594	-0.231384	1.3557	0.387234	0.506037	0.633013	0.0843248	-3.62594	-0.231384	1.3557	0.387234	0.506037	0.633013	0	0
2	14020902	67	2	1	0	1	0	2002	0	0.0843248	-3.62594	-0.231384	1.3557	0.387234	0.506037	0.633013	1.0096	0.319772	0.494647	1.3557	0.387234	0.506037	0.633013	2.97534	0
2	14020902	67	2	1	0	1	0	2002	0	0.0843248	-3.62594	-0.231384	1.3557	0.387234	0.506037	0.633013	0.701176	0.319772	0.494647	-0.737588	0.387234	0.506037	0.633013	6.07826	0
2	14020902	67	2	1	0	1	0	2002	0	0.0843248	-3.62594	-0.231384	1.3557	0.387234	0.506037	0.633013	0.0843248	0.319772	0.494647	-0.737588	0.387234	-1.0498	0.633013	9.26575	0
2	14020902	67	2	1	0	1	0	2002	0	0.0843248	-3.62594	-0.231384	1.3557	0.387234	0.506037	0.633013	-0.532527	0.319772	0.494647	-0.737588	0.387234	-2.60565	0.633013	12.0466	0
2	14021002	69	2	0	0	0	1	2002	0	-0.224101	0.319772	-0.231384	-0.737588	0.387234	-1.0498	0.633013	-0.224101	0.319772	-0.231384	-0.737588	0.387234	-1.0498	0.633013	0	0
2	14021002	69	2	0	0	0	1	2002	0	-0.224101	0.319772	-0.231384	-0.737588	0.387234	-1.0498	0.633013	0.701176	0.319772	0.494647	-0.737588	0.387234	0.506037	0.633013	2.97808	0
2	14021002	69	2	0	0	0	1	2002	0	-0.224101	0.319772	-0.231384	-0.737588	0.387234	-1.0498	0.633013	0.39275	0.319772	0.494647	-0.737588	0.387234	-0.271883	0.633013	6.081	0
2	14021002	69	2	0	0	0	1	2002	0	-0.224101	0.319772	-0.231384	-0.737588	0.387234	-1.0498	0.633013	-1.4578	-3.62594	-3.13551	1.3557	0.387234	0.506037	-0.141264	9.27397	0
2	14021002	69	2	0	0	0	1	2002	0	-0.224101	0.319772	-0.231384	-0.737588	0.387234	-1.0498	0.633013	-0.532527	-1.65308	-1.68345	-0.737588	0.387234	0.506037	0.633013	12.0521	0
2	14021002	69	2	0	0	0	1	2002	0	-0.224101	0.319772	-0.231384	-0.737588	0.387234	-1.0498	0.633013	-2.07466	-3.62594	0.494647	-0.737588	-0.901104	-2.60565	-0.915542	16.1479	0
2	14022602	77	2	0	0	0	0	2002	0	-0.532527	0.319772	0.494647	-0.737588	0.387234	-1.82772	-0.141264	-0.532527	0.319772	0.494647	-0.737588	0.387234	-1.82772	-0.141264	0	0
2	14022602	77	2	0	0	0	0	2002	0	-0.532527	0.319772	0.494647	-0.737588	0.387234	-1.82772	-0.141264	0.0843248	0.319772	0.494647	-0.737588	0.387234	-0.271883	-0.141264	2.86849	0
2	14022602	77	2	0	0	0	0	2002	0	-0.532527	0.319772	0.494647	-0.737588	0.387234	-1.82772	-0.141264	0.39275	0.319772	0.494647	-0.737588	0.387234	0.506037	-0.141264	6.10272	0
2	14022602	77	2	0	0	0	0	2002	0	-0.532527	0.319772	0.494647	-0.737588	0.387234	-1.82772	-0.141264	-3.61678	-1.65308	-2.40948	-0.737588	-0.901104	-1.0498	-4.01265	9.20822	0
2	14022602	77	2	0	0	0	0	2002	0	-0.532527	0.319772	0.494647	-0.737588	0.387234	-1.82772	-0.141264	-3.92521	-3.62594	-3.13551	-0.737588	-0.901104	-1.0498	-3.23837	11.989	0
2	14023202	72	1	1	1	1	1	2002	1	-0.224101	0.319772	-2.40948	1.3557	0.387234	0.506037	0.633013	-0.224101	0.319772	-2.40948	1.3557	0.387234	0.506037	0.633013	0	0
2	14023202	72	1	1	1	1	1	2002	1	-0.224101	0.319772	-2.40948	1.3557	0.387234	0.506037	0.633013	0.0843248	0.319772	0.494647	-0.737588	0.387234	0.506037	-0.915542	2.94521	0
2	14023202	72	1	1	1	1	1	2002	1	-0.224101	0.319772	-2.40948	1.3557	0.387234	0.506037	0.633013	0.701176	0.319772	0.494647		0.387234	0.506037	0.633013	5.96876	0
2	14023202	72	1	1	1	1	1	2002	1	-0.224101	0.319772	-2.40948	1.3557	0.387234	0.506037	0.633013	-6.08419	-9.5445	-3.13551	-0.737588	-3.47778	-3.38357	-2.4641	9.1726	0
2	14023202	72	1	1	1	1	1	2002	1	-0.224101	0.319772	-2.40948	1.3557	0.387234	0.506037	0.633013	-7.00947	-9.5445	-3.13551		-4.76612	-4.93941	-2.4641	11.989	0
2	14023202	72	1	1	1	1	1	2002	1	-0.224101	0.319772	-2.40948	1.3557	0.387234	0.506037	0.633013	-4.23363	-7.57164	-3.13551		-0.901104	-1.82772	-1.68982	16.0932	0
1	14023402	70	2	1	1	1	1	2002	0	1.0096	0.319772	0.494647	1.3557	0.387234	0.506037	0.633013	1.0096	0.319772	0.494647	1.3557	0.387234	0.506037	0.633013	0	1
1	14023402	70	2	1	1	1	1	2002	0	1.0096	0.319772	0.494647	1.3557	0.387234	0.506037	0.633013	-0.224101	0.319772	0.494647	-0.737588	0.387234	-1.82772	0.633013	2.86849	1
1	14023402	70	2	1	1	1	1	2002	0	1.0096	0.319772	0.494647	1.3557	0.387234	0.506037	0.633013	0.0843248	0.319772	0.494647	1.3557	0.387234	-1.0498	-0.141264	6.09999	1
1	14023402	70	2	1	1	1	1	2002	0	1.0096	0.319772	0.494647	1.3557	0.387234	0.506037	0.633013	0.39275	0.319772	0.494647	1.3557	0.387234	0.506037	-0.915542	9.20822	1
1	14023402	70	2	1	1	1	1	2002	0	1.0096	0.319772	0.494647	1.3557	0.387234	0.506037	0.633013	-2.69151	-5.59879	-2.40948		-0.901104	-1.82772	0.633013	11.9836	1
1	14030005	97	1	1	0	0	0	2005	1	-0.224101	0.319772	-0.231384	-0.737588	0.387234	0.506037	-0.915542	-0.224101	0.319772	-0.231384	-0.737588	0.387234	0.506037	-0.915542	0	0
1	14030005	97	1	1	0	0	0	2005	1	-0.224101	0.319772	-0.231384	-0.737588	0.387234	0.506037	-0.915542	-2.07466	-1.65308	-2.40948	-0.737588	0.387234	-0.271883	-1.68982	3.17135	0
1	14030005	97	1	1	0	0	0	2005	1	-0.224101	0.319772	-0.231384	-0.737588	0.387234	0.506037	-0.915542	-1.4578	0.319772	-3.13551	-0.737588	-2.18944	0.506037	0.633013	6.35616	0
2	14031305	87	2	0	0	0	0	2005	0	1.0096	0.319772	0.494647	1.3557	0.387234	0.506037	0.633013	1.0096	0.319772	0.494647	1.3557	0.387234	0.506037	0.633013	0	0
2	14031305	87	2	0	0	0	0	2005	0	1.0096	0.319772	0.494647	1.3557	0.387234	0.506037	0.633013	0.701176	0.319772	0.494647	-0.737588	0.387234	0.506037	0.633013	3.17926	0
2	14031305	87	2	0	0	0	0	2005	0	1.0096	0.319772	0.494647	1.3557	0.387234	0.506037	0.633013	-0.224101	-3.62594	0.494647	-0.737588	-0.901104	0.506037	0.633013	6.2137	0
2	14031305	87	2	0	0	0	0	2005	0	1.0096	0.319772	0.494647	1.3557	0.387234	0.506037	0.633013	-5.77576	-5.59879	-3.13551		-3.47778	-3.38357	-3.23837	8.99178	0
1	14031905	88	2	1	0	0	1	2005	0	1.0096	0.319772	0.494647	1.3557	0.387234	0.506037	0.633013	1.0096	0.319772	0.494647	1.3557	0.387234	0.506037	0.633013	0	0
1	14031905	88	2	1	0	0	1	2005	0	1.0096	0.319772	0.494647	1.3557	0.387234	0.506037	0.633013	-0.840952	0.319772	0.494647	1.3557	0.387234	0.506037	-4.01265	3.04537	0
1	14031905	88	2	1	0	0	1	2005	0	1.0096	0.319772	0.494647	1.3557	0.387234	0.506037	0.633013	-4.85049	-1.65308	-2.40948	-0.737588	-4.76612	-1.82772	-4.01265	6.20822	0
1	14032505	91	2	1	3	0	1	2005	0	-1.14938	0.319772	-1.68345	-0.737588	0.387234	0.506037	-1.68982	-1.14938	0.319772	-1.68345	-0.737588	0.387234	0.506037	-1.68982	0	1
1	14032505	91	2	1	3	0	1	2005	0	-1.14938	0.319772	-1.68345	-0.737588	0.387234	0.506037	-1.68982	-0.224101	0.319772	0.494647	1.3557	-0.901104	0.506037	-1.68982	3.16044	1
1	14032505	91	2	1	3	0	1	2005	0	-1.14938	0.319772	-1.68345	-0.737588	0.387234	0.506037	-1.68982	-4.23363	-3.62594	-0.957414	-0.737588	-2.18944	-2.60565	-4.01265	6.32877	1
1	14032605	87	2	2	2	1	0	2005	0	1.0096	0.319772	0.494647	1.3557	0.387234	0.506037	0.633013	1.0096	0.319772	0.494647	1.3557	0.387234	0.506037	0.633013	0	0
1	14032605	87	2	2	2	1	0	2005	0	1.0096	0.319772	0.494647	1.3557	0.387234	0.506037	0.633013	1.0096	0.319772	0.494647	1.3557	0.387234	0.506037	0.633013	3.16044	0
1	14032605	87	2	2	2	1	0	2005	0	1.0096	0.319772	0.494647	1.3557	0.387234	0.506037	0.633013	-0.532527	0.319772	0.494647	1.3557	0.387234	-1.0498	-1.68982	6.32603	0
1	14032705	87	2	0	0	0	1	2005	0	0.39275	0.319772	-0.231384		0.387234	0.506037	0.633013	0.39275	0.319772	-0.231384		0.387234	0.506037	0.633013	0	1
1	14032705	87	2	0	0	0	1	2005	0	0.39275	0.319772	-0.231384		0.387234	0.506037	0.633013	-7.62632	-9.5445	-3.13551		-4.76612	-4.93941	-4.01265	3.17134	1
2	14050105	65	2	1	0	0	0	2005	1	0.701176	0.319772	0.494647	-0.737588	0.387234	0.506037	0.633013	0.701176	0.319772	0.494647	-0.737588	0.387234	0.506037	0.633013	0	1
2	14050105	65	2	1	0	0	0	2005	1	0.701176	0.319772	0.494647	-0.737588	0.387234	0.506037	0.633013	1.0096	0.319772	0.494647	1.3557	0.387234	0.506037	0.633013	3.17134	1
2	14050105	65	2	1	0	0	0	2005	1	0.701176	0.319772	0.494647	-0.737588	0.387234	0.506037	0.633013	1.0096	0.319772	0.494647	1.3557	0.387234	0.506037	0.633013	6.35068	1
2	14050105	65	2	1	0	0	0	2005	1	0.701176	0.319772	0.494647	-0.737588	0.387234	0.506037	0.633013	1.0096	0.319772	0.494647	1.3557	0.387234	0.506037	0.633013	9.08219	1
2	14050105	65	2	1	0	0	0	2005	1	0.701176	0.319772	0.494647	-0.737588	0.387234	0.506037	0.633013	0.701176	0.319772	0.494647	-0.737588	0.387234	0.506037	0.633013	13.2192	1
2	14050605	67	2	0	0	0	0	2005	0	0.701176	0.319772	0.494647	-0.737588	0.387234	0.506037	0.633013	0.701176	0.319772	0.494647	-0.737588	0.387234	0.506037	0.633013	0	1
2	14050605	67	2	0	0	0	0	2005	0	0.701176	0.319772	0.494647	-0.737588	0.387234	0.506037	0.633013	1.0096	0.319772	0.494647	1.3557	0.387234	0.506037	0.633013	3.17135	1
2	14050605	67	2	0	0	0	0	2005	0	0.701176	0.319772	0.494647	-0.737588	0.387234	0.506037	0.633013	1.0096	0.319772	0.494647	1.3557	0.387234	0.506037	0.633013	6.33973	1
2	14050605	67	2	0	0	0	0	2005	0	0.701176	0.319772	0.494647	-0.737588	0.387234	0.506037	0.633013	0.701176	0.319772	0.494647	-0.737588	0.387234	0.506037	0.633013	9.07671	1
2	14050605	67	2	0	0	0	0	2005	0	0.701176	0.319772	0.494647	-0.737588	0.387234	0.506037	0.633013	-4.23363	-1.65308	-2.40948	-0.737588	-4.76612	-2.60565	-1.68982	13.2301	1
1	14051205	65	2	2	2	1	1	2005	2	1.0096	0.319772	0.494647	1.3557	0.387234	0.506037	0.633013	1.0096	0.319772	0.494647	1.3557	0.387234	0.506037	0.633013	0	0
1	14051205	65	2	2	2	1	1	2005	2	1.0096	0.319772	0.494647	1.3557	0.387234	0.506037	0.633013	1.0096	0.319772	0.494647	1.3557	0.387234	0.506037	0.633013	3.10014	0
1	14051405	67	2	0	0	0	0	2005	0	0.701176	0.319772	0.494647	-0.737588	0.387234	0.506037	0.633013	0.701176	0.319772	0.494647	-0.737588	0.387234	0.506037	0.633013	0	1
1	14051405	67	2	0	0	0	0	2005	0	0.701176	0.319772	0.494647	-0.737588	0.387234	0.506037	0.633013	0.701176	0.319772	0.494647	1.3557	0.387234	-0.271883	0.633013	3.22604	1
1	14051405	67	2	0	0	0	0	2005	0	0.701176	0.319772	0.494647	-0.737588	0.387234	0.506037	0.633013	-5.15891	-7.57164	-3.13551		-4.76612	0.506037	-4.01265	6.33151	1
2	14051705	65	2	0	0	0	0	2005	0	0.701176	0.319772	0.494647	-0.737588	0.387234	0.506037	0.633013	0.701176	0.319772	0.494647	-0.737588	0.387234	0.506037	0.633013	0	0
2	14051705	65	2	0	0	0	0	2005	0	0.701176	0.319772	0.494647	-0.737588	0.387234	0.506037	0.633013	1.0096	0.319772	0.494647	1.3557	0.387234	0.506037	0.633013	3.06449	0
2	14051705	65	2	0	0	0	0	2005	0	0.701176	0.319772	0.494647	-0.737588	0.387234	0.506037	0.633013	-0.224101	0.319772	0.494647		0.387234	0.506037	-1.68982	6.20822	0
2	14051705	65	2	0	0	0	0	2005	0	0.701176	0.319772	0.494647	-0.737588	0.387234	0.506037	0.633013	0.39275	0.319772	0.494647	-0.737588	0.387234	0.506037	-0.141264	8.9863	0
2	14051705	65	2	0	0	0	0	2005	0	0.701176	0.319772	0.494647	-0.737588	0.387234	0.506037	0.633013	0.39275	0.319772	0.494647	-0.737588	0.387234	0.506037	-0.141264	13.1068	0
1	14052705	85	2	1	3	0	1	2005	0	0.701176	0.319772	0.494647	-0.737588	0.387234	0.506037	0.633013	0.701176	0.319772	0.494647	-0.737588	0.387234	0.506037	0.633013	0	1
1	14052705	85	2	1	3	0	1	2005	0	0.701176	0.319772	0.494647	-0.737588	0.387234	0.506037	0.633013	0.39275	0.319772	0.494647	-0.737588	0.387234	0.506037	-0.141264	3.17408	1
1	14052905	66	2	1	0	1	1	2005	0	0.701176	0.319772	0.494647	-0.737588	0.387234	0.506037	0.633013	0.701176	0.319772	0.494647	-0.737588	0.387234	0.506037	0.633013	0	0
1	14052905	66	2	1	0	1	1	2005	0	0.701176	0.319772	0.494647	-0.737588	0.387234	0.506037	0.633013	1.0096	0.319772	0.494647	1.3557	0.387234	0.506037	0.633013	3.22604	0
1	14052905	66	2	1	0	1	1	2005	0	0.701176	0.319772	0.494647	-0.737588	0.387234	0.506037	0.633013	1.0096	0.319772	0.494647	1.3557	0.387234	0.506037	0.633013	6.33151	0
1	14052905	66	2	1	0	1	1	2005	0	0.701176	0.319772	0.494647	-0.737588	0.387234	0.506037	0.633013	0.39275	0.319772	0.494647	-0.737588	0.387234	-0.271883	0.633013	9.07671	0
1	14052905	66	2	1	0	1	1	2005	0	0.701176	0.319772	0.494647	-0.737588	0.387234	0.506037	0.633013	-0.532527	0.319772	-0.957414	1.3557	0.387234	0.506037	-1.68982	13.2356	0
1	14053005	67	2	1	2	1	1	2005	0	0.701176	0.319772	0.494647	1.3557	0.387234	0.506037	-0.141264	0.701176	0.319772	0.494647	1.3557	0.387234	0.506037	-0.141264	0	1
1	14053005	67	2	1	2	1	1	2005	0	0.701176	0.319772	0.494647	1.3557	0.387234	0.506037	-0.141264	1.0096	0.319772	0.494647	1.3557	0.387234	0.506037	0.633013	3.15496	1
1	14053005	67	2	1	2	1	1	2005	0	0.701176	0.319772	0.494647	1.3557	0.387234	0.506037	-0.141264	-0.532527	0.319772	-2.40948	1.3557	0.387234	0.506037	-0.141264	6.31781	1
1	14053005	67	2	1	2	1	1	2005	0	0.701176	0.319772	0.494647	1.3557	0.387234	0.506037	-0.141264	0.39275	0.319772	-0.231384	1.3557	0.387234	0.506037	-0.141264	9.10137	1
1	14053005	67	2	1	2	1	1	2005	0	0.701176	0.319772	0.494647	1.3557	0.387234	0.506037	-0.141264	0.701176	0.319772	0.494647	1.3557	0.387234	0.506037	-0.141264	13.2192	1
1	14053105	80	2	1	3	1	0	2005	1	0.701176	0.319772	0.494647	-0.737588	0.387234	0.506037	0.633013	0.701176	0.319772	0.494647	-0.737588	0.387234	0.506037	0.633013	0	1
1	14053105	80	2	1	3	1	0	2005	1	0.701176	0.319772	0.494647	-0.737588	0.387234	0.506037	0.633013	0.701176	0.319772	0.494647	-0.737588	0.387234	0.506037	0.633013	3.18778	1
1	14053105	80	2	1	3	1	0	2005	1	0.701176	0.319772	0.494647	-0.737588	0.387234	0.506037	0.633013	-0.224101	0.319772	0.494647	1.3557	0.387234	-0.271883	-1.68982	6.33699	1
1	14053105	80	2	1	3	1	0	2005	1	0.701176	0.319772	0.494647	-0.737588	0.387234	0.506037	0.633013	0.0843248	0.319772	0.494647	1.3557	-0.901104	0.506037	-0.915542	9.10411	1
2	14053305	70	1	1	2	1	1	2005	1	1.0096	0.319772	0.494647	1.3557	0.387234	0.506037	0.633013	1.0096	0.319772	0.494647	1.3557	0.387234	0.506037	0.633013	0	0
2	14053305	70	1	1	2	1	1	2005	1	1.0096	0.319772	0.494647	1.3557	0.387234	0.506037	0.633013	1.0096	0.319772	0.494647	1.3557	0.387234	0.506037	0.633013	2.70295	0
2	14053305	70	1	1	2	1	1	2005	1	1.0096	0.319772	0.494647	1.3557	0.387234	0.506037	0.633013	0.39275	0.319772	0.494647	1.3557	-2.18944	0.506037	0.633013	5.97808	0
2	14053305	70	1	1	2	1	1	2005	1	1.0096	0.319772	0.494647	1.3557	0.387234	0.506037	0.633013	-0.840952	0.319772	-1.68345	1.3557	0.387234	0.506037	-1.68982	8.58904	0
2	14053305	70	1	1	2	1	1	2005	1	1.0096	0.319772	0.494647	1.3557	0.387234	0.506037	0.633013	0.701176	0.319772	0.494647	1.3557	0.387234	0.506037	-0.141264	12.7918	0
1	14053505	65	1	1	1	1	1	2005	0	1.0096	0.319772	0.494647	1.3557	0.387234	0.506037	0.633013	1.0096	0.319772	0.494647	1.3557	0.387234	0.506037	0.633013	0	1
1	14053505	65	1	1	1	1	1	2005	0	1.0096	0.319772	0.494647	1.3557	0.387234	0.506037	0.633013	0.39275	0.319772	0.494647	1.3557	0.387234	0.506037	-0.915542	2.70296	1
1	14053505	65	1	1	1	1	1	2005	0	1.0096	0.319772	0.494647	1.3557	0.387234	0.506037	0.633013	0.39275	0.319772	0.494647	1.3557	0.387234	0.506037	-0.915542	5.98082	1
1	14053505	65	1	1	1	1	1	2005	0	1.0096	0.319772	0.494647	1.3557	0.387234	0.506037	0.633013	-2.07466	0.319772	-0.231384	-0.737588	-3.47778	0.506037	-3.23837	8.5726	1
1	14053505	65	1	1	1	1	1	2005	0	1.0096	0.319772	0.494647	1.3557	0.387234	0.506037	0.633013	0.39275	0.319772	0.494647	-0.737588	0.387234	0.506037	-0.141264	12.7836	1
1	14053805	76	1	0	0	0	1	2005	1	0.701176	0.319772	0.494647	-0.737588	0.387234	0.506037	0.633013	0.701176	0.319772	0.494647	-0.737588	0.387234	0.506037	0.633013	0	1
1	14053805	76	1	0	0	0	1	2005	1	0.701176	0.319772	0.494647	-0.737588	0.387234	0.506037	0.633013	0.701176	0.319772	0.494647	-0.737588	0.387234	0.506037	0.633013	2.73846	1
1	14053805	76	1	0	0	0	1	2005	1	0.701176	0.319772	0.494647	-0.737588	0.387234	0.506037	0.633013	1.0096	0.319772	0.494647	1.3557	0.387234	0.506037	0.633013	5.90411	1
1	14053805	76	1	0	0	0	1	2005	1	0.701176	0.319772	0.494647	-0.737588	0.387234	0.506037	0.633013	0.0843248	0.319772	0.494647	-0.737588	0.387234	-1.0498	0.633013	8.62192	1
2	21000208	66	1	2	1	1	1	2009	2	1.0096	0.319772	0.494647	1.3557	0.387234	0.506037	0.633013	1.0096	0.319772	0.494647	1.3557	0.387234	0.506037	0.633013	0	0
2	21000208	66	1	2	1	1	1	2009	2	1.0096	0.319772	0.494647	1.3557	0.387234	0.506037	0.633013	1.0096	0.319772	0.494647	1.3557	0.387234	0.506037	0.633013	3.07263	0
2	21000208	66	1	2	1	1	1	2009	2	1.0096	0.319772	0.494647	1.3557	0.387234	0.506037	0.633013	0.39275	0.319772	0.494647	1.3557	0.387234	0.506037	-0.915542	5.85345	0
2	21000208	66	1	2	1	1	1	2009	2	1.0096	0.319772	0.494647	1.3557	0.387234	0.506037	0.633013	-0.532527	0.319772	0.494647	-0.737588	0.387234	-0.271883	-1.68982	10.111	0
1	21000308	80	2	1	0	0	0	2009	0	1.0096	0.319772	0.494647	1.3557	0.387234	0.506037	0.633013	1.0096	0.319772	0.494647	1.3557	0.387234	0.506037	0.633013	0	1
1	21000308	80	2	1	0	0	0	2009	0	1.0096	0.319772	0.494647	1.3557	0.387234	0.506037	0.633013	1.0096	0.319772	0.494647	1.3557	0.387234	0.506037	0.633013	3.20939	1
2	21000508	91	1	0	3	0	0	2009	1	-0.840952	-1.65308	-0.957414	-0.737588	0.387234	-0.271883	-0.141264	-0.840952	-1.65308	-0.957414	-0.737588	0.387234	-0.271883	-0.141264	0	0
2	21000508	91	1	0	3	0	0	2009	1	-0.840952	-1.65308	-0.957414	-0.737588	0.387234	-0.271883	-0.141264	-8.24317	-9.5445	-3.13551		-7.3428	-4.93941	-4.01265	3.1956	0
1	21001508	92	1	1	0	0	1	2009	0	-0.532527	0.319772	-0.957414		0.387234	-1.0498	0.633013	-0.532527	0.319772	-0.957414		0.387234	-1.0498	0.633013	0	0
1	21001508	92	1	1	0	0	1	2009	0	-0.532527	0.319772	-0.957414		0.387234	-1.0498	0.633013	-4.85049	-3.62594	-0.957414	-0.737588	-0.901104	-4.93941	-4.01265	3.21195	0
1	21001508	92	1	1	0	0	1	2009	0	-0.532527	0.319772	-0.957414		0.387234	-1.0498	0.633013	-4.54206	-1.65308	0.494647		-3.47778	-4.93941	-4.01265	6.02017	0
1	21001608	87	1	1	2	1	0	2009	2	1.0096	0.319772	0.494647	1.3557	0.387234	0.506037	0.633013	1.0096	0.319772	0.494647	1.3557	0.387234	0.506037	0.633013	0	1
1	21001608	87	1	1	2	1	0	2009	2	1.0096	0.319772	0.494647	1.3557	0.387234	0.506037	0.633013	-0.224101	0.319772	0.494647		0.387234	-1.82772	0.633013	2.98519	1
1	21001808	90	2	0	0	1	1	2009	1	-0.224101	0.319772	0.494647	-0.737588	0.387234	-1.82772	0.633013	-0.224101	0.319772	0.494647	-0.737588	0.387234	-1.82772	0.633013	0	1
1	21001808	90	2	0	0	1	1	2009	1	-0.224101	0.319772	0.494647	-0.737588	0.387234	-1.82772	0.633013	0.701176	0.319772	-0.231384	1.3557	0.387234	0.506037	0.633013	3.04539	1
1	21001808	90	2	0	0	1	1	2009	1	-0.224101	0.319772	0.494647	-0.737588	0.387234	-1.82772	0.633013	0.701176	0.319772	0.494647	1.3557	0.387234	0.506037	-0.141264	5.79607	1
1	21001808	90	2	0	0	1	1	2009	1	-0.224101	0.319772	0.494647	-0.737588	0.387234	-1.82772	0.633013	0.701176	0.319772	0.494647	-0.737588	0.387234	0.506037	0.633013	9.97963	1
1	21002008	89	2	1	0	0	0	2009	0	0.39275	0.319772	0.494647	-0.737588	0.387234	-0.271883	0.633013	0.39275	0.319772	0.494647	-0.737588	0.387234	-0.271883	0.633013	0	1
1	21002008	89	2	1	0	0	0	2009	0	0.39275	0.319772	0.494647	-0.737588	0.387234	-0.271883	0.633013	-1.4578	0.319772	-3.13551	-0.737588	-0.901104	0.506037	-0.141264	3.06182	1
1	21002008	89	2	1	0	0	0	2009	0	0.39275	0.319772	0.494647	-0.737588	0.387234	-0.271883	0.633013	0.39275	0.319772	0.494647	1.3557	0.387234	-1.0498	0.633013	5.79333	1
2	21002408	66	2	1	0	0	1	2009	2	0.701176	0.319772	0.494647	1.3557	0.387234	-0.271883	0.633013	0.701176	0.319772	0.494647	1.3557	0.387234	-0.271883	0.633013	0	0
2	21002408	66	2	1	0	0	1	2009	2	0.701176	0.319772	0.494647	1.3557	0.387234	-0.271883	0.633013	1.0096	0.319772	0.494647	1.3557	0.387234	0.506037	0.633013	3.05337	0
2	21002408	66	2	1	0	0	1	2009	2	0.701176	0.319772	0.494647	1.3557	0.387234	-0.271883	0.633013	0.701176	0.319772	0.494647	-0.737588	0.387234	0.506037	0.633013	5.90269	0
2	21002508	65	2	2	0	1	1	2009	0	0.701176	0.319772	0.494647	-0.737588	0.387234	0.506037	0.633013	0.701176	0.319772	0.494647	-0.737588	0.387234	0.506037	0.633013	0	0
2	21002508	65	2	2	0	1	1	2009	0	0.701176	0.319772	0.494647	-0.737588	0.387234	0.506037	0.633013	1.0096	0.319772	0.494647	1.3557	0.387234	0.506037	0.633013	3.05337	0
2	21002508	65	2	2	0	1	1	2009	0	0.701176	0.319772	0.494647	-0.737588	0.387234	0.506037	0.633013	-0.224101	0.319772	-0.231384	-0.737588	0.387234	0.506037	-0.915542	5.90269	0
2	21002508	65	2	2	0	1	1	2009	0	0.701176	0.319772	0.494647	-0.737588	0.387234	0.506037	0.633013	-4.23363	-3.62594	-3.13551		-3.47778	0.506037	-4.01265	10.3684	0
1	21005508	67	2	1	0	1	1	2009	0	1.0096	0.319772	0.494647	1.3557	0.387234	0.506037	0.633013	1.0096	0.319772	0.494647	1.3557	0.387234	0.506037	0.633013	0	1
1	21005508	67	2	1	0	1	1	2009	0	1.0096	0.319772	0.494647	1.3557	0.387234	0.506037	0.633013	0.0843248	0.319772	0.494647	-0.737588	0.387234	0.506037	-0.915542	3.05064	1
1	21005508	67	2	1	0	1	1	2009	0	1.0096	0.319772	0.494647	1.3557	0.387234	0.506037	0.633013	-0.532527	0.319772	-0.957414	-0.737588	0.387234	0.506037	-0.915542	5.89996	1
1	21005508	67	2	1	0	1	1	2009	0	1.0096	0.319772	0.494647	1.3557	0.387234	0.506037	0.633013	0.701176	0.319772	0.494647	1.3557	-0.901104	0.506037	0.633013	10.3657	1
1	21005608	86	2	0	0	0	1	2009	0	-0.532527	0.319772	0.494647	1.3557	0.387234	-0.271883	-2.4641	-0.532527	0.319772	0.494647	1.3557	0.387234	-0.271883	-2.4641	0	1
1	21005608	86	2	0	0	0	1	2009	0	-0.532527	0.319772	0.494647	1.3557	0.387234	-0.271883	-2.4641	0.39275	0.319772	-0.231384	1.3557	0.387234	0.506037	-0.141264	3.12461	1
1	21005608	86	2	0	0	0	1	2009	0	-0.532527	0.319772	0.494647	1.3557	0.387234	-0.271883	-2.4641	0.0843248	0.319772	0.494647	1.3557	0.387234	-1.82772	0.633013	5.87803	1
1	21010108	92	1	1	1	1	0	2009	0	0.701176	0.319772	0.494647	1.3557	0.387234	0.506037	-0.141264	0.701176	0.319772	0.494647	1.3557	0.387234	0.506037	-0.141264	0	1
1	21010108	92	1	1	1	1	0	2009	0	0.701176	0.319772	0.494647	1.3557	0.387234	0.506037	-0.141264	0.0843248	0.319772	0.494647	-0.737588	0.387234	-1.0498	0.633013	3.25865	1
1	21010108	92	1	1	1	1	0	2009	0	0.701176	0.319772	0.494647	1.3557	0.387234	0.506037	-0.141264	-7.62632	-5.59879	-3.13551		-7.3428	-4.93941	-4.01265	5.98194	1
2	21010408	81	2	1	0	0	1	2009	1	0.701176	0.319772	0.494647	-0.737588	0.387234	0.506037	0.633013	0.701176	0.319772	0.494647	-0.737588	0.387234	0.506037	0.633013	0	1
2	21010408	81	2	1	0	0	1	2009	1	0.701176	0.319772	0.494647	-0.737588	0.387234	0.506037	0.633013	0.39275	0.319772	0.494647	1.3557	0.387234	0.506037	-0.915542	3.18745	1
2	21010408	81	2	1	0	0	1	2009	1	0.701176	0.319772	0.494647	-0.737588	0.387234	0.506037	0.633013	0.0843248	0.319772	0.494647	-0.737588	0.387234	0.506037	-0.915542	5.90252	1
1	21010498	83	2	0	1	1	1	1998	0	1.0096	0.319772	0.494647	1.3557	0.387234	0.506037	0.633013	1.0096	0.319772	0.494647	1.3557	0.387234	0.506037	0.633013	0	0
1	21010498	83	2	0	1	1	1	1998	0	1.0096	0.319772	0.494647	1.3557	0.387234	0.506037	0.633013	-0.224101	0.319772	0.494647	1.3557	0.387234	-2.60565	0.633013	1.8125	0
1	21010498	83	2	0	1	1	1	1998	0	1.0096	0.319772	0.494647	1.3557	0.387234	0.506037	0.633013	-0.840952	-1.65308	0.494647	-0.737588	-0.901104	-1.82772	0.633013	3.90959	0
1	21010498	83	2	0	1	1	1	1998	0	1.0096	0.319772	0.494647	1.3557	0.387234	0.506037	0.633013	0.39275	0.319772	0.494647	1.3557	0.387234	-1.0498	0.633013	6.73973	0
1	21010498	83	2	0	1	1	1	1998	0	1.0096	0.319772	0.494647	1.3557	0.387234	0.506037	0.633013	0.701176	0.319772	0.494647	1.3557	0.387234	-0.271883	0.633013	9.94638	0
1	21010498	83	2	0	1	1	1	1998	0	1.0096	0.319772	0.494647	1.3557	0.387234	0.506037	0.633013	-3.92521	-1.65308	-3.13551	1.3557	-3.47778	-1.82772	-2.4641	12.9945	0
2	21010908	85	2	0	0	0	0	2009	1	1.0096	0.319772	0.494647	1.3557	0.387234	0.506037	0.633013	1.0096	0.319772	0.494647	1.3557	0.387234	0.506037	0.633013	0	1
2	21010908	85	2	0	0	0	0	2009	1	1.0096	0.319772	0.494647	1.3557	0.387234	0.506037	0.633013	1.0096	0.319772	0.494647	1.3557	0.387234	0.506037	0.633013	3.20394	1
2	21011198	85	1	0	3	0	0	1998	2	0.0843248	0.319772	0.494647	-0.737588	0.387234	0.506037	-0.915542	0.0843248	0.319772	0.494647	-0.737588	0.387234	0.506037	-0.915542	0	0
2	21011198	85	1	0	3	0	0	1998	2	0.0843248	0.319772	0.494647	-0.737588	0.387234	0.506037	-0.915542	-1.4578	-3.62594	-0.957414	-0.737588	0.387234	0.506037	-1.68982	1.96028	0
2	21011198	85	1	0	3	0	0	1998	2	0.0843248	0.319772	0.494647	-0.737588	0.387234	0.506037	-0.915542	-2.99993	-5.59879	0.494647	-0.737588	-4.76612	0.506037	-3.23837	3.83562	0
2	21011308	88	2	0	0	0	0	2009	0	-1.14938	0.319772	-0.957414	-0.737588	0.387234	-0.271883	-1.68982	-1.14938	0.319772	-0.957414	-0.737588	0.387234	-0.271883	-1.68982	0	1
2	21011308	88	2	0	0	0	0	2009	0	-1.14938	0.319772	-0.957414	-0.737588	0.387234	-0.271883	-1.68982	-4.23363	-7.57164	-3.13551	-0.737588	0.387234	-2.60565	-1.68982	3.15465	1
1	21011908	82	2	1	0	0	0	2009	0	1.0096	0.319772	0.494647	1.3557	0.387234	0.506037	0.633013	1.0096	0.319772	0.494647	1.3557	0.387234	0.506037	0.633013	0	1
1	21011908	82	2	1	0	0	0	2009	0	1.0096	0.319772	0.494647	1.3557	0.387234	0.506037	0.633013	1.0096	0.319772	0.494647	1.3557	0.387234	0.506037	0.633013	3.17372	1
1	21011908	82	2	1	0	0	0	2009	0	1.0096	0.319772	0.494647	1.3557	0.387234	0.506037	0.633013	0.701176	0.319772	0.494647	1.3557	0.387234	0.506037	-0.141264	5.95728	1
1	21011908	82	2	1	0	0	0	2009	0	1.0096	0.319772	0.494647	1.3557	0.387234	0.506037	0.633013	0.0843248	0.319772	-0.231384	1.3557	0.387234	0.506037	-0.915542	10.6093	1
1	21012708	65	2	2	0	0	0	2009	0	0.0843248	0.319772	0.494647	1.3557	0.387234	-1.82772	0.633013	0.0843248	0.319772	0.494647	1.3557	0.387234	-1.82772	0.633013	0	0
1	21012708	65	2	2	0	0	0	2009	0	0.0843248	0.319772	0.494647	1.3557	0.387234	-1.82772	0.633013	1.0096	0.319772	0.494647	1.3557	0.387234	0.506037	0.633013	2.95789	0
1	21012708	65	2	2	0	0	0	2009	0	0.0843248	0.319772	0.494647	1.3557	0.387234	-1.82772	0.633013	1.0096	0.319772	0.494647	1.3557	0.387234	0.506037	0.633013	5.71954	0
1	21012708	65	2	2	0	0	0	2009	0	0.0843248	0.319772	0.494647	1.3557	0.387234	-1.82772	0.633013	1.0096	0.319772	0.494647	1.3557	0.387234	0.506037	0.633013	10.3332	0
1	21013008	66	2	2	0	0	1	2009	0	0.701176	-1.65308	0.494647	1.3557	0.387234	0.506037	0.633013	0.701176	-1.65308	0.494647	1.3557	0.387234	0.506037	0.633013	0	1
1	21013008	66	2	2	0	0	1	2009	0	0.701176	-1.65308	0.494647	1.3557	0.387234	0.506037	0.633013	1.0096	0.319772	0.494647	1.3557	0.387234	0.506037	0.633013	2.95516	1
1	21013008	66	2	2	0	0	1	2009	0	0.701176	-1.65308	0.494647	1.3557	0.387234	0.506037	0.633013	1.0096	0.319772	0.494647	1.3557	0.387234	0.506037	0.633013	5.71954	1
2	21013508	66	2	1	0	0	1	2009	0	0.39275	-1.65308	0.494647	1.3557	0.387234	-0.271883	0.633013	0.39275	-1.65308	0.494647	1.3557	0.387234	-0.271883	0.633013	0	1
2	21013508	66	2	1	0	0	1	2009	0	0.39275	-1.65308	0.494647	1.3557	0.387234	-0.271883	0.633013	1.0096	0.319772	0.494647	1.3557	0.387234	0.506037	0.633013	2.95789	1
2	21013598	96	1	0	0	0	0	1998	0	-2.07466	0.319772	-2.40948	-0.737588	0.387234	0.506037	-3.23837	-2.07466	0.319772	-2.40948	-0.737588	0.387234	0.506037	-3.23837	0	1
2	21013598	96	1	0	0	0	0	1998	0	-2.07466	0.319772	-2.40948	-0.737588	0.387234	0.506037	-3.23837	-0.532527	0.319772	0.494647	-0.737588	0.387234	-2.60565	0.633013	1.96301	1
2	21013598	96	1	0	0	0	0	1998	0	-2.07466	0.319772	-2.40948	-0.737588	0.387234	0.506037	-3.23837	-1.4578	-3.62594	0.494647	-0.737588	0.387234	-3.38357	0.633013	3.83562	1
2	21013598	96	1	0	0	0	0	1998	0	-2.07466	0.319772	-2.40948	-0.737588	0.387234	0.506037	-3.23837	-1.76623	-3.62594	-1.68345	-0.737588	0.387234	0.506037	-1.68982	6.79452	1
1	21016508	104	1	1	3	0	0	2009	1	0.701176	0.319772	0.494647	1.3557	0.387234	-0.271883	0.633013	0.701176	0.319772	0.494647	1.3557	0.387234	-0.271883	0.633013	0	1
1	21016508	104	1	1	3	0	0	2009	1	0.701176	0.319772	0.494647	1.3557	0.387234	-0.271883	0.633013	-8.24317	-9.5445	-3.13551	-0.737588	-7.3428	-4.93941	-4.01265	2.67375	1
2	21017508	104	1	0	0	0	0	2009	0	-0.840952	0.319772	-3.13551	-0.737588	0.387234	0.506037	0.633013	-0.840952	0.319772	-3.13551	-0.737588	0.387234	0.506037	0.633013	0	1
2	21017508	104	1	0	0	0	0	2009	0	-0.840952	0.319772	-3.13551	-0.737588	0.387234	0.506037	0.633013	-2.69151	0.319772	-3.13551	-0.737588	-3.47778	0.506037	-1.68982	2.6191	1
1	21018098	90	2	0	2	1	1	1998	0	0.0843248	0.319772	0.494647	1.3557	0.387234	0.506037	-1.68982	0.0843248	0.319772	0.494647	1.3557	0.387234	0.506037	-1.68982	0	1
1	21018098	90	2	0	2	1	1	1998	0	0.0843248	0.319772	0.494647	1.3557	0.387234	0.506037	-1.68982	0.701176	0.319772	0.494647	-0.737588	0.387234	0.506037	0.633013	1.93013	1
1	21018098	90	2	0	2	1	1	1998	0	0.0843248	0.319772	0.494647	1.3557	0.387234	0.506037	-1.68982	-8.24317	-9.5445	-3.13551		-7.3428	-4.93941	-4.01265	3.84658	1
1	21018098	90	2	0	2	1	1	1998	0	0.0843248	0.319772	0.494647	1.3557	0.387234	0.506037	-1.68982	-8.24317	-9.5445	-3.13551		-7.3428	-4.93941	-4.01265	6.87671	1
2	21018298	101	1	2	2	1	0	1998	0	1.0096	0.319772	0.494647	1.3557	0.387234	0.506037	0.633013	1.0096	0.319772	0.494647	1.3557	0.387234	0.506037	0.633013	0	0
2	21018298	101	1	2	2	1	0	1998	0	1.0096	0.319772	0.494647	1.3557	0.387234	0.506037	0.633013	0.39275	0.319772	0.494647	-0.737588	0.387234	-0.271883	0.633013	1.93287	0
2	21018298	101	1	2	2	1	0	1998	0	1.0096	0.319772	0.494647	1.3557	0.387234	0.506037	0.633013	0.701176	0.319772	0.494647	-0.737588	0.387234	0.506037	0.633013	3.84932	0
2	21018398	90	1	0	3	0	0	1998	0	-1.76623	0.319772	-3.13551	-0.737588	0.387234	0.506037	-1.68982	-1.76623	0.319772	-3.13551	-0.737588	0.387234	0.506037	-1.68982	0	0
2	21018398	90	1	0	3	0	0	1998	0	-1.76623	0.319772	-3.13551	-0.737588	0.387234	0.506037	-1.68982	1.0096	0.319772	0.494647	1.3557	0.387234	0.506037	0.633013	1.9356	0
2	21018398	90	1	0	3	0	0	1998	0	-1.76623	0.319772	-3.13551	-0.737588	0.387234	0.506037	-1.68982	-8.24317	-9.5445	-3.13551		-7.3428	-4.93941	-4.01265	3.87123	0
2	21018498	83	1	1	3	0	1	1998	1	0.701176	-1.65308	0.494647	1.3557	0.387234	0.506037	0.633013	0.701176	-1.65308	0.494647	1.3557	0.387234	0.506037	0.633013	0	0
2	21018498	83	1	1	3	0	1	1998	1	0.701176	-1.65308	0.494647	1.3557	0.387234	0.506037	0.633013	-0.224101	-3.62594	-0.231384	-0.737588	0.387234	0.506037	0.633013	1.9356	0
1	21019198	83	1	0	2	1	1	1998	1	1.0096	0.319772	0.494647	1.3557	0.387234	0.506037	0.633013	1.0096	0.319772	0.494647	1.3557	0.387234	0.506037	0.633013	0	1
1	21019198	83	1	0	2	1	1	1998	1	1.0096	0.319772	0.494647	1.3557	0.387234	0.506037	0.633013	0.701176	0.319772	0.494647	-0.737588	0.387234	0.506037	0.633013	1.95477	1
1	21019198	83	1	0	2	1	1	1998	1	1.0096	0.319772	0.494647	1.3557	0.387234	0.506037	0.633013	0.39275	0.319772	0.494647	1.3557	-0.901104	0.506037	-0.141264	3.82466	1
1	21019198	83	1	0	2	1	1	1998	1	1.0096	0.319772	0.494647	1.3557	0.387234	0.506037	0.633013	-8.24317	-9.5445	-3.13551		-7.3428	-4.93941	-4.01265	6.86027	1
1	21019198	83	1	0	2	1	1	1998	1	1.0096	0.319772	0.494647	1.3557	0.387234	0.506037	0.633013	0.701176	0.319772	0.494647	-0.737588	0.387234	0.506037	0.633013	10.0203	1
1	21019198	83	1	0	2	1	1	1998	1	1.0096	0.319772	0.494647	1.3557	0.387234	0.506037	0.633013	-2.38308	-1.65308	0.494647		-0.901104	-1.82772	-3.23837	13.0384	1
1	21020198	88	2	0	0	0	0	1998	0	-1.76623	0.319772	-1.68345	-0.737588	-0.901104	0.506037	-2.4641	-1.76623	0.319772	-1.68345	-0.737588	-0.901104	0.506037	-2.4641	0	1
1	21020198	88	2	0	0	0	0	1998	0	-1.76623	0.319772	-1.68345	-0.737588	-0.901104	0.506037	-2.4641	-5.46734	0.319772	-3.13551	-0.737588	-7.3428	-1.82772	-4.01265	1.91916	1
2	21020498	79	1	1	3	0	0	1998	0	1.0096	0.319772	0.494647	1.3557	0.387234	0.506037	0.633013	1.0096	0.319772	0.494647	1.3557	0.387234	0.506037	0.633013	0	0
2	21020498	79	1	1	3	0	0	1998	0	1.0096	0.319772	0.494647	1.3557	0.387234	0.506037	0.633013	-8.24317	-9.5445	-3.13551	-0.737588	-7.3428	-4.93941	-4.01265	1.98216	0
2	21020598	86	1	0	3	0	0	1998	2	-0.840952	-1.65308	-0.231384	-0.737588	0.387234	0.506037	-1.68982	-0.840952	-1.65308	-0.231384	-0.737588	0.387234	0.506037	-1.68982	0	1
2	21020598	86	1	0	3	0	0	1998	2	-0.840952	-1.65308	-0.231384	-0.737588	0.387234	0.506037	-1.68982	-1.4578	-1.65308	0.494647	-0.737588	0.387234	-1.82772	-1.68982	1.95205	1
1	21020698	98	1	0	1	0	0	1998	0	-0.224101	0.319772	0.494647	1.3557	0.387234	0.506037	-2.4641	-0.224101	0.319772	0.494647	1.3557	0.387234	0.506037	-2.4641	0	1
1	21020698	98	1	0	1	0	0	1998	0	-0.224101	0.319772	0.494647	1.3557	0.387234	0.506037	-2.4641	-2.38308	-1.65308	0.494647	-0.737588	0.387234	-2.60565	-3.23837	1.95482	1
1	21020698	98	1	0	1	0	0	1998	0	-0.224101	0.319772	0.494647	1.3557	0.387234	0.506037	-2.4641	-8.24317	-9.5445	-3.13551		-7.3428	-4.93941	-4.01265	3.84384	1
1	21020798	86	1	0	2	0	0	1998	0	-0.224101	0.319772	0.494647	-0.737588	0.387234	0.506037	-1.68982	-0.224101	0.319772	0.494647	-0.737588	0.387234	0.506037	-1.68982	0	0
1	21020798	86	1	0	2	0	0	1998	0	-0.224101	0.319772	0.494647	-0.737588	0.387234	0.506037	-1.68982	-0.840952	0.319772	0.494647	-0.737588	0.387234	-1.82772	-0.915542	1.94932	0
1	21020798	86	1	0	2	0	0	1998	0	-0.224101	0.319772	0.494647	-0.737588	0.387234	0.506037	-1.68982	-5.15891	-1.65308	-3.13551		-4.76612	-1.82772	-4.01265	3.8274	0
1	21020798	86	1	0	2	0	0	1998	0	-0.224101	0.319772	0.494647	-0.737588	0.387234	0.506037	-1.68982	-8.24317	-9.5445	-3.13551		-7.3428	-4.93941	-4.01265	6.86301	0
2	21020898	81	1	0	3	0	0	1998	1	1.0096	0.319772	0.494647	1.3557	0.387234	0.506037	0.633013	1.0096	0.319772	0.494647	1.3557	0.387234	0.506037	0.633013	0	0
2	21020898	81	1	0	3	0	0	1998	1	1.0096	0.319772	0.494647	1.3557	0.387234	0.506037	0.633013	0.701176	0.319772	0.494647	-0.737588	0.387234	0.506037	0.633013	1.95208	0
2	21020898	81	1	0	3	0	0	1998	1	1.0096	0.319772	0.494647	1.3557	0.387234	0.506037	0.633013	-0.224101	0.319772	0.494647		0.387234	0.506037	-1.68982	3.83836	0
2	21020898	81	1	0	3	0	0	1998	1	1.0096	0.319772	0.494647	1.3557	0.387234	0.506037	0.633013	-0.224101	0.319772	0.494647		-0.901104	-1.0498	0.633013	6.87945	0
2	21020898	81	1	0	3	0	0	1998	1	1.0096	0.319772	0.494647	1.3557	0.387234	0.506037	0.633013	0.39275	0.319772	0.494647	-0.737588	-0.901104	0.506037	0.633013	10.0395	0
2	21020898	81	1	0	3	0	0	1998	1	1.0096	0.319772	0.494647	1.3557	0.387234	0.506037	0.633013	-2.69151	0.319772	-2.40948	-0.737588	-2.18944	-0.271883	-2.4641	12.9973	0
1	21021900	82	1	1	1	1	0	2000	0	0.701176	0.319772	0.494647	-0.737588	0.387234	0.506037	0.633013	0.701176	0.319772	0.494647	-0.737588	0.387234	0.506037	0.633013	0	1
1	21021900	82	1	1	1	1	0	2000	0	0.701176	0.319772	0.494647	-0.737588	0.387234	0.506037	0.633013	1.0096	0.319772	0.494647	1.3557	0.387234	0.506037	0.633013	1.85622	1
1	21021900	82	1	1	1	1	0	2000	0	0.701176	0.319772	0.494647	-0.737588	0.387234	0.506037	0.633013	0.701176	0.319772	0.494647	-0.737588	0.387234	0.506037	0.633013	4.8343	1
1	21021900	82	1	1	1	1	0	2000	0	0.701176	0.319772	0.494647	-0.737588	0.387234	0.506037	0.633013	0.701176	0.319772	0.494647	-0.737588	0.387234	0.506037	0.633013	7.87432	1
1	21021900	82	1	1	1	1	0	2000	0	0.701176	0.319772	0.494647	-0.737588	0.387234	0.506037	0.633013	-0.224101	0.319772	0.494647	-0.737588	0.387234	0.506037	-1.68982	10.9959	1
2	21022498	85	1	0	3	0	0	1998	0	-2.69151	-3.62594	-3.13551	-0.737588	0.387234	0.506037	-2.4641	-2.69151	-3.62594	-3.13551	-0.737588	0.387234	0.506037	-2.4641	0	0
2	21022498	85	1	0	3	0	0	1998	0	-2.69151	-3.62594	-3.13551	-0.737588	0.387234	0.506037	-2.4641	-4.23363	-1.65308	-3.13551	-0.737588	-2.18944	-2.60565	-2.4641	1.95479	0
1	21022798	87	2	1	0	0	1	1998	0	-0.532527	0.319772	0.494647	1.3557	0.387234	-1.0498	-1.68982	-0.532527	0.319772	0.494647	1.3557	0.387234	-1.0498	-1.68982	0	1
1	21022798	87	2	1	0	0	1	1998	0	-0.532527	0.319772	0.494647	1.3557	0.387234	-1.0498	-1.68982	-0.224101	0.319772	0.494647	-0.737588	0.387234	0.506037	-1.68982	1.93833	1
1	21022798	87	2	1	0	0	1	1998	0	-0.532527	0.319772	0.494647	1.3557	0.387234	-1.0498	-1.68982	-2.07466	0.319772	-2.40948	-0.737588	-0.901104	0.506037	-2.4641	3.8	1
1	21022998	88	2	1	0	0	0	1998	0	0.39275	0.319772	0.494647	1.3557	0.387234	-0.271883	-0.141264	0.39275	0.319772	0.494647	1.3557	0.387234	-0.271883	-0.141264	0	0
1	21022998	88	2	1	0	0	0	1998	0	0.39275	0.319772	0.494647	1.3557	0.387234	-0.271883	-0.141264	0.39275	0.319772	0.494647	-0.737588	0.387234	0.506037	-0.141264	1.93833	0
2	21023202	80	1	0	0	1	1	2002	0	-1.76623	-5.59879	-3.13551	-0.737588	0.387234	0.506037	0.633013	-1.76623	-5.59879	-3.13551	-0.737588	0.387234	0.506037	0.633013	0	0
2	21023202	80	1	0	0	1	1	2002	0	-1.76623	-5.59879	-3.13551	-0.737588	0.387234	0.506037	0.633013	0.39275	0.319772	0.494647	-0.737588	0.387234	0.506037	-0.141264	2.98904	0
2	21023202	80	1	0	0	1	1	2002	0	-1.76623	-5.59879	-3.13551	-0.737588	0.387234	0.506037	0.633013	-1.4578	-1.65308	-3.13551	-0.737588	0.387234	-0.271883	0.633013	6.01535	0
2	21023202	80	1	0	0	1	1	2002	0	-1.76623	-5.59879	-3.13551	-0.737588	0.387234	0.506037	0.633013	-5.46734	0.319772	-3.13551	-0.737588	-4.76612	-3.38357	-4.01265	9.13151	0
2	21023202	80	1	0	0	1	1	2002	0	-1.76623	-5.59879	-3.13551	-0.737588	0.387234	0.506037	0.633013	-7.62632	-9.5445	-3.13551		-7.3428	-3.38357	-4.01265	11.9973	0
2	21024402	91	1	0	3	0	0	2002	0	0.701176	0.319772	0.494647	-0.737588	0.387234	0.506037	0.633013	0.701176	0.319772	0.494647	-0.737588	0.387234	0.506037	0.633013	0	0
2	21024402	91	1	0	3	0	0	2002	0	0.701176	0.319772	0.494647	-0.737588	0.387234	0.506037	0.633013	-8.24317	-9.5445	-3.13551		-7.3428	-4.93941	-4.01265	2.96712	0
2	21024402	91	1	0	3	0	0	2002	0	0.701176	0.319772	0.494647	-0.737588	0.387234	0.506037	0.633013	0.701176	0.319772	0.494647	-0.737588	0.387234	0.506037	0.633013	5.99882	0
2	21024402	91	1	0	3	0	0	2002	0	0.701176	0.319772	0.494647	-0.737588	0.387234	0.506037	0.633013	-0.840952	0.319772	0.494647	-0.737588	0.387234	0.506037	-3.23837	9.09589	0
2	21024402	91	1	0	3	0	0	2002	0	0.701176	0.319772	0.494647	-0.737588	0.387234	0.506037	0.633013	-4.23363	-9.5445	-3.13551	-0.737588	-7.3428	0.506037	0.633013	11.9534	0
2	21027202	90	1	1	3	0	0	2002	2	0.701176	0.319772	0.494647	-0.737588	0.387234	0.506037	0.633013	0.701176	0.319772	0.494647	-0.737588	0.387234	0.506037	0.633013	0	1
2	21027202	90	1	1	3	0	0	2002	2	0.701176	0.319772	0.494647	-0.737588	0.387234	0.506037	0.633013	-0.224101	0.319772	0.494647	-0.737588	0.387234	0.506037	-1.68982	2.99452	1
2	21027202	90	1	1	3	0	0	2002	2	0.701176	0.319772	0.494647	-0.737588	0.387234	0.506037	0.633013	-2.07466	0.319772	-0.957414	-0.737588	-6.05446	-1.0498	0.633013	6.0701	1
2	21027202	90	1	1	3	0	0	2002	2	0.701176	0.319772	0.494647	-0.737588	0.387234	0.506037	0.633013	-0.224101	0.319772	0.494647		-2.18944	0.506037	-0.141264	9.23836	1
2	21027202	90	1	1	3	0	0	2002	2	0.701176	0.319772	0.494647	-0.737588	0.387234	0.506037	0.633013	-7.00947	-9.5445	-3.13551		-7.3428	-1.82772	-4.01265	12.0438	1
1	21028698	92	2	0	0	0	0	1998	0	0.0843248	0.319772	-0.231384	1.3557	0.387234	-0.271883	-0.141264	0.0843248	0.319772	-0.231384	1.3557	0.387234	-0.271883	-0.141264	0	0
1	21028698	92	2	0	0	0	0	1998	0	0.0843248	0.319772	-0.231384	1.3557	0.387234	-0.271883	-0.141264	-5.15891	-1.65308	-3.13551	-0.737588	-3.47778	-3.38357	-3.23837	1.90822	0
1	21028698	92	2	0	0	0	0	1998	0	0.0843248	0.319772	-0.231384	1.3557	0.387234	-0.271883	-0.141264	-8.24317	-9.5445	-3.13551	-0.737588	-7.3428	-4.93941	-4.01265	3.77808	0
1	21028998	80	1	1	1	1	1	1998	1	1.0096	0.319772	0.494647	1.3557	0.387234	0.506037	0.633013	1.0096	0.319772	0.494647	1.3557	0.387234	0.506037	0.633013	0	0
1	21028998	80	1	1	1	1	1	1998	1	1.0096	0.319772	0.494647	1.3557	0.387234	0.506037	0.633013	-0.224101	0.319772	0.494647	-0.737588	0.387234	0.506037	-1.68982	1.91645	0
1	21028998	80	1	1	1	1	1	1998	1	1.0096	0.319772	0.494647	1.3557	0.387234	0.506037	0.633013	-0.532527	-1.65308	-0.231384	-0.737588	0.387234	0.506037	-0.915542	3.75342	0
1	21028998	80	1	1	1	1	1	1998	1	1.0096	0.319772	0.494647	1.3557	0.387234	0.506037	0.633013	-1.76623	0.319772	-2.40948	-0.737588	0.387234	0.506037	-2.4641	6.72877	0
1	21028998	80	1	1	1	1	1	1998	1	1.0096	0.319772	0.494647	1.3557	0.387234	0.506037	0.633013	-2.99993	-1.65308	0.494647		-3.47778	-3.38357	-1.68982	9.85361	0
1	21029998	84	2	0	0	0	0	1998	0	-0.224101	-1.65308	0.494647	1.3557	0.387234	-1.0498	-0.141264	-0.224101	-1.65308	0.494647	1.3557	0.387234	-1.0498	-0.141264	0	0
1	21029998	84	2	0	0	0	0	1998	0	-0.224101	-1.65308	0.494647	1.3557	0.387234	-1.0498	-0.141264	0.0843248	0.319772	-0.231384	-0.737588	0.387234	0.506037	-0.141264	1.90822	0
1	21029998	84	2	0	0	0	0	1998	0	-0.224101	-1.65308	0.494647	1.3557	0.387234	-1.0498	-0.141264	-8.24317	-9.5445	-3.13551		-7.3428	-4.93941	-4.01265	3.77808	0
1	21029998	84	2	0	0	0	0	1998	0	-0.224101	-1.65308	0.494647	1.3557	0.387234	-1.0498	-0.141264	-8.24317	-9.5445	-3.13551		-7.3428	-4.93941	-4.01265	6.72603	0
1	21030408	66	1	2	2	1	1	2009	1	0.39275	0.319772	0.494647	1.3557	0.387234	0.506037	-0.915542	0.39275	0.319772	0.494647	1.3557	0.387234	0.506037	-0.915542	0	0
1	21030408	66	1	2	2	1	1	2009	1	0.39275	0.319772	0.494647	1.3557	0.387234	0.506037	-0.915542	1.0096	0.319772	0.494647	1.3557	0.387234	0.506037	0.633013	3.16568	0
1	21030408	66	1	2	2	1	1	2009	1	0.39275	0.319772	0.494647	1.3557	0.387234	0.506037	-0.915542	0.0843248	0.319772	-0.231384	1.3557	0.387234	0.506037	-0.915542	6.33006	0
1	21030408	66	1	2	2	1	1	2009	1	0.39275	0.319772	0.494647	1.3557	0.387234	0.506037	-0.915542	0.0843248	0.319772	0.494647	-0.737588	0.387234	0.506037	-0.915542	10.2068	0
2	21032100	81	1	1	3	0	0	2000	1	1.0096	0.319772	0.494647	1.3557	0.387234	0.506037	0.633013	1.0096	0.319772	0.494647	1.3557	0.387234	0.506037	0.633013	0	1
2	21032100	81	1	1	3	0	0	2000	1	1.0096	0.319772	0.494647	1.3557	0.387234	0.506037	0.633013	-4.23363	0.319772	-3.13551	-0.737588	-3.47778	-1.0498	-4.01265	1.86166	1
2	21032100	81	1	1	3	0	0	2000	1	1.0096	0.319772	0.494647	1.3557	0.387234	0.506037	0.633013	-8.24317	-9.5445	-3.13551		-7.3428	-4.93941	-4.01265	4.81782	1
2	21032100	81	1	1	3	0	0	2000	1	1.0096	0.319772	0.494647	1.3557	0.387234	0.506037	0.633013	-8.24317	-9.5445	-3.13551		-7.3428	-4.93941	-4.01265	7.90164	1
1	21038700	83	2	1	0	0	0	2000	1	0.701176	0.319772	0.494647	-0.737588	0.387234	0.506037	0.633013	0.701176	0.319772	0.494647	-0.737588	0.387234	0.506037	0.633013	0	0
1	21038700	83	2	1	0	0	0	2000	1	0.701176	0.319772	0.494647	-0.737588	0.387234	0.506037	0.633013	0.39275	-1.65308	0.494647	-0.737588	0.387234	0.506037	0.633013	1.91919	0
1	21038700	83	2	1	0	0	0	2000	1	0.701176	0.319772	0.494647	-0.737588	0.387234	0.506037	0.633013	1.0096	0.319772	0.494647	1.3557	0.387234	0.506037	0.633013	4.86988	0
1	21038700	83	2	1	0	0	0	2000	1	0.701176	0.319772	0.494647	-0.737588	0.387234	0.506037	0.633013	0.701176	0.319772	0.494647	-0.737588	0.387234	0.506037	0.633013	7.90437	0
1	21043408	92	1	0	1	1	1	2009	1	0.701176	0.319772	0.494647		0.387234	0.506037	0.633013	0.701176	0.319772	0.494647		0.387234	0.506037	0.633013	0	1
1	21043408	92	1	0	1	1	1	2009	1	0.701176	0.319772	0.494647		0.387234	0.506037	0.633013	0.0843248	0.319772	0.494647	1.3557	0.387234	-1.0498	-0.141264	2.95774	1
1	21043408	92	1	0	1	1	1	2009	1	0.701176	0.319772	0.494647		0.387234	0.506037	0.633013	-0.224101	0.319772	-0.231384	-0.737588	0.387234	0.506037	-0.915542	5.8098	1
1	21043408	92	1	0	1	1	1	2009	1	0.701176	0.319772	0.494647		0.387234	0.506037	0.633013	-0.840952	-3.62594	0.494647	-0.737588	0.387234	0.506037	-1.68982	10.0098	1
1	21043702	86	1	1	0	0	0	2002	1	-0.532527	0.319772	-0.957414	-0.737588	0.387234	0.506037	-0.915542	-0.532527	0.319772	-0.957414	-0.737588	0.387234	0.506037	-0.915542	0	0
1	21043702	86	1	1	0	0	0	2002	1	-0.532527	0.319772	-0.957414	-0.737588	0.387234	0.506037	-0.915542	1.0096	0.319772	0.494647	1.3557	0.387234	0.506037	0.633013	3.03014	0
1	21043702	86	1	1	0	0	0	2002	1	-0.532527	0.319772	-0.957414	-0.737588	0.387234	0.506037	-0.915542	-0.840952	0.319772	-2.40948	1.3557	0.387234	-1.0498	0.633013	6.04546	0
1	21043702	86	1	1	0	0	0	2002	1	-0.532527	0.319772	-0.957414	-0.737588	0.387234	0.506037	-0.915542	-2.99993	0.319772	-3.13551	-0.737588	-0.901104	0.506037	-4.01265	9.22192	0
2	21044400	83	2	1	0	0	0	2000	2	0.0843248	0.319772	0.494647	1.3557	0.387234	-1.82772	0.633013	0.0843248	0.319772	0.494647	1.3557	0.387234	-1.82772	0.633013	0	0
2	21044400	83	2	1	0	0	0	2000	2	0.0843248	0.319772	0.494647	1.3557	0.387234	-1.82772	0.633013	0.39275	0.319772	0.494647	-0.737588	-0.901104	0.506037	0.633013	2.10803	0
2	21044400	83	2	1	0	0	0	2000	2	0.0843248	0.319772	0.494647	1.3557	0.387234	-1.82772	0.633013	1.0096	0.319772	0.494647	1.3557	0.387234	0.506037	0.633013	4.90803	0
2	21044400	83	2	1	0	0	0	2000	2	0.0843248	0.319772	0.494647	1.3557	0.387234	-1.82772	0.633013	0.0843248	0.319772	0.494647	-0.737588	0.387234	-1.0498	0.633013	8.0847	0
2	21044400	83	2	1	0	0	0	2000	2	0.0843248	0.319772	0.494647	1.3557	0.387234	-1.82772	0.633013	-0.532527	-1.65308	0.494647	1.3557	0.387234	-1.82772	-0.141264	11.2176	0
2	21044400	83	2	1	0	0	0	2000	2	0.0843248	0.319772	0.494647	1.3557	0.387234	-1.82772	0.633013	-0.840952	-1.65308	-1.68345	1.3557	0.387234	-0.271883	-0.141264	13.9299	0
1	21058802	79	1	2	1	1	1	2002	1	0.701176	0.319772	0.494647		0.387234	0.506037	0.633013	0.701176	0.319772	0.494647		0.387234	0.506037	0.633013	0	0
1	21058802	79	1	2	1	1	1	2002	1	0.701176	0.319772	0.494647		0.387234	0.506037	0.633013	1.0096	0.319772	0.494647	1.3557	0.387234	0.506037	0.633013	2.96712	0
1	21058802	79	1	2	1	1	1	2002	1	0.701176	0.319772	0.494647		0.387234	0.506037	0.633013	0.701176	0.319772	0.494647	1.3557	0.387234	0.506037	-0.141264	5.97696	0
1	21059202	70	1	1	1	1	0	2002	1	1.0096	0.319772	0.494647	1.3557	0.387234	0.506037	0.633013	1.0096	0.319772	0.494647	1.3557	0.387234	0.506037	0.633013	0	1
1	21059202	70	1	1	1	1	0	2002	1	1.0096	0.319772	0.494647	1.3557	0.387234	0.506037	0.633013	0.0843248	0.319772	-0.957414	1.3557	0.387234	0.506037	-0.141264	2.88219	1
1	21059202	70	1	1	1	1	0	2002	1	1.0096	0.319772	0.494647	1.3557	0.387234	0.506037	0.633013	-3.30836	-5.59879	0.494647	1.3557	-0.901104	-4.93941	-1.68982	5.98245	1
1	21059202	70	1	1	1	1	0	2002	1	1.0096	0.319772	0.494647	1.3557	0.387234	0.506037	0.633013	-8.24317	-9.5445	-3.13551		-7.3428	-4.93941	-4.01265	9.20548	1
1	21059202	70	1	1	1	1	0	2002	1	1.0096	0.319772	0.494647	1.3557	0.387234	0.506037	0.633013	-3.30836	-1.65308	0.494647		-4.76612	-3.38357	-1.68982	11.9452	1
2	21059302	73	1	0	1	1	0	2002	2	0.0843248	-1.65308	0.494647	-0.737588	0.387234	0.506037	-0.141264	0.0843248	-1.65308	0.494647	-0.737588	0.387234	0.506037	-0.141264	0	1
2	21059302	73	1	0	1	1	0	2002	2	0.0843248	-1.65308	0.494647	-0.737588	0.387234	0.506037	-0.141264	0.39275	-1.65308	0.494647	-0.737588	0.387234	0.506037	0.633013	2.90959	1
2	21059302	73	1	0	1	1	0	2002	2	0.0843248	-1.65308	0.494647	-0.737588	0.387234	0.506037	-0.141264	-2.69151	-3.62594	-1.68345	1.3557	-2.18944	-1.0498	-1.68982	5.97422	1
1	21059402	76	1	2	2	1	1	2002	2	0.39275	0.319772	0.494647	1.3557	0.387234	0.506037	-0.915542	0.39275	0.319772	0.494647	1.3557	0.387234	0.506037	-0.915542	0	1
1	21059402	76	1	2	2	1	1	2002	2	0.39275	0.319772	0.494647	1.3557	0.387234	0.506037	-0.915542	0.0843248	0.319772	0.494647	1.3557	0.387234	0.506037	-1.68982	2.87671	1
1	21059402	76	1	2	2	1	1	2002	2	0.39275	0.319772	0.494647	1.3557	0.387234	0.506037	-0.915542	0.0843248	0.319772	0.494647	1.3557	0.387234	0.506037	-1.68982	5.98516	1
1	21059402	76	1	2	2	1	1	2002	2	0.39275	0.319772	0.494647	1.3557	0.387234	0.506037	-0.915542	1.0096	0.319772	0.494647	1.3557	0.387234	0.506037	0.633013	9.15342	1
1	21059902	74	1	2	2	1	0	2002	0	0.0843248	0.319772	0.494647	1.3557	0.387234	0.506037	-1.68982	0.0843248	0.319772	0.494647	1.3557	0.387234	0.506037	-1.68982	0	0
1	21059902	74	1	2	2	1	0	2002	0	0.0843248	0.319772	0.494647	1.3557	0.387234	0.506037	-1.68982	1.0096	0.319772	0.494647	1.3557	0.387234	0.506037	0.633013	2.90959	0
1	21059902	74	1	2	2	1	0	2002	0	0.0843248	0.319772	0.494647	1.3557	0.387234	0.506037	-1.68982	-2.07466	-3.62594	-0.957414	-0.737588	-0.901104	0.506037	-2.4641	6.0235	0
2	21060002	75	1	0	1	1	1	2002	1	0.39275	0.319772	0.494647	-0.737588	0.387234	0.506037	-0.141264	0.39275	0.319772	0.494647	-0.737588	0.387234	0.506037	-0.141264	0	1
2	21060002	75	1	0	1	1	1	2002	1	0.39275	0.319772	0.494647	-0.737588	0.387234	0.506037	-0.141264	-1.14938	0.319772	-2.40948	-0.737588	0.387234	0.506037	-0.915542	2.90959	1
2	21060002	75	1	0	1	1	1	2002	1	0.39275	0.319772	0.494647	-0.737588	0.387234	0.506037	-0.141264	-8.24317	-9.5445	-3.13551	-0.737588	-7.3428	-4.93941	-4.01265	6.00437	1
2	21060002	75	1	0	1	1	1	2002	1	0.39275	0.319772	0.494647	-0.737588	0.387234	0.506037	-0.141264	-7.00947	-7.57164	-3.13551	-0.737588	-3.47778	-4.93941	-4.01265	9.1863	1
2	21060102	77	1	1	3	0	1	2002	2	0.39275	0.319772	0.494647	1.3557	0.387234	0.506037	-0.915542	0.39275	0.319772	0.494647	1.3557	0.387234	0.506037	-0.915542	0	0
2	21060102	77	1	1	3	0	1	2002	2	0.39275	0.319772	0.494647	1.3557	0.387234	0.506037	-0.915542	-0.224101	0.319772	0.494647	-0.737588	0.387234	0.506037	-1.68982	2.93151	0
2	21060102	77	1	1	3	0	1	2002	2	0.39275	0.319772	0.494647	1.3557	0.387234	0.506037	-0.915542	-1.14938	-1.65308	0.494647	1.3557	-0.901104	-1.82772	-0.915542	6.03722	0
1	21060202	68	1	1	2	1	1	2002	1	1.0096	0.319772	0.494647	1.3557	0.387234	0.506037	0.633013	1.0096	0.319772	0.494647	1.3557	0.387234	0.506037	0.633013	0	1
1	21060202	68	1	1	2	1	1	2002	1	1.0096	0.319772	0.494647	1.3557	0.387234	0.506037	0.633013	0.701176	0.319772	0.494647	-0.737588	0.387234	0.506037	0.633013	2.93425	1
1	21060202	68	1	1	2	1	1	2002	1	1.0096	0.319772	0.494647	1.3557	0.387234	0.506037	0.633013	-1.14938	0.319772	-3.13551	-0.737588	0.387234	0.506037	-0.141264	6.02901	1
1	21060202	68	1	1	2	1	1	2002	1	1.0096	0.319772	0.494647	1.3557	0.387234	0.506037	0.633013	1.0096	0.319772	0.494647	1.3557	0.387234	0.506037	0.633013	9.2274	1
1	21060202	68	1	1	2	1	1	2002	1	1.0096	0.319772	0.494647	1.3557	0.387234	0.506037	0.633013	-0.224101	-1.65308	-0.231384	-0.737588	0.387234	0.506037	-0.141264	11.989	1
1	21060602	78	1	1	2	1	1	2002	2	1.0096	0.319772	0.494647	1.3557	0.387234	0.506037	0.633013	1.0096	0.319772	0.494647	1.3557	0.387234	0.506037	0.633013	0	1
1	21060602	78	1	1	2	1	1	2002	2	1.0096	0.319772	0.494647	1.3557	0.387234	0.506037	0.633013	0.701176	0.319772	0.494647	-0.737588	0.387234	0.506037	0.633013	2.90411	1
1	21060602	78	1	1	2	1	1	2002	2	1.0096	0.319772	0.494647	1.3557	0.387234	0.506037	0.633013	0.701176	0.319772	0.494647	1.3557	0.387234	0.506037	-0.141264	5.97424	1
2	21061302	66	1	2	2	1	0	2002	1	1.0096	0.319772	0.494647	1.3557	0.387234	0.506037	0.633013	1.0096	0.319772	0.494647	1.3557	0.387234	0.506037	0.633013	0	0
2	21061302	66	1	2	2	1	0	2002	1	1.0096	0.319772	0.494647	1.3557	0.387234	0.506037	0.633013	0.0843248	0.319772	0.494647	1.3557	0.387234	0.506037	-1.68982	2.90411	0
2	21061302	66	1	2	2	1	0	2002	1	1.0096	0.319772	0.494647	1.3557	0.387234	0.506037	0.633013	1.0096	0.319772	0.494647	1.3557	0.387234	0.506037	0.633013	6.02618	0
2	21061302	66	1	2	2	1	0	2002	1	1.0096	0.319772	0.494647	1.3557	0.387234	0.506037	0.633013	0.0843248	0.319772	0.494647		-2.18944	0.506037	0.633013	9.22192	0
2	21061302	66	1	2	2	1	0	2002	1	1.0096	0.319772	0.494647	1.3557	0.387234	0.506037	0.633013	-2.07466	0.319772	-3.13551		-4.76612	0.506037	0.633013	11.9205	0
1	21061402	75	1	0	0	0	0	2002	0	-0.840952	0.319772	-0.231384	-0.737588	-0.901104	0.506037	-1.68982	-0.840952	0.319772	-0.231384	-0.737588	-0.901104	0.506037	-1.68982	0	0
1	21061402	75	1	0	0	0	0	2002	0	-0.840952	0.319772	-0.231384	-0.737588	-0.901104	0.506037	-1.68982	0.0843248	0.319772	0.494647	1.3557	0.387234	0.506037	-1.68982	2.89863	0
1	21061402	75	1	0	0	0	0	2002	0	-0.840952	0.319772	-0.231384	-0.737588	-0.901104	0.506037	-1.68982	1.0096	0.319772	0.494647	1.3557	0.387234	0.506037	0.633013	6.02071	0
1	21061602	66	2	1	1	1	0	2002	2	0.701176	0.319772	0.494647	-0.737588	0.387234	0.506037	0.633013	0.701176	0.319772	0.494647	-0.737588	0.387234	0.506037	0.633013	0	0
1	21061602	66	2	1	1	1	0	2002	2	0.701176	0.319772	0.494647	-0.737588	0.387234	0.506037	0.633013	0.39275	0.319772	0.494647	1.3557	0.387234	0.506037	-0.915542	2.90685	0
1	21061602	66	2	1	1	1	0	2002	2	0.701176	0.319772	0.494647	-0.737588	0.387234	0.506037	0.633013	0.701176	0.319772	0.494647	-0.737588	0.387234	0.506037	0.633013	6.02892	0
1	21061602	66	2	1	1	1	0	2002	2	0.701176	0.319772	0.494647	-0.737588	0.387234	0.506037	0.633013	0.701176	0.319772	0.494647	-0.737588	0.387234	0.506037	0.633013	9.21096	0
1	21061602	66	2	1	1	1	0	2002	2	0.701176	0.319772	0.494647	-0.737588	0.387234	0.506037	0.633013	0.701176	0.319772	0.494647	-0.737588	0.387234	0.506037	0.633013	11.9123	0
1	21061602	66	2	1	1	1	0	2002	2	0.701176	0.319772	0.494647	-0.737588	0.387234	0.506037	0.633013	0.0843248	0.319772	0.494647	-0.737588	0.387234	0.506037	-0.915542	16.2301	0
2	21062702	76	2	0	0	0	0	2002	1	0.701176	0.319772	0.494647	1.3557	0.387234	0.506037	-0.141264	0.701176	0.319772	0.494647	1.3557	0.387234	0.506037	-0.141264	0	0
2	21062702	76	2	0	0	0	0	2002	1	0.701176	0.319772	0.494647	1.3557	0.387234	0.506037	-0.141264	-0.224101	-1.65308	0.494647	-0.737588	0.387234	0.506037	-0.915542	2.9726	0
2	21062702	76	2	0	0	0	0	2002	1	0.701176	0.319772	0.494647	1.3557	0.387234	0.506037	-0.141264	0.701176	0.319772	0.494647	-0.737588	0.387234	0.506037	0.633013	6.07005	0
2	21062702	76	2	0	0	0	0	2002	1	0.701176	0.319772	0.494647	1.3557	0.387234	0.506037	-0.141264	-6.08419	-9.5445	-3.13551		-7.3428	0.506037	-4.01265	9.28767	0
1	21062802	71	2	1	2	1	1	2002	1	1.0096	0.319772	0.494647	1.3557	0.387234	0.506037	0.633013	1.0096	0.319772	0.494647	1.3557	0.387234	0.506037	0.633013	0	1
1	21062802	71	2	1	2	1	1	2002	1	1.0096	0.319772	0.494647	1.3557	0.387234	0.506037	0.633013	1.0096	0.319772	0.494647	1.3557	0.387234	0.506037	0.633013	2.9726	1
1	21062802	71	2	1	2	1	1	2002	1	1.0096	0.319772	0.494647	1.3557	0.387234	0.506037	0.633013	0.701176	0.319772	0.494647	1.3557	0.387234	0.506037	-0.141264	6.07005	1
2	21063002	70	2	0	0	1	1	2002	0	0.0843248	0.319772	0.494647	-0.737588	0.387234	0.506037	-0.915542	0.0843248	0.319772	0.494647	-0.737588	0.387234	0.506037	-0.915542	0	1
2	21063002	70	2	0	0	1	1	2002	0	0.0843248	0.319772	0.494647	-0.737588	0.387234	0.506037	-0.915542	1.0096	0.319772	0.494647	1.3557	0.387234	0.506037	0.633013	2.9726	1
2	21063002	70	2	0	0	1	1	2002	0	0.0843248	0.319772	0.494647	-0.737588	0.387234	0.506037	-0.915542	0.701176	0.319772	0.494647	-0.737588	0.387234	0.506037	0.633013	6.08379	1
1	21063502	68	1	2	2	1	1	2002	1	1.0096	0.319772	0.494647	1.3557	0.387234	0.506037	0.633013	1.0096	0.319772	0.494647	1.3557	0.387234	0.506037	0.633013	0	0
1	21063502	68	1	2	2	1	1	2002	1	1.0096	0.319772	0.494647	1.3557	0.387234	0.506037	0.633013	1.0096	0.319772	0.494647	1.3557	0.387234	0.506037	0.633013	2.9863	0
1	21063502	68	1	2	2	1	1	2002	1	1.0096	0.319772	0.494647	1.3557	0.387234	0.506037	0.633013	1.0096	0.319772	0.494647	1.3557	0.387234	0.506037	0.633013	6.03178	0
1	21063502	68	1	2	2	1	1	2002	1	1.0096	0.319772	0.494647	1.3557	0.387234	0.506037	0.633013	1.0096	0.319772	0.494647	1.3557	0.387234	0.506037	0.633013	9.25205	0
1	21063502	68	1	2	2	1	1	2002	1	1.0096	0.319772	0.494647	1.3557	0.387234	0.506037	0.633013	1.0096	0.319772	0.494647	1.3557	0.387234	0.506037	0.633013	12.0384	0
1	21064602	70	1	2	2	1	1	2002	2	0.701176	0.319772	0.494647	-0.737588	0.387234	0.506037	0.633013	0.701176	0.319772	0.494647	-0.737588	0.387234	0.506037	0.633013	0	0
1	21064602	70	1	2	2	1	1	2002	2	0.701176	0.319772	0.494647	-0.737588	0.387234	0.506037	0.633013	0.701176	0.319772	0.494647	-0.737588	0.387234	0.506037	0.633013	2.98904	0
1	21064602	70	1	2	2	1	1	2002	2	0.701176	0.319772	0.494647	-0.737588	0.387234	0.506037	0.633013	1.0096	0.319772	0.494647	1.3557	0.387234	0.506037	0.633013	6.06456	0
1	21064602	70	1	2	2	1	1	2002	2	0.701176	0.319772	0.494647	-0.737588	0.387234	0.506037	0.633013	0.0843248	0.319772	0.494647	-0.737588	0.387234	0.506037	-0.915542	9.24658	0
1	21064602	70	1	2	2	1	1	2002	2	0.701176	0.319772	0.494647	-0.737588	0.387234	0.506037	0.633013	0.39275	0.319772	0.494647	-0.737588	0.387234	0.506037	-0.141264	12.0301	0
2	21064902	76	2	0	0	0	0	2002	0	0.701176	0.319772	0.494647	-0.737588	0.387234	0.506037	0.633013	0.701176	0.319772	0.494647	-0.737588	0.387234	0.506037	0.633013	0	1
2	21064902	76	2	0	0	0	0	2002	0	0.701176	0.319772	0.494647	-0.737588	0.387234	0.506037	0.633013	1.0096	0.319772	0.494647	1.3557	0.387234	0.506037	0.633013	2.95342	1
2	21064902	76	2	0	0	0	0	2002	0	0.701176	0.319772	0.494647	-0.737588	0.387234	0.506037	0.633013	0.701176	0.319772	0.494647	-0.737588	0.387234	0.506037	0.633013	6.0646	1
2	21064902	76	2	0	0	0	0	2002	0	0.701176	0.319772	0.494647	-0.737588	0.387234	0.506037	0.633013	0.0843248	0.319772	0.494647	-0.737588	0.387234	-1.0498	0.633013	9.28219	1
2	21064902	76	2	0	0	0	0	2002	0	0.701176	0.319772	0.494647	-0.737588	0.387234	0.506037	0.633013	-3.30836	-1.65308	-2.40948		-4.76612	0.506037	-2.4641	12.0301	1
2	21065202	71	1	2	2	1	1	2002	2	1.0096	0.319772	0.494647	1.3557	0.387234	0.506037	0.633013	1.0096	0.319772	0.494647	1.3557	0.387234	0.506037	0.633013	0	1
2	21065202	71	1	2	2	1	1	2002	2	1.0096	0.319772	0.494647	1.3557	0.387234	0.506037	0.633013	0.701176	0.319772	0.494647	-0.737588	0.387234	0.506037	0.633013	2.99726	1
2	21065202	71	1	2	2	1	1	2002	2	1.0096	0.319772	0.494647	1.3557	0.387234	0.506037	0.633013	1.0096	0.319772	0.494647	1.3557	0.387234	0.506037	0.633013	6.17658	1
2	21065202	71	1	2	2	1	1	2002	2	1.0096	0.319772	0.494647	1.3557	0.387234	0.506037	0.633013	0.701176	0.319772	-0.231384	1.3557	0.387234	0.506037	0.633013	9.13973	1
1	21065602	78	1	1	1	1	1	2002	1	-0.224101	0.319772	0.494647	1.3557	0.387234	0.506037	-2.4641	-0.224101	0.319772	0.494647	1.3557	0.387234	0.506037	-2.4641	0	0
1	21065602	78	1	1	1	1	1	2002	1	-0.224101	0.319772	0.494647	1.3557	0.387234	0.506037	-2.4641	0.39275	0.319772	0.494647	-0.737588	0.387234	0.506037	-0.141264	3	0
1	21065602	78	1	1	1	1	1	2002	1	-0.224101	0.319772	0.494647	1.3557	0.387234	0.506037	-2.4641	1.0096	0.319772	0.494647	1.3557	0.387234	0.506037	0.633013	6.2121	0
1	21065602	78	1	1	1	1	1	2002	1	-0.224101	0.319772	0.494647	1.3557	0.387234	0.506037	-2.4641	0.0843248	0.319772	-0.231384	1.3557	-0.901104	0.506037	-0.141264	9.14247	0
1	21065702	76	1	2	2	1	1	2002	0	1.0096	0.319772	0.494647	1.3557	0.387234	0.506037	0.633013	1.0096	0.319772	0.494647	1.3557	0.387234	0.506037	0.633013	0	1
1	21065702	76	1	2	2	1	1	2002	0	1.0096	0.319772	0.494647	1.3557	0.387234	0.506037	0.633013	0.39275	0.319772	0.494647	-0.737588	0.387234	0.506037	-0.141264	3.06575	1
1	21065702	76	1	2	2	1	1	2002	0	1.0096	0.319772	0.494647	1.3557	0.387234	0.506037	0.633013	-0.532527	-1.65308	0.494647	-0.737588	0.387234	-1.0498	-0.141264	6.01535	1
1	21065702	76	1	2	2	1	1	2002	0	1.0096	0.319772	0.494647	1.3557	0.387234	0.506037	0.633013	-3.30836	0.319772	-3.13551	-0.737588	-0.901104	-0.271883	-4.01265	9.13151	1
1	21065702	76	1	2	2	1	1	2002	0	1.0096	0.319772	0.494647	1.3557	0.387234	0.506037	0.633013	-8.24317	-9.5445	-3.13551	-0.737588	-7.3428	-4.93941	-4.01265	11.9945	1
2	21066202	65	2	1	0	1	1	2002	2	0.701176	0.319772	0.494647	1.3557	0.387234	0.506037	-0.141264	0.701176	0.319772	0.494647	1.3557	0.387234	0.506037	-0.141264	0	1
2	21066202	65	2	1	0	1	1	2002	2	0.701176	0.319772	0.494647	1.3557	0.387234	0.506037	-0.141264	0.701176	0.319772	0.494647	-0.737588	0.387234	0.506037	0.633013	2.99178	1
2	21066202	65	2	1	0	1	1	2002	2	0.701176	0.319772	0.494647	1.3557	0.387234	0.506037	-0.141264	1.0096	0.319772	0.494647	1.3557	0.387234	0.506037	0.633013	5.9961	1
2	21066202	65	2	1	0	1	1	2002	2	0.701176	0.319772	0.494647	1.3557	0.387234	0.506037	-0.141264	1.0096	0.319772	0.494647	1.3557	0.387234	0.506037	0.633013	9.19178	1
1	21066502	65	1	1	0	1	1	2002	1	1.0096	0.319772	0.494647	1.3557	0.387234	0.506037	0.633013	1.0096	0.319772	0.494647	1.3557	0.387234	0.506037	0.633013	0	0
1	21066502	65	1	1	0	1	1	2002	1	1.0096	0.319772	0.494647	1.3557	0.387234	0.506037	0.633013	0.701176	0.319772	0.494647	-0.737588	0.387234	0.506037	0.633013	2.96712	0
1	21066502	65	1	1	0	1	1	2002	1	1.0096	0.319772	0.494647	1.3557	0.387234	0.506037	0.633013	1.0096	0.319772	0.494647	1.3557	0.387234	0.506037	0.633013	5.99882	0
1	21066502	65	1	1	0	1	1	2002	1	1.0096	0.319772	0.494647	1.3557	0.387234	0.506037	0.633013	1.0096	0.319772	0.494647	1.3557	0.387234	0.506037	0.633013	9.09589	0
1	21066502	65	1	1	0	1	1	2002	1	1.0096	0.319772	0.494647	1.3557	0.387234	0.506037	0.633013	0.39275	-1.65308	0.494647	-0.737588	0.387234	0.506037	0.633013	11.9534	0
1	21066602	68	1	2	1	1	1	2002	1	0.701176	0.319772	0.494647	-0.737588	0.387234	0.506037	0.633013	0.701176	0.319772	0.494647	-0.737588	0.387234	0.506037	0.633013	0	1
1	21066602	68	1	2	1	1	1	2002	1	0.701176	0.319772	0.494647	-0.737588	0.387234	0.506037	0.633013	0.701176	0.319772	0.494647	-0.737588	0.387234	0.506037	0.633013	3.05205	1
1	21066602	68	1	2	1	1	1	2002	1	0.701176	0.319772	0.494647	-0.737588	0.387234	0.506037	0.633013	1.0096	0.319772	0.494647	1.3557	0.387234	0.506037	0.633013	6.08369	1
1	21066602	68	1	2	1	1	1	2002	1	0.701176	0.319772	0.494647	-0.737588	0.387234	0.506037	0.633013	-0.840952	0.319772	0.494647	1.3557	0.387234	-1.0498	-2.4641	9.14795	1
1	21066602	68	1	2	1	1	1	2002	1	0.701176	0.319772	0.494647	-0.737588	0.387234	0.506037	0.633013	-2.99993	-3.62594	-2.40948	-0.737588	-3.47778	0.506037	-1.68982	12.0329	1
2	21066702	67	1	2	1	1	1	2002	0	0.701176	0.319772	0.494647	-0.737588	0.387234	0.506037	0.633013	0.701176	0.319772	0.494647	-0.737588	0.387234	0.506037	0.633013	0	0
2	21066702	67	1	2	1	1	1	2002	0	0.701176	0.319772	0.494647	-0.737588	0.387234	0.506037	0.633013	1.0096	0.319772	0.494647	1.3557	0.387234	0.506037	0.633013	3.0411	0
2	21066702	67	1	2	1	1	1	2002	0	0.701176	0.319772	0.494647	-0.737588	0.387234	0.506037	0.633013	1.0096	0.319772	0.494647	1.3557	0.387234	0.506037	0.633013	6.08369	0
2	21066702	67	1	2	1	1	1	2002	0	0.701176	0.319772	0.494647	-0.737588	0.387234	0.506037	0.633013	0.701176	0.319772	-0.231384	1.3557	0.387234	0.506037	0.633013	9.13699	0
2	21067602	65	1	1	3	0	1	2002	2	1.0096	0.319772	0.494647	1.3557	0.387234	0.506037	0.633013	1.0096	0.319772	0.494647	1.3557	0.387234	0.506037	0.633013	0	0
2	21067602	65	1	1	3	0	1	2002	2	1.0096	0.319772	0.494647	1.3557	0.387234	0.506037	0.633013	1.0096	0.319772	0.494647	1.3557	0.387234	0.506037	0.633013	2.77808	0
2	21067602	65	1	1	3	0	1	2002	2	1.0096	0.319772	0.494647	1.3557	0.387234	0.506037	0.633013	0.701176	0.319772	0.494647	-0.737588	0.387234	0.506037	0.633013	5.9982	0
2	21067602	65	1	1	3	0	1	2002	2	1.0096	0.319772	0.494647	1.3557	0.387234	0.506037	0.633013	0.701176	0.319772	0.494647	-0.737588	0.387234	0.506037	0.633013	8.96164	0
1	21068002	70	1	2	1	1	1	2002	1	0.0843248	0.319772	0.494647	1.3557	0.387234	-1.0498	-0.141264	0.0843248	0.319772	0.494647	1.3557	0.387234	-1.0498	-0.141264	0	1
1	21068002	70	1	2	1	1	1	2002	1	0.0843248	0.319772	0.494647	1.3557	0.387234	-1.0498	-0.141264	1.0096	0.319772	0.494647	1.3557	0.387234	0.506037	0.633013	2.65753	1
1	21068002	70	1	2	1	1	1	2002	1	0.0843248	0.319772	0.494647	1.3557	0.387234	-1.0498	-0.141264	1.0096	0.319772	0.494647	1.3557	0.387234	0.506037	0.633013	5.9982	1
1	21068002	70	1	2	1	1	1	2002	1	0.0843248	0.319772	0.494647	1.3557	0.387234	-1.0498	-0.141264	0.0843248	0.319772	-0.231384	1.3557	0.387234	0.506037	-0.915542	8.96712	1
1	21068002	70	1	2	1	1	1	2002	1	0.0843248	0.319772	0.494647	1.3557	0.387234	-1.0498	-0.141264	-1.4578	-3.62594	-2.40948	1.3557	0.387234	0.506037	-0.915542	12.2247	1
1	21068002	70	1	2	1	1	1	2002	1	0.0843248	0.319772	0.494647	1.3557	0.387234	-1.0498	-0.141264	-0.532527	-1.65308	-0.231384	-0.737588	0.387234	0.506037	-0.915542	16.0411	1
1	21068102	66	1	2	2	1	1	2002	1	-0.224101	0.319772	0.494647	1.3557	0.387234	-1.82772	-0.141264	-0.224101	0.319772	0.494647	1.3557	0.387234	-1.82772	-0.141264	0	0
1	21068102	66	1	2	2	1	1	2002	1	-0.224101	0.319772	0.494647	1.3557	0.387234	-1.82772	-0.141264	1.0096	0.319772	0.494647	1.3557	0.387234	0.506037	0.633013	2.65205	0
1	21068102	66	1	2	2	1	1	2002	1	-0.224101	0.319772	0.494647	1.3557	0.387234	-1.82772	-0.141264	1.0096	0.319772	0.494647	1.3557	0.387234	0.506037	0.633013	5.99546	0
1	21068102	66	1	2	2	1	1	2002	1	-0.224101	0.319772	0.494647	1.3557	0.387234	-1.82772	-0.141264	-0.224101	-1.65308	0.494647	-0.737588	0.387234	0.506037	-0.915542	8.9589	0
1	21068102	66	1	2	2	1	1	2002	1	-0.224101	0.319772	0.494647	1.3557	0.387234	-1.82772	-0.141264	0.39275	0.319772	0.494647	1.3557	0.387234	0.506037	-0.915542	12.2192	0
2	21068702	77	2	0	0	0	0	2002	0	0.0843248	-1.65308	0.494647	-0.737588	-0.901104	0.506037	0.633013	0.0843248	-1.65308	0.494647	-0.737588	-0.901104	0.506037	0.633013	0	1
2	21068702	77	2	0	0	0	0	2002	0	0.0843248	-1.65308	0.494647	-0.737588	-0.901104	0.506037	0.633013	0.701176	0.319772	0.494647	-0.737588	0.387234	0.506037	0.633013	2.8274	1
2	21068702	77	2	0	0	0	0	2002	0	0.0843248	-1.65308	0.494647	-0.737588	-0.901104	0.506037	0.633013	-1.4578	-1.65308	-1.68345		0.387234	0.506037	-1.68982	5.99296	1
2	21068702	77	2	0	0	0	0	2002	0	0.0843248	-1.65308	0.494647	-0.737588	-0.901104	0.506037	0.633013	-0.224101	0.319772	0.494647	-0.737588	-0.901104	0.506037	-0.915542	8.99452	1
1	21069102	68	2	0	0	1	1	2002	0	-0.532527	-1.65308	0.494647	-0.737588	0.387234	0.506037	-1.68982	-0.532527	-1.65308	0.494647	-0.737588	0.387234	0.506037	-1.68982	0	0
1	21069102	68	2	0	0	1	1	2002	0	-0.532527	-1.65308	0.494647	-0.737588	0.387234	0.506037	-1.68982	0.701176	0.319772	0.494647	-0.737588	0.387234	0.506037	0.633013	2.83014	0
1	21069102	68	2	0	0	1	1	2002	0	-0.532527	-1.65308	0.494647	-0.737588	0.387234	0.506037	-1.68982	0.701176	-1.65308	0.494647	1.3557	0.387234	0.506037	0.633013	5.9957	0
1	21069102	68	2	0	0	1	1	2002	0	-0.532527	-1.65308	0.494647	-0.737588	0.387234	0.506037	-1.68982	-0.224101	0.319772	0.494647	-0.737588	-0.901104	0.506037	-0.915542	9.01096	0
1	21069102	68	2	0	0	1	1	2002	0	-0.532527	-1.65308	0.494647	-0.737588	0.387234	0.506037	-1.68982	-2.07466	-1.65308	-1.68345	-0.737588	-0.901104	-1.0498	-0.915542	12.2384	0
1	21073402	68	1	2	2	1	1	2002	0	-0.224101	0.319772	0.494647	1.3557	-0.901104	0.506037	-1.68982	-0.224101	0.319772	0.494647	1.3557	-0.901104	0.506037	-1.68982	0	0
1	21073402	68	1	2	2	1	1	2002	0	-0.224101	0.319772	0.494647	1.3557	-0.901104	0.506037	-1.68982	1.0096	0.319772	0.494647	1.3557	0.387234	0.506037	0.633013	3.01096	0
1	21073402	68	1	2	2	1	1	2002	0	-0.224101	0.319772	0.494647	1.3557	-0.901104	0.506037	-1.68982	0.39275	0.319772	0.494647	1.3557	0.387234	-0.271883	-0.141264	6.01811	0
1	21073402	68	1	2	2	1	1	2002	0	-0.224101	0.319772	0.494647	1.3557	-0.901104	0.506037	-1.68982	1.0096	0.319772	0.494647	1.3557	0.387234	0.506037	0.633013	9.25753	0
1	21073402	68	1	2	2	1	1	2002	0	-0.224101	0.319772	0.494647	1.3557	-0.901104	0.506037	-1.68982	0.39275	0.319772	0.494647	1.3557	0.387234	0.506037	-0.915542	12.011	0
1	21073502	78	1	1	2	1	0	2002	0	-0.224101	0.319772	-0.231384	-0.737588	-0.901104	0.506037	-0.141264	-0.224101	0.319772	-0.231384	-0.737588	-0.901104	0.506037	-0.141264	0	0
1	21073502	78	1	1	2	1	0	2002	0	-0.224101	0.319772	-0.231384	-0.737588	-0.901104	0.506037	-0.141264	-1.14938	0.319772	0.494647	1.3557	-0.901104	0.506037	-4.01265	3.00548	0
1	21073502	78	1	1	2	1	0	2002	0	-0.224101	0.319772	-0.231384	-0.737588	-0.901104	0.506037	-0.141264	-0.224101	-3.62594	0.494647	1.3557	0.387234	-1.0498	0.633013	6.01263	0
2	21075302	65	1	0	1	1	1	2002	1	0.701176	0.319772	0.494647	1.3557	0.387234	0.506037	-0.141264	0.701176	0.319772	0.494647	1.3557	0.387234	0.506037	-0.141264	0	0
2	21075302	65	1	0	1	1	1	2002	1	0.701176	0.319772	0.494647	1.3557	0.387234	0.506037	-0.141264	1.0096	0.319772	0.494647	1.3557	0.387234	0.506037	0.633013	2.93699	0
2	21075302	65	1	0	1	1	1	2002	1	0.701176	0.319772	0.494647	1.3557	0.387234	0.506037	-0.141264	1.0096	0.319772	0.494647	1.3557	0.387234	0.506037	0.633013	6.01264	0
2	21075302	65	1	0	1	1	1	2002	1	0.701176	0.319772	0.494647	1.3557	0.387234	0.506037	-0.141264	1.0096	0.319772	0.494647	1.3557	0.387234	0.506037	0.633013	9.23288	0
2	21075302	65	1	0	1	1	1	2002	1	0.701176	0.319772	0.494647	1.3557	0.387234	0.506037	-0.141264	-1.4578	0.319772	-2.40948	-0.737588	0.387234	0.506037	-1.68982	12.0082	0
2	21075302	65	1	0	1	1	1	2002	1	0.701176	0.319772	0.494647	1.3557	0.387234	0.506037	-0.141264	0.0843248	0.319772	0.494647	1.3557	0.387234	-0.271883	-0.915542	16.4192	0
1	21076402	74	1	1	1	1	1	2002	0	0.701176	0.319772	0.494647	-0.737588	0.387234	0.506037	0.633013	0.701176	0.319772	0.494647	-0.737588	0.387234	0.506037	0.633013	0	0
1	21076402	74	1	1	1	1	1	2002	0	0.701176	0.319772	0.494647	-0.737588	0.387234	0.506037	0.633013	1.0096	0.319772	0.494647	1.3557	0.387234	0.506037	0.633013	2.90959	0
1	21076402	74	1	1	1	1	1	2002	0	0.701176	0.319772	0.494647	-0.737588	0.387234	0.506037	0.633013	0.39275	0.319772	0.494647		-0.901104	0.506037	0.633013	5.98797	0
1	21076402	74	1	1	1	1	1	2002	0	0.701176	0.319772	0.494647	-0.737588	0.387234	0.506037	0.633013	-3.30836	0.319772	-1.68345		-4.76612	-1.82772	-1.68982	9.20548	0
2	21076702	68	1	1	1	1	1	2002	2	0.701176	0.319772	0.494647	-0.737588	0.387234	0.506037	0.633013	0.701176	0.319772	0.494647	-0.737588	0.387234	0.506037	0.633013	0	0
2	21076702	68	1	1	1	1	1	2002	2	0.701176	0.319772	0.494647	-0.737588	0.387234	0.506037	0.633013	1.0096	0.319772	0.494647	1.3557	0.387234	0.506037	0.633013	2.89041	0
2	21076702	68	1	1	1	1	1	2002	2	0.701176	0.319772	0.494647	-0.737588	0.387234	0.506037	0.633013	1.0096	0.319772	0.494647	1.3557	0.387234	0.506037	0.633013	5.9551	0
2	21076702	68	1	1	1	1	1	2002	2	0.701176	0.319772	0.494647	-0.737588	0.387234	0.506037	0.633013	0.701176	0.319772	0.494647	-0.737588	0.387234	0.506037	0.633013	9.17534	0
2	21076702	68	1	1	1	1	1	2002	2	0.701176	0.319772	0.494647	-0.737588	0.387234	0.506037	0.633013	0.701176	0.319772	0.494647	-0.737588	0.387234	0.506037	0.633013	11.9507	0
2	21076702	68	1	1	1	1	1	2002	2	0.701176	0.319772	0.494647	-0.737588	0.387234	0.506037	0.633013	0.701176	0.319772	0.494647	1.3557	0.387234	-0.271883	0.633013	16.3616	0
2	21077802	79	2	0	0	0	1	2002	1	-2.07466	0.319772	-1.68345	-0.737588	-0.901104	0.506037	-3.23837	-2.07466	0.319772	-1.68345	-0.737588	-0.901104	0.506037	-3.23837	0	1
2	21077802	79	2	0	0	0	1	2002	1	-2.07466	0.319772	-1.68345	-0.737588	-0.901104	0.506037	-3.23837	0.701176	0.319772	0.494647	-0.737588	0.387234	0.506037	0.633013	3.04384	1
2	21077802	79	2	0	0	0	1	2002	1	-2.07466	0.319772	-1.68345	-0.737588	-0.901104	0.506037	-3.23837	-0.224101	0.319772	-1.68345	-0.737588	0.387234	0.506037	0.633013	6.05368	1
1	21077902	69	2	1	0	1	1	2002	0	-0.224101	0.319772	-0.231384	1.3557	-2.18944	0.506037	-0.141264	-0.224101	0.319772	-0.231384	1.3557	-2.18944	0.506037	-0.141264	0	1
1	21077902	69	2	1	0	1	1	2002	0	-0.224101	0.319772	-0.231384	1.3557	-2.18944	0.506037	-0.141264	1.0096	0.319772	0.494647	1.3557	0.387234	0.506037	0.633013	3.04658	1
1	21077902	69	2	1	0	1	1	2002	0	-0.224101	0.319772	-0.231384	1.3557	-2.18944	0.506037	-0.141264	0.701176	0.319772	0.494647	-0.737588	0.387234	0.506037	0.633013	6.05095	1
1	21077902	69	2	1	0	1	1	2002	0	-0.224101	0.319772	-0.231384	1.3557	-2.18944	0.506037	-0.141264	-0.840952	-1.65308	0.494647	1.3557	0.387234	-3.38357	0.633013	9.23288	1
1	21077902	69	2	1	0	1	1	2002	0	-0.224101	0.319772	-0.231384	1.3557	-2.18944	0.506037	-0.141264	0.0843248	0.319772	0.494647	-0.737588	0.387234	0.506037	-0.915542	12.0274	1
1	21077902	69	2	1	0	1	1	2002	0	-0.224101	0.319772	-0.231384	1.3557	-2.18944	0.506037	-0.141264	0.701176	0.319772	0.494647	-0.737588	0.387234	0.506037	0.633013	16.5041	1
2	21078402	75	2	0	0	1	1	2002	1	0.39275	0.319772	0.494647	-0.737588	-0.901104	0.506037	0.633013	0.39275	0.319772	0.494647	-0.737588	-0.901104	0.506037	0.633013	0	0
2	21078402	75	2	0	0	1	1	2002	1	0.39275	0.319772	0.494647	-0.737588	-0.901104	0.506037	0.633013	1.0096	0.319772	0.494647	1.3557	0.387234	0.506037	0.633013	3.04384	0
2	21078402	75	2	0	0	1	1	2002	1	0.39275	0.319772	0.494647	-0.737588	-0.901104	0.506037	0.633013	0.701176	0.319772	0.494647	-0.737588	0.387234	0.506037	0.633013	6.06734	0
2	21078402	75	2	0	0	1	1	2002	1	0.39275	0.319772	0.494647	-0.737588	-0.901104	0.506037	0.633013	1.0096	0.319772	0.494647	1.3557	0.387234	0.506037	0.633013	9.23014	0
2	21078402	75	2	0	0	1	1	2002	1	0.39275	0.319772	0.494647	-0.737588	-0.901104	0.506037	0.633013	0.0843248	0.319772	-0.231384	-0.737588	0.387234	0.506037	-0.141264	12.0274	0
2	21078402	75	2	0	0	1	1	2002	1	0.39275	0.319772	0.494647	-0.737588	-0.901104	0.506037	0.633013	0.701176	0.319772	0.494647	-0.737588	0.387234	0.506037	0.633013	16.5014	0
2	21078502	69	2	0	0	0	1	2002	1	0.0843248	0.319772	-0.957414	-0.737588	0.387234	0.506037	0.633013	0.0843248	0.319772	-0.957414	-0.737588	0.387234	0.506037	0.633013	0	0
2	21078502	69	2	0	0	0	1	2002	1	0.0843248	0.319772	-0.957414	-0.737588	0.387234	0.506037	0.633013	1.0096	0.319772	0.494647	1.3557	0.387234	0.506037	0.633013	3.05205	0
2	21078502	69	2	0	0	0	1	2002	1	0.0843248	0.319772	-0.957414	-0.737588	0.387234	0.506037	0.633013	0.701176	0.319772	-0.231384	1.3557	0.387234	0.506037	0.633013	6.04277	0
2	21078502	69	2	0	0	0	1	2002	1	0.0843248	0.319772	-0.957414	-0.737588	0.387234	0.506037	0.633013	1.0096	0.319772	0.494647	1.3557	0.387234	0.506037	0.633013	9.2411	0
2	21078502	69	2	0	0	0	1	2002	1	0.0843248	0.319772	-0.957414	-0.737588	0.387234	0.506037	0.633013	0.0843248	0.319772	-0.231384	-0.737588	0.387234	0.506037	-0.141264	12.0329	0
2	21078602	70	2	0	0	0	1	2002	1	0.701176	0.319772	0.494647	-0.737588	0.387234	0.506037	0.633013	0.701176	0.319772	0.494647	-0.737588	0.387234	0.506037	0.633013	0	1
2	21078602	70	2	0	0	0	1	2002	1	0.701176	0.319772	0.494647	-0.737588	0.387234	0.506037	0.633013	1.0096	0.319772	0.494647	1.3557	0.387234	0.506037	0.633013	3.05205	1
2	21078602	70	2	0	0	0	1	2002	1	0.701176	0.319772	0.494647	-0.737588	0.387234	0.506037	0.633013	0.701176	0.319772	0.494647	-0.737588	0.387234	0.506037	0.633013	6.04277	1
2	21078602	70	2	0	0	0	1	2002	1	0.701176	0.319772	0.494647	-0.737588	0.387234	0.506037	0.633013	-2.07466	0.319772	0.494647	1.3557	0.387234	-2.60565	-4.01265	9.23836	1
2	21078602	70	2	0	0	0	1	2002	1	0.701176	0.319772	0.494647	-0.737588	0.387234	0.506037	0.633013	-1.14938	0.319772	-0.957414	-0.737588	-0.901104	0.506037	-1.68982	12.0329	1
1	21078702	73	2	1	0	0	0	2002	0	-0.840952	0.319772	0.494647	-0.737588	-0.901104	0.506037	-2.4641	-0.840952	0.319772	0.494647	-0.737588	-0.901104	0.506037	-2.4641	0	1
1	21078702	73	2	1	0	0	0	2002	0	-0.840952	0.319772	0.494647	-0.737588	-0.901104	0.506037	-2.4641	0.701176	-1.65308	0.494647	1.3557	0.387234	0.506037	0.633013	3.04384	1
1	21078702	73	2	1	0	0	0	2002	0	-0.840952	0.319772	0.494647	-0.737588	-0.901104	0.506037	-2.4641	-5.15891	-5.59879	-2.40948		-2.18944	-3.38357	-3.23837	6.04003	1
1	21078802	70	2	0	0	0	0	2002	1	0.39275	0.319772	0.494647	-0.737588	-0.901104	0.506037	0.633013	0.39275	0.319772	0.494647	-0.737588	-0.901104	0.506037	0.633013	0	1
1	21078802	70	2	0	0	0	0	2002	1	0.39275	0.319772	0.494647	-0.737588	-0.901104	0.506037	0.633013	0.701176	0.319772	0.494647	-0.737588	0.387234	0.506037	0.633013	3.04384	1
1	21078802	70	2	0	0	0	0	2002	1	0.39275	0.319772	0.494647	-0.737588	-0.901104	0.506037	0.633013	0.701176	0.319772	0.494647	-0.737588	0.387234	0.506037	0.633013	6.06734	1
1	21078802	70	2	0	0	0	0	2002	1	0.39275	0.319772	0.494647	-0.737588	-0.901104	0.506037	0.633013	0.701176	-1.65308	0.494647	1.3557	0.387234	0.506037	0.633013	9.23014	1
1	21078802	70	2	0	0	0	0	2002	1	0.39275	0.319772	0.494647	-0.737588	-0.901104	0.506037	0.633013	0.0843248	0.319772	0.494647	-0.737588	0.387234	0.506037	-0.915542	12.0301	1
1	21078802	70	2	0	0	0	0	2002	1	0.39275	0.319772	0.494647	-0.737588	-0.901104	0.506037	0.633013	0.701176	0.319772	0.494647	-0.737588	0.387234	0.506037	0.633013	16.5096	1
1	21078902	67	2	1	0	0	1	2002	0	0.701176	0.319772	0.494647	-0.737588	0.387234	0.506037	0.633013	0.701176	0.319772	0.494647	-0.737588	0.387234	0.506037	0.633013	0	0
1	21078902	67	2	1	0	0	1	2002	0	0.701176	0.319772	0.494647	-0.737588	0.387234	0.506037	0.633013	0.701176	0.319772	0.494647	-0.737588	0.387234	0.506037	0.633013	3.05753	0
1	21078902	67	2	1	0	0	1	2002	0	0.701176	0.319772	0.494647	-0.737588	0.387234	0.506037	0.633013	0.701176	0.319772	0.494647	1.3557	0.387234	0.506037	-0.141264	6.04277	0
1	21078902	67	2	1	0	0	1	2002	0	0.701176	0.319772	0.494647	-0.737588	0.387234	0.506037	0.633013	1.0096	0.319772	0.494647	1.3557	0.387234	0.506037	0.633013	9.23836	0
1	21078902	67	2	1	0	0	1	2002	0	0.701176	0.319772	0.494647	-0.737588	0.387234	0.506037	0.633013	0.0843248	0.319772	0.494647	-0.737588	0.387234	0.506037	-0.915542	12.0329	0
1	21078902	67	2	1	0	0	1	2002	0	0.701176	0.319772	0.494647	-0.737588	0.387234	0.506037	0.633013	0.701176	0.319772	0.494647	-0.737588	0.387234	0.506037	0.633013	16.5068	0
2	21080002	67	2	0	0	1	1	2002	2	0.701176	0.319772	0.494647	1.3557	0.387234	0.506037	-0.141264	0.701176	0.319772	0.494647	1.3557	0.387234	0.506037	-0.141264	0	0
2	21080002	67	2	0	0	1	1	2002	2	0.701176	0.319772	0.494647	1.3557	0.387234	0.506037	-0.141264	0.701176	0.319772	0.494647	-0.737588	0.387234	0.506037	0.633013	3.0274	0
2	21080002	67	2	0	0	1	1	2002	2	0.701176	0.319772	0.494647	1.3557	0.387234	0.506037	-0.141264	-1.14938	0.319772	0.494647	-0.737588	0.387234	-4.16149	0.633013	6.02085	0
2	21080002	67	2	0	0	1	1	2002	2	0.701176	0.319772	0.494647	1.3557	0.387234	0.506037	-0.141264	-4.54206	-5.59879	-3.13551	-0.737588	-0.901104	-1.0498	-4.01265	9.2137	0
2	21080002	67	2	0	0	1	1	2002	2	0.701176	0.319772	0.494647	1.3557	0.387234	0.506037	-0.141264	0.701176	0.319772	0.494647	-0.737588	0.387234	0.506037	0.633013	12.011	0
2	21080002	67	2	0	0	1	1	2002	2	0.701176	0.319772	0.494647	1.3557	0.387234	0.506037	-0.141264	-1.14938	0.319772	-0.957414	-0.737588	-2.18944	0.506037	-0.915542	16.4877	0
2	21080302	72	2	0	0	1	1	2002	0	-0.840952	0.319772	0.494647	-0.737588	-0.901104	0.506037	-2.4641	-0.840952	0.319772	0.494647	-0.737588	-0.901104	0.506037	-2.4641	0	1
2	21080302	72	2	0	0	1	1	2002	0	-0.840952	0.319772	0.494647	-0.737588	-0.901104	0.506037	-2.4641	1.0096	0.319772	0.494647	1.3557	0.387234	0.506037	0.633013	3.04932	1
2	21080302	72	2	0	0	1	1	2002	0	-0.840952	0.319772	0.494647	-0.737588	-0.901104	0.506037	-2.4641	-0.224101	0.319772	0.494647	-0.737588	0.387234	-0.271883	-0.915542	6.05643	1
2	21080302	72	2	0	0	1	1	2002	0	-0.840952	0.319772	0.494647	-0.737588	-0.901104	0.506037	-2.4641	-0.224101	0.319772	0.494647		-0.901104	-1.0498	0.633013	9.23836	1
1	21080502	71	2	0	0	0	1	2002	0	-1.14938	0.319772	-0.957414	-0.737588	0.387234	0.506037	-2.4641	-1.14938	0.319772	-0.957414	-0.737588	0.387234	0.506037	-2.4641	0	0
1	21080502	71	2	0	0	0	1	2002	0	-1.14938	0.319772	-0.957414	-0.737588	0.387234	0.506037	-2.4641	-0.532527	0.319772	-3.13551	1.3557	0.387234	0.506037	0.633013	3.06027	0
1	21080502	71	2	0	0	0	1	2002	0	-1.14938	0.319772	-0.957414	-0.737588	0.387234	0.506037	-2.4641	1.0096	0.319772	0.494647	1.3557	0.387234	0.506037	0.633013	6.03455	0
1	21080502	71	2	0	0	0	1	2002	0	-1.14938	0.319772	-0.957414	-0.737588	0.387234	0.506037	-2.4641	1.0096	0.319772	0.494647	1.3557	0.387234	0.506037	0.633013	9.17808	0
1	21080502	71	2	0	0	0	1	2002	0	-1.14938	0.319772	-0.957414	-0.737588	0.387234	0.506037	-2.4641	-2.69151	0.319772	-1.68345		-2.18944	-1.0498	-2.4641	12.0219	0
1	21080502	71	2	0	0	0	1	2002	0	-1.14938	0.319772	-0.957414	-0.737588	0.387234	0.506037	-2.4641	0.701176	0.319772	0.494647	-0.737588	0.387234	0.506037	0.633013	16.5014	0
2	21080602	74	2	0	0	0	1	2002	2	0.39275	0.319772	0.494647	-0.737588	0.387234	0.506037	-0.141264	0.39275	0.319772	0.494647	-0.737588	0.387234	0.506037	-0.141264	0	0
2	21080602	74	2	0	0	0	1	2002	2	0.39275	0.319772	0.494647	-0.737588	0.387234	0.506037	-0.141264	0.701176	0.319772	0.494647	-0.737588	0.387234	0.506037	0.633013	3.0411	0
2	21080602	74	2	0	0	0	1	2002	2	0.39275	0.319772	0.494647	-0.737588	0.387234	0.506037	-0.141264	0.0843248	0.319772	0.494647	-0.737588	0.387234	0.506037	-0.915542	6.05094	0
2	21080802	76	2	0	0	0	1	2002	1	-0.840952	0.319772	-0.231384	-0.737588	0.387234	0.506037	-2.4641	-0.840952	0.319772	-0.231384	-0.737588	0.387234	0.506037	-2.4641	0	0
2	21080802	76	2	0	0	0	1	2002	1	-0.840952	0.319772	-0.231384	-0.737588	0.387234	0.506037	-2.4641	0.701176	0.319772	0.494647	-0.737588	0.387234	0.506037	0.633013	3.04932	0
2	21080802	76	2	0	0	0	1	2002	1	-0.840952	0.319772	-0.231384	-0.737588	0.387234	0.506037	-2.4641	0.701176	0.319772	0.494647	-0.737588	0.387234	0.506037	0.633013	6.05369	0
2	21080802	76	2	0	0	0	1	2002	1	-0.840952	0.319772	-0.231384	-0.737588	0.387234	0.506037	-2.4641	-0.224101	0.319772	0.494647	-0.737588	0.387234	-1.82772	0.633013	9.23562	0
2	21081302	77	2	1	0	1	1	2002	1	-0.532527	0.319772	0.494647	-0.737588	0.387234	0.506037	-2.4641	-0.532527	0.319772	0.494647	-0.737588	0.387234	0.506037	-2.4641	0	0
2	21081302	77	2	1	0	1	1	2002	1	-0.532527	0.319772	0.494647	-0.737588	0.387234	0.506037	-2.4641	0.701176	0.319772	0.494647	-0.737588	0.387234	0.506037	0.633013	3.06575	0
2	21081302	77	2	1	0	1	1	2002	1	-0.532527	0.319772	0.494647	-0.737588	0.387234	0.506037	-2.4641	0.701176	0.319772	0.494647	-0.737588	0.387234	0.506037	0.633013	6.05643	0
2	21081302	77	2	1	0	1	1	2002	1	-0.532527	0.319772	0.494647	-0.737588	0.387234	0.506037	-2.4641	-1.4578	0.319772	-0.957414	-0.737588	0.387234	-1.0498	-1.68982	9.23562	0
2	21081302	77	2	1	0	1	1	2002	1	-0.532527	0.319772	0.494647	-0.737588	0.387234	0.506037	-2.4641	0.39275	0.319772	0.494647	-0.737588	0.387234	0.506037	-0.141264	12.0301	0
1	21082502	79	2	1	0	0	1	2002	1	0.39275	0.319772	0.494647	-0.737588	0.387234	-0.271883	0.633013	0.39275	0.319772	0.494647	-0.737588	0.387234	-0.271883	0.633013	0	0
1	21082502	79	2	1	0	0	1	2002	1	0.39275	0.319772	0.494647	-0.737588	0.387234	-0.271883	0.633013	-5.46734	-3.62594	-3.13551	-0.737588	-4.76612	-1.82772	-4.01265	3.0274	0
1	21082502	79	2	1	0	0	1	2002	1	0.39275	0.319772	0.494647	-0.737588	0.387234	-0.271883	0.633013	1.0096	0.319772	0.494647	1.3557	0.387234	0.506037	0.633013	6.19019	0
1	21082502	79	2	1	0	0	1	2002	1	0.39275	0.319772	0.494647	-0.737588	0.387234	-0.271883	0.633013	-1.76623	0.319772	-0.231384		-0.901104	-1.0498	-2.4641	9.14247	0
1	21082502	79	2	1	0	0	1	2002	1	0.39275	0.319772	0.494647	-0.737588	0.387234	-0.271883	0.633013	-5.15891	-1.65308	-0.231384		-4.76612	-4.93941	-4.01265	12.0082	0
1	21084402	72	1	1	3	1	1	2002	2	0.701176	0.319772	0.494647	-0.737588	0.387234	0.506037	0.633013	0.701176	0.319772	0.494647	-0.737588	0.387234	0.506037	0.633013	0	0
1	21084402	72	1	1	3	1	1	2002	2	0.701176	0.319772	0.494647	-0.737588	0.387234	0.506037	0.633013	1.0096	0.319772	0.494647	1.3557	0.387234	0.506037	0.633013	2.91781	0
1	21084402	72	1	1	3	1	1	2002	2	0.701176	0.319772	0.494647	-0.737588	0.387234	0.506037	0.633013	1.0096	0.319772	0.494647	1.3557	0.387234	0.506037	0.633013	5.9825	0
1	21084402	72	1	1	3	1	1	2002	2	0.701176	0.319772	0.494647	-0.737588	0.387234	0.506037	0.633013	1.0096	0.319772	0.494647	1.3557	0.387234	0.506037	0.633013	9.20274	0
1	21084402	72	1	1	3	1	1	2002	2	0.701176	0.319772	0.494647	-0.737588	0.387234	0.506037	0.633013	-2.99993	0.319772	-1.68345	1.3557	0.387234		-1.68982	11.9781	0
1	21084402	72	1	1	3	1	1	2002	2	0.701176	0.319772	0.494647	-0.737588	0.387234	0.506037	0.633013	-0.224101	0.319772	0.494647	1.3557	0.387234	-0.271883	-1.68982	16.389	0
1	21085302	68	1	2	1	1	1	2002	2	1.0096	0.319772	0.494647	1.3557	0.387234	0.506037	0.633013	1.0096	0.319772	0.494647	1.3557	0.387234	0.506037	0.633013	0	1
1	21085302	68	1	2	1	1	1	2002	2	1.0096	0.319772	0.494647	1.3557	0.387234	0.506037	0.633013	1.0096	0.319772	0.494647	1.3557	0.387234	0.506037	0.633013	3.03014	1
1	21085302	68	1	2	1	1	1	2002	2	1.0096	0.319772	0.494647	1.3557	0.387234	0.506037	0.633013	1.0096	0.319772	0.494647	1.3557	0.387234	0.506037	0.633013	6.19021	1
1	21085302	68	1	2	1	1	1	2002	2	1.0096	0.319772	0.494647	1.3557	0.387234	0.506037	0.633013	1.0096	0.319772	0.494647	1.3557	0.387234	0.506037	0.633013	9.14521	1
1	21090108	65	1	2	1	1	1	2009	1	1.0096	0.319772	0.494647	1.3557	0.387234	0.506037	0.633013	1.0096	0.319772	0.494647	1.3557	0.387234	0.506037	0.633013	0	1
1	21090108	65	1	2	1	1	1	2009	1	1.0096	0.319772	0.494647	1.3557	0.387234	0.506037	0.633013	1.0096	0.319772	0.494647	1.3557	0.387234	0.506037	0.633013	3.05624	1
1	21090108	65	1	2	1	1	1	2009	1	1.0096	0.319772	0.494647	1.3557	0.387234	0.506037	0.633013	-0.532527	0.319772	0.494647	1.3557	0.387234	-1.0498	-1.68982	5.83706	1
1	21090108	65	1	2	1	1	1	2009	1	1.0096	0.319772	0.494647	1.3557	0.387234	0.506037	0.633013	1.0096	0.319772	0.494647	1.3557	0.387234	0.506037	0.633013	10.0946	1
1	21090208	83	2	1	0	1	1	2009	0	0.701176	0.319772	0.494647	-0.737588	0.387234	0.506037	0.633013	0.701176	0.319772	0.494647	-0.737588	0.387234	0.506037	0.633013	0	1
1	21090208	83	2	1	0	1	1	2009	0	0.701176	0.319772	0.494647	-0.737588	0.387234	0.506037	0.633013	1.0096	0.319772	0.494647	1.3557	0.387234	0.506037	0.633013	3.17919	1
1	21090208	83	2	1	0	1	1	2009	0	0.701176	0.319772	0.494647	-0.737588	0.387234	0.506037	0.633013	-0.532527	0.319772	-0.957414	1.3557	0.387234	0.506037	-1.68982	5.97645	1
1	21090308	89	2	1	0	0	0	2009	0	1.0096	0.319772	0.494647	1.3557	0.387234	0.506037	0.633013	1.0096	0.319772	0.494647	1.3557	0.387234	0.506037	0.633013	0	0
1	21090308	89	2	1	0	0	0	2009	0	1.0096	0.319772	0.494647	1.3557	0.387234	0.506037	0.633013	1.0096	0.319772	0.494647	1.3557	0.387234	0.506037	0.633013	3.04547	0
1	21090308	89	2	1	0	0	0	2009	0	1.0096	0.319772	0.494647	1.3557	0.387234	0.506037	0.633013	-4.23363	-5.59879	-2.40948		-3.47778	-0.271883	-3.23837	5.79341	0
2	21101205	87	2	0	0	0	0	2005	0	-0.532527	0.319772	-2.40948	-0.737588	0.387234	0.506037	0.633013	-0.532527	0.319772	-2.40948	-0.737588	0.387234	0.506037	0.633013	0	0
2	21101205	87	2	0	0	0	0	2005	0	-0.532527	0.319772	-2.40948	-0.737588	0.387234	0.506037	0.633013	-0.532527	0.319772	-2.40948	-0.737588	0.387234	0.506037	0.633013	3.00436	0
2	21101405	85	1	0	3	0	0	2005	0	0.39275	0.319772	0.494647	-0.737588	0.387234	0.506037	-0.141264	0.39275	0.319772	0.494647	-0.737588	0.387234	0.506037	-0.141264	0	1
2	21101405	85	1	0	3	0	0	2005	0	0.39275	0.319772	0.494647	-0.737588	0.387234	0.506037	-0.141264	1.0096	0.319772	0.494647	1.3557	0.387234	0.506037	0.633013	3.20664	1
2	21101405	85	1	0	3	0	0	2005	0	0.39275	0.319772	0.494647	-0.737588	0.387234	0.506037	-0.141264	-3.61678	-3.62594	-1.68345	-0.737588	0.387234	-2.60565	-3.23837	6.14247	1
1	21104005	91	2	1	0	0	0	2005	1	0.701176	0.319772	0.494647	-0.737588	0.387234	0.506037	0.633013	0.701176	0.319772	0.494647	-0.737588	0.387234	0.506037	0.633013	0	0
1	21104005	91	2	1	0	0	0	2005	1	0.701176	0.319772	0.494647	-0.737588	0.387234	0.506037	0.633013	-8.24317	-9.5445	-3.13551		-7.3428	-4.93941	-4.01265	3.06726	0
1	21104505	85	2	1	0	0	1	2005	0	0.701176	0.319772	0.494647		0.387234	0.506037	0.633013	0.701176	0.319772	0.494647		0.387234	0.506037	0.633013	0	1
1	21104505	85	2	1	0	0	1	2005	0	0.701176	0.319772	0.494647		0.387234	0.506037	0.633013	0.701176	0.319772	0.494647		0.387234	0.506037	0.633013	3.07008	1
2	21106405	78	2	0	0	0	1	2005	2	-1.14938	0.319772	-1.68345	-0.737588	0.387234	0.506037	-1.68982	-1.14938	0.319772	-1.68345	-0.737588	0.387234	0.506037	-1.68982	0	0
2	21106405	78	2	0	0	0	1	2005	2	-1.14938	0.319772	-1.68345	-0.737588	0.387234	0.506037	-1.68982	0.701176	0.319772	0.494647	-0.737588	0.387234	0.506037	0.633013	2.8886	0
2	21106505	76	1	0	1	1	0	2005	2	0.701176	0.319772	0.494647	-0.737588	0.387234	0.506037	0.633013	0.701176	0.319772	0.494647	-0.737588	0.387234	0.506037	0.633013	0	1
2	21106505	76	1	0	1	1	0	2005	2	0.701176	0.319772	0.494647	-0.737588	0.387234	0.506037	0.633013	-0.532527	-1.65308	0.494647	-0.737588	0.387234	0.506037	-1.68982	2.6893	1
2	21106505	76	1	0	1	1	0	2005	2	0.701176	0.319772	0.494647	-0.737588	0.387234	0.506037	0.633013	0.701176	0.319772	0.494647	-0.737588	0.387234	0.506037	0.633013	5.93151	1
1	21107805	98	1	0	0	0	0	2005	1	0.701176	0.319772	0.494647	-0.737588	0.387234	0.506037	0.633013	0.701176	0.319772	0.494647	-0.737588	0.387234	0.506037	0.633013	0	0
1	21107805	98	1	0	0	0	0	2005	1	0.701176	0.319772	0.494647	-0.737588	0.387234	0.506037	0.633013	-2.38308	0.319772	-2.40948		-3.47778	-1.82772	0.633013	3.00162	0
2	21107905	86	1	0	3	0	0	2005	2	-1.4578	-1.65308	0.494647	1.3557	-0.901104	0.506037	-4.01265	-1.4578	-1.65308	0.494647	1.3557	-0.901104	0.506037	-4.01265	0	1
2	21107905	86	1	0	3	0	0	2005	2	-1.4578	-1.65308	0.494647	1.3557	-0.901104	0.506037	-4.01265	1.0096	0.319772	0.494647	1.3557	0.387234	0.506037	0.633013	3.05917	1
2	21107905	86	1	0	3	0	0	2005	2	-1.4578	-1.65308	0.494647	1.3557	-0.901104	0.506037	-4.01265	-8.24317	-9.5445	-3.13551		-7.3428	-4.93941	-4.01265	6.28493	1
2	21109105	91	2	0	0	0	1	2005	1	0.701176	0.319772	0.494647	-0.737588	0.387234	0.506037	0.633013	0.701176	0.319772	0.494647	-0.737588	0.387234	0.506037	0.633013	0	0
2	21109105	91	2	0	0	0	1	2005	1	0.701176	0.319772	0.494647	-0.737588	0.387234	0.506037	0.633013	-0.532527	0.319772	0.494647	-0.737588	0.387234	-2.60565	0.633013	3.18201	0
2	21109105	91	2	0	0	0	1	2005	1	0.701176	0.319772	0.494647	-0.737588	0.387234	0.506037	0.633013	-2.99993	-1.65308	-0.957414	-0.737588	-2.18944	-2.60565	-1.68982	6.26849	0
1	21110805	93	2	0	1	1	1	2005	1	0.701176	0.319772	0.494647	1.3557	0.387234	0.506037	-0.141264	0.701176	0.319772	0.494647	1.3557	0.387234	0.506037	-0.141264	0	0
1	21110805	93	2	0	1	1	1	2005	1	0.701176	0.319772	0.494647	1.3557	0.387234	0.506037	-0.141264	0.39275	0.319772	0.494647	1.3557	0.387234	0.506037	-0.915542	3.09192	0
2	21111505	96	1	0	3	0	0	2005	1	0.701176	0.319772	0.494647	-0.737588	0.387234	0.506037	0.633013	0.701176	0.319772	0.494647	-0.737588	0.387234	0.506037	0.633013	0	0
2	21111505	96	1	0	3	0	0	2005	1	0.701176	0.319772	0.494647	-0.737588	0.387234	0.506037	0.633013	-1.4578	0.319772	-0.231384	-0.737588	-0.901104	-2.60565	-0.141264	3.13274	0
1	21111605	85	2	0	0	0	1	2005	0	0.701176	0.319772	0.494647	-0.737588	0.387234	0.506037	0.633013	0.701176	0.319772	0.494647	-0.737588	0.387234	0.506037	0.633013	0	0
1	21111605	85	2	0	0	0	1	2005	0	0.701176	0.319772	0.494647	-0.737588	0.387234	0.506037	0.633013	-2.69151	0.319772	-2.40948	-0.737588	0.387234	-2.60565	-1.68982	3.18475	0
2	21112605	90	1	0	0	1	1	2005	1	-0.224101	0.319772	0.494647	-0.737588	-3.47778	0.506037	0.633013	-0.224101	0.319772	0.494647	-0.737588	-3.47778	0.506037	0.633013	0	0
2	21112605	90	1	0	0	1	1	2005	1	-0.224101	0.319772	0.494647	-0.737588	-3.47778	0.506037	0.633013	-0.532527	0.319772	0.494647	-0.737588	0.387234	-0.271883	-1.68982	3.02347	0
2	21112605	90	1	0	0	1	1	2005	1	-0.224101	0.319772	0.494647	-0.737588	-3.47778	0.506037	0.633013	-5.77576	-1.65308	-3.13551	-0.737588	-2.18944	-4.93941	-4.01265	6.16164	0
2	21113105	97	1	0	3	0	0	2005	0	0.0843248	0.319772	-0.957414	-0.737588	0.387234	0.506037	0.633013	0.0843248	0.319772	-0.957414	-0.737588	0.387234	0.506037	0.633013	0	1
2	21113105	97	1	0	3	0	0	2005	0	0.0843248	0.319772	-0.957414	-0.737588	0.387234	0.506037	0.633013	-1.4578	0.319772	-1.68345	-0.737588	0.387234	-2.60565	0.633013	2.99618	1
2	21151405	66	2	1	0	0	1	2005	1	1.0096	0.319772	0.494647	1.3557	0.387234	0.506037	0.633013	1.0096	0.319772	0.494647	1.3557	0.387234	0.506037	0.633013	0	1
2	21151405	66	2	1	0	0	1	2005	1	1.0096	0.319772	0.494647	1.3557	0.387234	0.506037	0.633013	0.701176	0.319772	0.494647	-0.737588	0.387234	0.506037	0.633013	3.06184	1
2	21151405	66	2	1	0	0	1	2005	1	1.0096	0.319772	0.494647	1.3557	0.387234	0.506037	0.633013	1.0096	0.319772	0.494647	1.3557	0.387234	0.506037	0.633013	6.20274	1
2	21151405	66	2	1	0	0	1	2005	1	1.0096	0.319772	0.494647	1.3557	0.387234	0.506037	0.633013	-0.224101	0.319772	0.494647	1.3557	0.387234	-2.60565	0.633013	9	1
1	21151705	65	2	2	0	1	1	2005	1	0.701176	0.319772	0.494647	-0.737588	0.387234	0.506037	0.633013	0.701176	0.319772	0.494647	-0.737588	0.387234	0.506037	0.633013	0	0
1	21151705	65	2	2	0	1	1	2005	1	0.701176	0.319772	0.494647	-0.737588	0.387234	0.506037	0.633013	1.0096	0.319772	0.494647	1.3557	0.387234	0.506037	0.633013	3.06184	0
1	21151705	65	2	2	0	1	1	2005	1	0.701176	0.319772	0.494647	-0.737588	0.387234	0.506037	0.633013	1.0096	0.319772	0.494647	1.3557	0.387234	0.506037	0.633013	6.20274	0
2	21152105	66	1	1	1	1	0	2005	2	0.0843248	0.319772	0.494647	-0.737588	0.387234	-1.0498	0.633013	0.0843248	0.319772	0.494647	-0.737588	0.387234	-1.0498	0.633013	0	0
2	21152105	66	1	1	1	1	0	2005	2	0.0843248	0.319772	0.494647	-0.737588	0.387234	-1.0498	0.633013	-1.14938	-1.65308	-0.231384	-0.737588	-0.901104	0.506037	-1.68982	3.09478	0
1	21152205	66	1	1	1	1	1	2005	2	1.0096	0.319772	0.494647	1.3557	0.387234	0.506037	0.633013	1.0096	0.319772	0.494647	1.3557	0.387234	0.506037	0.633013	0	1
1	21152205	66	1	1	1	1	1	2005	2	1.0096	0.319772	0.494647	1.3557	0.387234	0.506037	0.633013	-0.224101	0.319772	-0.957414	1.3557	0.387234	0.506037	-0.915542	3.09753	1
1	21152805	65	1	1	3	0	1	2005	0	1.0096	0.319772	0.494647	1.3557	0.387234	0.506037	0.633013	1.0096	0.319772	0.494647	1.3557	0.387234	0.506037	0.633013	0	0
1	21152805	65	1	1	3	0	1	2005	0	1.0096	0.319772	0.494647	1.3557	0.387234	0.506037	0.633013	1.0096	0.319772	0.494647	1.3557	0.387234	0.506037	0.633013	2.75225	0
1	21152805	65	1	1	3	0	1	2005	0	1.0096	0.319772	0.494647	1.3557	0.387234	0.506037	0.633013	0.701176	0.319772	0.494647	1.3557	0.387234	0.506037	-0.141264	5.87123	0
1	21152805	65	1	1	3	0	1	2005	0	1.0096	0.319772	0.494647	1.3557	0.387234	0.506037	0.633013	-1.14938	-3.62594	-2.40948	-0.737588	0.387234	0.506037	0.633013	8.70959	0
1	21152805	65	1	1	3	0	1	2005	0	1.0096	0.319772	0.494647	1.3557	0.387234	0.506037	0.633013	-8.24317	-9.5445	-3.13551		-7.3428		-4.01265	12.8521	0
1	21153505	67	1	2	2	1	1	2005	1	1.0096	0.319772	0.494647	1.3557	0.387234	0.506037	0.633013	1.0096	0.319772	0.494647	1.3557	0.387234	0.506037	0.633013	0	0
1	21153505	67	1	2	2	1	1	2005	1	1.0096	0.319772	0.494647	1.3557	0.387234	0.506037	0.633013	1.0096	0.319772	0.494647	1.3557	0.387234	0.506037	0.633013	3.06674	0
1	21153505	67	1	2	2	1	1	2005	1	1.0096	0.319772	0.494647	1.3557	0.387234	0.506037	0.633013	0.701176	0.319772	0.494647	1.3557	0.387234	0.506037	-0.141264	6.08767	0
1	21153505	67	1	2	2	1	1	2005	1	1.0096	0.319772	0.494647	1.3557	0.387234	0.506037	0.633013	1.0096	0.319772	0.494647	1.3557	0.387234	0.506037	0.633013	9.2	0
1	21159305	67	1	2	2	1	1	2005	0	1.0096	0.319772	0.494647	1.3557	0.387234	0.506037	0.633013	1.0096	0.319772	0.494647	1.3557	0.387234	0.506037	0.633013	0	0
1	21159305	67	1	2	2	1	1	2005	0	1.0096	0.319772	0.494647	1.3557	0.387234	0.506037	0.633013	1.0096	0.319772	0.494647	1.3557	0.387234	0.506037	0.633013	2.91122	0
1	21159305	67	1	2	2	1	1	2005	0	1.0096	0.319772	0.494647	1.3557	0.387234	0.506037	0.633013	-0.224101	0.319772	0.494647		0.387234	0.506037	-1.68982	6.09589	0
1	21160305	86	1	0	1	1	1	2005	0	1.0096	0.319772	0.494647	1.3557	0.387234	0.506037	0.633013	1.0096	0.319772	0.494647	1.3557	0.387234	0.506037	0.633013	0	1
1	21160305	86	1	0	1	1	1	2005	0	1.0096	0.319772	0.494647	1.3557	0.387234	0.506037	0.633013	0.0843248	-3.62594	0.494647	1.3557	0.387234	-0.271883	0.633013	2.75754	1
1	21160605	67	2	1	0	1	0	2005	0	0.701176	0.319772	0.494647	-0.737588	0.387234	0.506037	0.633013	0.701176	0.319772	0.494647	-0.737588	0.387234	0.506037	0.633013	0	0
1	21160605	67	2	1	0	1	0	2005	0	0.701176	0.319772	0.494647	-0.737588	0.387234	0.506037	0.633013	1.0096	0.319772	0.494647	1.3557	0.387234	0.506037	0.633013	3.01258	0
1	21160605	67	2	1	0	1	0	2005	0	0.701176	0.319772	0.494647	-0.737588	0.387234	0.506037	0.633013	1.0096	0.319772	0.494647	1.3557	0.387234	0.506037	0.633013	6.19178	0
1	21160605	67	2	1	0	1	0	2005	0	0.701176	0.319772	0.494647	-0.737588	0.387234	0.506037	0.633013	0.0843248	0.319772	0.494647	-0.737588	0.387234	0.506037	-0.915542	8.98356	0
1	21160605	67	2	1	0	1	0	2005	0	0.701176	0.319772	0.494647	-0.737588	0.387234	0.506037	0.633013	0.701176	0.319772	0.494647	-0.737588	0.387234	0.506037	0.633013	13.4603	0
2	21160705	70	1	1	1	1	1	2005	2	0.701176	0.319772	0.494647	-0.737588	0.387234	0.506037	0.633013	0.701176	0.319772	0.494647	-0.737588	0.387234	0.506037	0.633013	0	1
2	21160705	70	1	1	1	1	1	2005	2	0.701176	0.319772	0.494647	-0.737588	0.387234	0.506037	0.633013	1.0096	0.319772	0.494647	1.3557	0.387234	0.506037	0.633013	2.67834	1
2	21160705	70	1	1	1	1	1	2005	2	0.701176	0.319772	0.494647	-0.737588	0.387234	0.506037	0.633013	-4.85049	-5.59879	-3.13551	-0.737588	-3.47778	-2.60565	-1.68982	5.86301	1
2	21160705	70	1	1	1	1	1	2005	2	0.701176	0.319772	0.494647	-0.737588	0.387234	0.506037	0.633013	-2.07466	0.319772	-3.13551		-0.901104	0.506037	-1.68982	8.63836	1
2	21160705	70	1	1	1	1	1	2005	2	0.701176	0.319772	0.494647	-0.737588	0.387234	0.506037	0.633013	-2.69151	-1.65308	-3.13551		0.387234	-2.60565	-0.141264	13.7589	1
2	21160805	72	1	2	2	1	1	2005	2	1.0096	0.319772	0.494647	1.3557	0.387234	0.506037	0.633013	1.0096	0.319772	0.494647	1.3557	0.387234	0.506037	0.633013	0	1
2	21160805	72	1	2	2	1	1	2005	2	1.0096	0.319772	0.494647	1.3557	0.387234	0.506037	0.633013	1.0096	0.319772	0.494647	1.3557	0.387234	0.506037	0.633013	2.68382	1
2	21160805	72	1	2	2	1	1	2005	2	1.0096	0.319772	0.494647	1.3557	0.387234	0.506037	0.633013	1.0096	0.319772	0.494647	1.3557	0.387234	0.506037	0.633013	5.94521	1
2	21160805	72	1	2	2	1	1	2005	2	1.0096	0.319772	0.494647	1.3557	0.387234	0.506037	0.633013	0.701176	0.319772	0.494647	-0.737588	0.387234	0.506037	0.633013	8.66849	1
1	21160905	65	1	2	2	1	1	2005	1	0.701176	0.319772	0.494647	1.3557	0.387234	-0.271883	0.633013	0.701176	0.319772	0.494647	1.3557	0.387234	-0.271883	0.633013	0	1
1	21160905	65	1	2	2	1	1	2005	1	0.701176	0.319772	0.494647	1.3557	0.387234	-0.271883	0.633013	1.0096	0.319772	0.494647	1.3557	0.387234	0.506037	0.633013	2.68657	1
1	21160905	65	1	2	2	1	1	2005	1	0.701176	0.319772	0.494647	1.3557	0.387234	-0.271883	0.633013	1.0096	0.319772	0.494647	1.3557	0.387234	0.506037	0.633013	5.90959	1
1	21160905	65	1	2	2	1	1	2005	1	0.701176	0.319772	0.494647	1.3557	0.387234	-0.271883	0.633013	0.701176	0.319772	0.494647	-0.737588	0.387234	0.506037	0.633013	8.65205	1
1	21161205	72	1	1	1	1	1	2005	2	1.0096	0.319772	0.494647	1.3557	0.387234	0.506037	0.633013	1.0096	0.319772	0.494647	1.3557	0.387234	0.506037	0.633013	0	0
1	21161205	72	1	1	1	1	1	2005	2	1.0096	0.319772	0.494647	1.3557	0.387234	0.506037	0.633013	1.0096	0.319772	0.494647	1.3557	0.387234	0.506037	0.633013	2.68656	0
1	21161205	72	1	1	1	1	1	2005	2	1.0096	0.319772	0.494647	1.3557	0.387234	0.506037	0.633013	-7.93474	-9.5445	-3.13551	1.3557	-7.3428	-4.93941	-4.01265	5.86575	0
2	21161505	69	1	1	1	1	1	2005	2	0.701176	0.319772	0.494647	1.3557	0.387234	-0.271883	0.633013	0.701176	0.319772	0.494647	1.3557	0.387234	-0.271883	0.633013	0	1
2	21161505	69	1	1	1	1	1	2005	2	0.701176	0.319772	0.494647	1.3557	0.387234	-0.271883	0.633013	1.0096	0.319772	0.494647	1.3557	0.387234	0.506037	0.633013	2.68382	1
2	21161505	69	1	1	1	1	1	2005	2	0.701176	0.319772	0.494647	1.3557	0.387234	-0.271883	0.633013	0.701176	0.319772	0.494647	-0.737588	0.387234	0.506037	0.633013	5.86301	1
1	21161605	70	1	1	1	1	1	2005	2	1.0096	0.319772	0.494647	1.3557	0.387234	0.506037	0.633013	1.0096	0.319772	0.494647	1.3557	0.387234	0.506037	0.633013	0	0
1	21161605	70	1	1	1	1	1	2005	2	1.0096	0.319772	0.494647	1.3557	0.387234	0.506037	0.633013	1.0096	0.319772	0.494647	1.3557	0.387234	0.506037	0.633013	2.68109	0
1	21161605	70	1	1	1	1	1	2005	2	1.0096	0.319772	0.494647	1.3557	0.387234	0.506037	0.633013	1.0096	0.319772	0.494647	1.3557	0.387234	0.506037	0.633013	5.86301	0
1	21162405	83	1	1	1	1	0	2005	1	0.701176	0.319772	0.494647	-0.737588	0.387234	0.506037	0.633013	0.701176	0.319772	0.494647	-0.737588	0.387234	0.506037	0.633013	0	1
1	21162405	83	1	1	1	1	0	2005	1	0.701176	0.319772	0.494647	-0.737588	0.387234	0.506037	0.633013	-0.532527	0.319772	-1.68345		0.387234	-0.271883	0.633013	3.07819	1
2	21162705	67	2	1	0	0	0	2005	0	0.0843248	0.319772	0.494647	-0.737588	0.387234	0.506037	-0.915542	0.0843248	0.319772	0.494647	-0.737588	0.387234	0.506037	-0.915542	0	1
2	21162705	67	2	1	0	0	0	2005	0	0.0843248	0.319772	0.494647	-0.737588	0.387234	0.506037	-0.915542	0.701176	0.319772	0.494647	-0.737588	0.387234	0.506037	0.633013	2.8886	1
2	21162705	67	2	1	0	0	0	2005	0	0.0843248	0.319772	0.494647	-0.737588	0.387234	0.506037	-0.915542	-1.14938	0.319772	-2.40948	-0.737588	0.387234	-0.271883	-0.141264	5.79726	1
1	21163305	66	1	1	0	1	0	2005	0	0.701176	0.319772	-0.231384	1.3557	0.387234	0.506037	0.633013	0.701176	0.319772	-0.231384	1.3557	0.387234	0.506037	0.633013	0	1
1	21163305	66	1	1	0	1	0	2005	0	0.701176	0.319772	-0.231384	1.3557	0.387234	0.506037	0.633013	1.0096	0.319772	0.494647	1.3557	0.387234	0.506037	0.633013	3.08092	1
1	21163305	66	1	1	0	1	0	2005	0	0.701176	0.319772	-0.231384	1.3557	0.387234	0.506037	0.633013	-0.224101	0.319772	0.494647	1.3557	0.387234	-2.60565	0.633013	6.25479	1
1	21163305	66	1	1	0	1	0	2005	0	0.701176	0.319772	-0.231384	1.3557	0.387234	0.506037	0.633013	0.701176	0.319772	0.494647	1.3557	0.387234	0.506037	-0.141264	8.99452	1
2	21163505	88	1	1	1	0	0	2005	2	1.0096	0.319772	0.494647	1.3557	0.387234	0.506037	0.633013	1.0096	0.319772	0.494647	1.3557	0.387234	0.506037	0.633013	0	0
2	21163505	88	1	1	1	0	0	2005	2	1.0096	0.319772	0.494647	1.3557	0.387234	0.506037	0.633013	-1.14938	0.319772	-1.68345	-0.737588	0.387234	0.506037	-1.68982	3.08654	0
2	21163805	67	1	0	1	1	1	2005	1	0.701176	0.319772	0.494647	-0.737588	0.387234	0.506037	0.633013	0.701176	0.319772	0.494647	-0.737588	0.387234	0.506037	0.633013	0	0
2	21163805	67	1	0	1	1	1	2005	1	0.701176	0.319772	0.494647	-0.737588	0.387234	0.506037	0.633013	0.701176	0.319772	0.494647	-0.737588	0.387234	0.506037	0.633013	2.90574	0
2	21163805	67	1	0	1	1	1	2005	1	0.701176	0.319772	0.494647	-0.737588	0.387234	0.506037	0.633013	1.0096	0.319772	0.494647	1.3557	0.387234	0.506037	0.633013	6.08767	0
2	21163805	67	1	0	1	1	1	2005	1	0.701176	0.319772	0.494647	-0.737588	0.387234	0.506037	0.633013	0.0843248	0.319772	0.494647	-0.737588	0.387234	0.506037	-0.915542	8.86849	0
2	21163805	67	1	0	1	1	1	2005	1	0.701176	0.319772	0.494647	-0.737588	0.387234	0.506037	0.633013	-2.07466	0.319772	-2.40948		0.387234	-1.0498	-1.68982	13.2904	0
1	21164105	69	2	1	0	0	1	2005	0	-0.532527	-1.65308	0.494647	1.3557	0.387234	-2.60565	0.633013	-0.532527	-1.65308	0.494647	1.3557	0.387234	-2.60565	0.633013	0	1
1	21164105	69	2	1	0	0	1	2005	0	-0.532527	-1.65308	0.494647	1.3557	0.387234	-2.60565	0.633013	-4.85049	-5.59879	-3.13551		-3.47778	-3.38357	-0.915542	2.83936	1
2	21164205	75	2	1	0	1	1	2005	2	0.39275	0.319772	0.494647	-0.737588	0.387234	-0.271883	0.633013	0.39275	0.319772	0.494647	-0.737588	0.387234	-0.271883	0.633013	0	1
2	21164205	75	2	1	0	1	1	2005	2	0.39275	0.319772	0.494647	-0.737588	0.387234	-0.271883	0.633013	0.701176	0.319772	0.494647	-0.737588	0.387234	0.506037	0.633013	2.61532	1
2	21164205	75	2	1	0	1	1	2005	2	0.39275	0.319772	0.494647	-0.737588	0.387234	-0.271883	0.633013	1.0096	0.319772	0.494647	1.3557	0.387234	0.506037	0.633013	5.78356	1
2	21164205	75	2	1	0	1	1	2005	2	0.39275	0.319772	0.494647	-0.737588	0.387234	-0.271883	0.633013	-0.532527	0.319772	0.494647		-0.901104	0.506037	-1.68982	8.54795	1
1	21164305	72	2	1	0	1	1	2005	0	0.39275	0.319772	0.494647	1.3557	0.387234	-1.0498	0.633013	0.39275	0.319772	0.494647	1.3557	0.387234	-1.0498	0.633013	0	1
1	21164305	72	2	1	0	1	1	2005	0	0.39275	0.319772	0.494647	1.3557	0.387234	-1.0498	0.633013	0.701176	0.319772	0.494647	-0.737588	0.387234	0.506037	0.633013	2.61532	1
1	21164305	72	2	1	0	1	1	2005	0	0.39275	0.319772	0.494647	1.3557	0.387234	-1.0498	0.633013	1.0096	0.319772	0.494647	1.3557	0.387234	0.506037	0.633013	5.79178	1
1	21164305	72	2	1	0	1	1	2005	0	0.39275	0.319772	0.494647	1.3557	0.387234	-1.0498	0.633013	-0.224101	0.319772	0.494647	-0.737588	0.387234	-1.0498	-0.141264	8.54521	1
2	21165905	79	1	0	1	1	0	2005	2	1.0096	0.319772	0.494647	1.3557	0.387234	0.506037	0.633013	1.0096	0.319772	0.494647	1.3557	0.387234	0.506037	0.633013	0	1
2	21165905	79	1	0	1	1	0	2005	2	1.0096	0.319772	0.494647	1.3557	0.387234	0.506037	0.633013	-0.840952	0.319772	-1.68345	-0.737588	0.387234	0.506037	-0.915542	2.69475	1
1	21166305	66	1	2	2	1	1	2005	0	1.0096	0.319772	0.494647	1.3557	0.387234	0.506037	0.633013	1.0096	0.319772	0.494647	1.3557	0.387234	0.506037	0.633013	0	0
1	21166305	66	1	2	2	1	1	2005	0	1.0096	0.319772	0.494647	1.3557	0.387234	0.506037	0.633013	1.0096	0.319772	0.494647	1.3557	0.387234	0.506037	0.633013	2.68656	0
1	21166305	66	1	2	2	1	1	2005	0	1.0096	0.319772	0.494647	1.3557	0.387234	0.506037	0.633013	1.0096	0.319772	0.494647	1.3557	0.387234	0.506037	0.633013	5.86575	0
2	21166405	68	1	0	1	1	1	2005	0	1.0096	0.319772	0.494647	1.3557	0.387234	0.506037	0.633013	1.0096	0.319772	0.494647	1.3557	0.387234	0.506037	0.633013	0	1
2	21166405	68	1	0	1	1	1	2005	0	1.0096	0.319772	0.494647	1.3557	0.387234	0.506037	0.633013	1.0096	0.319772	0.494647	1.3557	0.387234	0.506037	0.633013	2.69749	1
2	21166905	67	1	0	1	1	0	2005	2	0.0843248	0.319772	0.494647	1.3557	0.387234	-1.82772	0.633013	0.0843248	0.319772	0.494647	1.3557	0.387234	-1.82772	0.633013	0	0
2	21166905	67	1	0	1	1	0	2005	2	0.0843248	0.319772	0.494647	1.3557	0.387234	-1.82772	0.633013	1.0096	0.319772	0.494647	1.3557	0.387234	0.506037	0.633013	2.91332	0
2	21166905	67	1	0	1	1	0	2005	2	0.0843248	0.319772	0.494647	1.3557	0.387234	-1.82772	0.633013	-0.224101	0.319772	-0.957414	-0.737588	0.387234	0.506037	-0.141264	5.93151	0
2	21166905	67	1	0	1	1	0	2005	2	0.0843248	0.319772	0.494647	1.3557	0.387234	-1.82772	0.633013	0.39275	0.319772	-0.231384	-0.737588	0.387234	0.506037	0.633013	9.0137	0
1	21168605	69	1	1	2	1	1	2005	0	1.0096	0.319772	0.494647	1.3557	0.387234	0.506037	0.633013	1.0096	0.319772	0.494647	1.3557	0.387234	0.506037	0.633013	0	0
1	21168605	69	1	1	2	1	1	2005	0	1.0096	0.319772	0.494647	1.3557	0.387234	0.506037	0.633013	-2.69151	-1.65308	-2.40948		-3.47778	-1.82772	0.633013	2.68656	0
2	21168705	66	1	1	1	1	1	2005	1	1.0096	0.319772	0.494647	1.3557	0.387234	0.506037	0.633013	1.0096	0.319772	0.494647	1.3557	0.387234	0.506037	0.633013	0	0
2	21168705	66	1	1	1	1	1	2005	1	1.0096	0.319772	0.494647	1.3557	0.387234	0.506037	0.633013	0.701176	0.319772	0.494647	-0.737588	0.387234	0.506037	0.633013	2.68108	0
2	21168705	66	1	1	1	1	1	2005	1	1.0096	0.319772	0.494647	1.3557	0.387234	0.506037	0.633013	1.0096	0.319772	0.494647	1.3557	0.387234	0.506037	0.633013	5.92603	0
2	21168705	66	1	1	1	1	1	2005	1	1.0096	0.319772	0.494647	1.3557	0.387234	0.506037	0.633013	0.701176	0.319772	0.494647	-0.737588	0.387234	0.506037	0.633013	8.67671	0
2	21168705	66	1	1	1	1	1	2005	1	1.0096	0.319772	0.494647	1.3557	0.387234	0.506037	0.633013	-1.14938	0.319772	0.494647	1.3557	0.387234		0.633013	13.5836	0
2	21168905	74	1	1	1	1	1	2005	0	1.0096	0.319772	0.494647	1.3557	0.387234	0.506037	0.633013	1.0096	0.319772	0.494647	1.3557	0.387234	0.506037	0.633013	0	1
2	21168905	74	1	1	1	1	1	2005	0	1.0096	0.319772	0.494647	1.3557	0.387234	0.506037	0.633013	0.701176	0.319772	0.494647	-0.737588	0.387234	0.506037	0.633013	2.67561	1
1	21169005	73	1	2	2	1	1	2005	1	1.0096	0.319772	0.494647	1.3557	0.387234	0.506037	0.633013	1.0096	0.319772	0.494647	1.3557	0.387234	0.506037	0.633013	0	0
1	21169005	73	1	2	2	1	1	2005	1	1.0096	0.319772	0.494647	1.3557	0.387234	0.506037	0.633013	1.0096	0.319772	0.494647	1.3557	0.387234	0.506037	0.633013	2.68928	0
1	21169005	73	1	2	2	1	1	2005	1	1.0096	0.319772	0.494647	1.3557	0.387234	0.506037	0.633013	0.701176	0.319772	0.494647	1.3557	-0.901104	0.506037	0.633013	5.8274	0
1	21169005	73	1	2	2	1	1	2005	1	1.0096	0.319772	0.494647	1.3557	0.387234	0.506037	0.633013	-1.4578	-1.65308	0.494647	1.3557	-0.901104	-2.60565	-0.915542	8.64384	0
2	21170105	100	2	0	0	0	0	2005	0	-0.840952	0.319772	-0.231384	-0.737588	0.387234	-2.60565	0.633013	-0.840952	0.319772	-0.231384	-0.737588	0.387234	-2.60565	0.633013	0	0
2	21170105	100	2	0	0	0	0	2005	0	-0.840952	0.319772	-0.231384	-0.737588	0.387234	-2.60565	0.633013	-5.15891	0.319772	-3.13551	-0.737588	-3.47778	-3.38357	-4.01265	3.09465	0
2	21170905	66	2	1	0	0	1	2005	1	0.0843248	0.319772	0.494647	-0.737588	0.387234	-1.0498	0.633013	0.0843248	0.319772	0.494647	-0.737588	0.387234	-1.0498	0.633013	0	1
2	21170905	66	2	1	0	0	1	2005	1	0.0843248	0.319772	0.494647	-0.737588	0.387234	-1.0498	0.633013	1.0096	0.319772	0.494647	1.3557	0.387234	0.506037	0.633013	2.61532	1
2	21170905	66	2	1	0	0	1	2005	1	0.0843248	0.319772	0.494647	-0.737588	0.387234	-1.0498	0.633013	1.0096	0.319772	0.494647	1.3557	0.387234	0.506037	0.633013	5.79178	1
2	21170905	66	2	1	0	0	1	2005	1	0.0843248	0.319772	0.494647	-0.737588	0.387234	-1.0498	0.633013	-0.532527	0.319772	0.494647	1.3557	0.387234	-1.0498	-1.68982	8.54795	1
1	21171305	78	1	2	2	1	1	2005	2	1.0096	0.319772	0.494647	1.3557	0.387234	0.506037	0.633013	1.0096	0.319772	0.494647	1.3557	0.387234	0.506037	0.633013	0	1
1	21171305	78	1	2	2	1	1	2005	2	1.0096	0.319772	0.494647	1.3557	0.387234	0.506037	0.633013	1.0096	0.319772	0.494647	1.3557	0.387234	0.506037	0.633013	2.62624	1
2	22000308	66	1	1	1	0	0	2009	0	1.0096	0.319772	0.494647	1.3557	0.387234	0.506037	0.633013	1.0096	0.319772	0.494647	1.3557	0.387234	0.506037	0.633013	0	0
2	22000308	66	1	1	1	0	0	2009	0	1.0096	0.319772	0.494647	1.3557	0.387234	0.506037	0.633013	-0.840952	0.319772	-0.231384	1.3557	0.387234	-3.38357	0.633013	3.17096	0
2	22001108	87	2	0	0	0	0	2009	0	-0.532527	-1.65308	0.494647	-0.737588	-0.901104	-1.0498	0.633013	-0.532527	-1.65308	0.494647	-0.737588	-0.901104	-1.0498	0.633013	0	1
2	22001108	87	2	0	0	0	0	2009	0	-0.532527	-1.65308	0.494647	-0.737588	-0.901104	-1.0498	0.633013	-2.99993	-1.65308	-3.13551		-3.47778	0.506037	-1.68982	3.06157	1
1	22001808	80	1	1	1	1	1	2009	1	1.0096	0.319772	0.494647	1.3557	0.387234	0.506037	0.633013	1.0096	0.319772	0.494647	1.3557	0.387234	0.506037	0.633013	0	1
1	22001808	80	1	1	1	1	1	2009	1	1.0096	0.319772	0.494647	1.3557	0.387234	0.506037	0.633013	0.39275	0.319772	0.494647	-0.737588	-0.901104	0.506037	0.633013	3.01237	1
1	22001808	80	1	1	1	1	1	2009	1	1.0096	0.319772	0.494647	1.3557	0.387234	0.506037	0.633013	-8.24317	-9.5445	-3.13551		-7.3428	-4.93941	-4.01265	5.86716	1
1	22002008	92	1	0	1	1	1	2009	0	1.0096	0.319772	0.494647	1.3557	0.387234	0.506037	0.633013	1.0096	0.319772	0.494647	1.3557	0.387234	0.506037	0.633013	0	0
1	22002008	92	1	0	1	1	1	2009	0	1.0096	0.319772	0.494647	1.3557	0.387234	0.506037	0.633013	0.0843248	-1.65308	0.494647	-0.737588	0.387234	-0.271883	0.633013	3.07538	0
1	22002008	92	1	0	1	1	1	2009	0	1.0096	0.319772	0.494647	1.3557	0.387234	0.506037	0.633013	-0.532527	0.319772	0.494647	-0.737588	0.387234	-0.271883	-1.68982	5.84798	0
1	22002208	80	1	2	1	1	0	2009	2	0.701176	0.319772	0.494647	-0.737588	0.387234	0.506037	0.633013	0.701176	0.319772	0.494647	-0.737588	0.387234	0.506037	0.633013	0	0
1	22002208	80	1	2	1	1	0	2009	2	0.701176	0.319772	0.494647	-0.737588	0.387234	0.506037	0.633013	0.701176	0.319772	0.494647	-0.737588	0.387234	0.506037	0.633013	3.01785	0
1	22002208	80	1	2	1	1	0	2009	2	0.701176	0.319772	0.494647	-0.737588	0.387234	0.506037	0.633013	0.0843248	0.319772	0.494647	-0.737588	0.387234	-1.0498	0.633013	5.86442	0
1	22002408	67	2	2	2	1	1	2009	2	1.0096	0.319772	0.494647	1.3557	0.387234	0.506037	0.633013	1.0096	0.319772	0.494647	1.3557	0.387234	0.506037	0.633013	0	1
1	22002408	67	2	2	2	1	1	2009	2	1.0096	0.319772	0.494647	1.3557	0.387234	0.506037	0.633013	0.0843248	0.319772	0.494647	1.3557	0.387234	-1.82772	0.633013	3.04247	1
1	22002408	67	2	2	2	1	1	2009	2	1.0096	0.319772	0.494647	1.3557	0.387234	0.506037	0.633013	0.39275	0.319772	0.494647	1.3557	0.387234	0.506037	-0.915542	5.86439	1
1	22002508	65	2	2	0	1	1	2009	0	1.0096	0.319772	0.494647	1.3557	0.387234	0.506037	0.633013	1.0096	0.319772	0.494647	1.3557	0.387234	0.506037	0.633013	0	0
1	22002508	65	2	2	0	1	1	2009	0	1.0096	0.319772	0.494647	1.3557	0.387234	0.506037	0.633013	1.0096	0.319772	0.494647	1.3557	0.387234	0.506037	0.633013	3.02058	0
1	22002508	65	2	2	0	1	1	2009	0	1.0096	0.319772	0.494647	1.3557	0.387234	0.506037	0.633013	1.0096	0.319772	0.494647	1.3557	0.387234	0.506037	0.633013	5.83428	0
1	22002608	81	1	0	1	1	1	2009	1	-0.224101	0.319772	0.494647	-0.737588	0.387234	0.506037	-1.68982	-0.224101	0.319772	0.494647	-0.737588	0.387234	0.506037	-1.68982	0	0
1	22002608	81	1	0	1	1	1	2009	1	-0.224101	0.319772	0.494647	-0.737588	0.387234	0.506037	-1.68982	1.0096	0.319772	0.494647	1.3557	0.387234	0.506037	0.633013	3.02607	0
1	22002608	81	1	0	1	1	1	2009	1	-0.224101	0.319772	0.494647	-0.737588	0.387234	0.506037	-1.68982	0.0843248	0.319772	0.494647	-0.737588	0.387234	0.506037	-0.915542	5.82881	0
1	22002808	84	1	0	0	0	0	2009	1	0.701176	0.319772	0.494647	-0.737588	0.387234	0.506037	0.633013	0.701176	0.319772	0.494647	-0.737588	0.387234	0.506037	0.633013	0	0
1	22002808	84	1	0	0	0	0	2009	1	0.701176	0.319772	0.494647	-0.737588	0.387234	0.506037	0.633013	-6.39261	-9.5445	-3.13551	-0.737588	-7.3428	-0.271883	-4.01265	2.9905	0
1	22003302	87	2	1	2	1	0	2002	1	0.701176	0.319772	0.494647	-0.737588	0.387234	0.506037	0.633013	0.701176	0.319772	0.494647	-0.737588	0.387234	0.506037	0.633013	0	0
1	22003302	87	2	1	2	1	0	2002	1	0.701176	0.319772	0.494647	-0.737588	0.387234	0.506037	0.633013	0.701176	0.319772	0.494647		0.387234	0.506037	0.633013	2.97808	0
1	22003302	87	2	1	2	1	0	2002	1	0.701176	0.319772	0.494647	-0.737588	0.387234	0.506037	0.633013	-0.224101	0.319772	0.494647		0.387234	0.506037	-1.68982	6.30782	0
2	22003798	100	1	0	0	0	0	1998	0	-1.76623	0.319772	-1.68345	-0.737588	0.387234	-2.60565	-0.141264	-1.76623	0.319772	-1.68345	-0.737588	0.387234	-2.60565	-0.141264	0	0
2	22003798	100	1	0	0	0	0	1998	0	-1.76623	0.319772	-1.68345	-0.737588	0.387234	-2.60565	-0.141264	-8.24317	-9.5445	-3.13551	-0.737588	-7.3428	-4.93941	-4.01265	2.16296	0
2	22003808	101	1	0	1	1	0	2009	0	0.701176	0.319772	0.494647	-0.737588	0.387234	0.506037	0.633013	0.701176	0.319772	0.494647	-0.737588	0.387234	0.506037	0.633013	0	1
2	22003808	101	1	0	1	1	0	2009	0	0.701176	0.319772	0.494647	-0.737588	0.387234	0.506037	0.633013	-0.224101	0.319772	0.494647	1.3557	0.387234	-2.60565	0.633013	2.9988	1
2	22003808	101	1	0	1	1	0	2009	0	0.701176	0.319772	0.494647	-0.737588	0.387234	0.506037	0.633013	-8.24317	-9.5445	-3.13551		-7.3428	-4.93941	-4.01265	5.7851	1
1	22004098	96	2	0	3	0	0	1998	1	-0.532527	0.319772	0.494647	-0.737588	0.387234	-1.82772	-0.141264	-0.532527	0.319772	0.494647	-0.737588	0.387234	-1.82772	-0.141264	0	1
1	22004098	96	2	0	3	0	0	1998	1	-0.532527	0.319772	0.494647	-0.737588	0.387234	-1.82772	-0.141264	-8.24317	-9.5445	-3.13551	-0.737588	-7.3428	-4.93941	-4.01265	2.14658	1
1	22004298	85	1	0	0	0	0	1998	0	-0.224101	0.319772	-0.231384	-0.737588	0.387234	-0.271883	-0.141264	-0.224101	0.319772	-0.231384	-0.737588	0.387234	-0.271883	-0.141264	0	0
1	22004298	85	1	0	0	0	0	1998	0	-0.224101	0.319772	-0.231384	-0.737588	0.387234	-0.271883	-0.141264	-1.14938	-1.65308	0.494647	-0.737588	0.387234	-3.38357	0.633013	2.14658	0
1	22004298	85	1	0	0	0	0	1998	0	-0.224101	0.319772	-0.231384	-0.737588	0.387234	-0.271883	-0.141264	-2.69151	-5.59879	0.494647	-0.737588	0.387234	-4.16149	-0.915542	3.95342	0
1	22006600	81	1	1	0	0	0	2000	1	0.39275	-1.65308	0.494647	1.3557	0.387234	0.506037	-0.141264	0.39275	-1.65308	0.494647	1.3557	0.387234	0.506037	-0.141264	0	1
1	22006600	81	1	1	0	0	0	2000	1	0.39275	-1.65308	0.494647	1.3557	0.387234	0.506037	-0.141264	0.0843248	0.319772	0.494647	-0.737588	0.387234	-0.271883	-0.141264	1.81505	1
1	22006600	81	1	1	0	0	0	2000	1	0.39275	-1.65308	0.494647	1.3557	0.387234	0.506037	-0.141264	0.0843248	-1.65308	0.494647	1.3557	0.387234	-1.0498	0.633013	4.77395	1
1	22006600	81	1	1	0	0	0	2000	1	0.39275	-1.65308	0.494647	1.3557	0.387234	0.506037	-0.141264	0.0843248	0.319772	0.494647	-0.737588	0.387234	0.506037	-0.915542	8.04372	1
2	22007100	90	1	0	3	0	0	2000	0	0.0843248	0.319772	-0.231384	-0.737588	0.387234	0.506037	-0.141264	0.0843248	0.319772	-0.231384	-0.737588	0.387234	0.506037	-0.141264	0	1
2	22007100	90	1	0	3	0	0	2000	0	0.0843248	0.319772	-0.231384	-0.737588	0.387234	0.506037	-0.141264	-1.76623	0.319772	-2.40948	-0.737588	-0.901104	-0.271883	-0.915542	1.88105	1
2	22007100	90	1	0	3	0	0	2000	0	0.0843248	0.319772	-0.231384	-0.737588	0.387234	0.506037	-0.141264	-2.69151	-5.59879	0.494647	-0.737588	0.387234	-2.60565	-2.4641	4.79064	1
2	22007100	90	1	0	3	0	0	2000	0	0.0843248	0.319772	-0.231384	-0.737588	0.387234	0.506037	-0.141264	-6.08419	-9.5445	-2.40948	-0.737588	-4.76612	-2.60565	-3.23837	7.8388	1
2	22008308	66	2	0	1	1	1	2009	1	1.0096	0.319772	0.494647	1.3557	0.387234	0.506037	0.633013	1.0096	0.319772	0.494647	1.3557	0.387234	0.506037	0.633013	0	0
2	22008308	66	2	0	1	1	1	2009	1	1.0096	0.319772	0.494647	1.3557	0.387234	0.506037	0.633013	1.0096	0.319772	0.494647	1.3557	0.387234	0.506037	0.633013	2.93862	0
1	22008408	96	1	1	2	1	0	2009	1	1.0096	0.319772	0.494647	1.3557	0.387234	0.506037	0.633013	1.0096	0.319772	0.494647	1.3557	0.387234	0.506037	0.633013	0	0
1	22008408	96	1	1	2	1	0	2009	1	1.0096	0.319772	0.494647	1.3557	0.387234	0.506037	0.633013	-1.14938	0.319772	0.494647		-2.18944	0.506037	-2.4641	2.92226	0
1	22008408	96	1	1	2	1	0	2009	1	1.0096	0.319772	0.494647	1.3557	0.387234	0.506037	0.633013	0.701176	0.319772	0.494647	1.3557	0.387234	0.506037	-0.141264	5.76062	0
1	22008508	82	1	0	1	1	1	2009	1	0.39275	0.319772	0.494647	-0.737588	0.387234	0.506037	-0.141264	0.39275	0.319772	0.494647	-0.737588	0.387234	0.506037	-0.141264	0	1
1	22008508	82	1	0	1	1	1	2009	1	0.39275	0.319772	0.494647	-0.737588	0.387234	0.506037	-0.141264	0.701176	0.319772	0.494647	-0.737588	0.387234	0.506037	0.633013	2.95231	1
1	22008508	82	1	0	1	1	1	2009	1	0.39275	0.319772	0.494647	-0.737588	0.387234	0.506037	-0.141264	0.701176	0.319772	0.494647	-0.737588	0.387234	0.506037	0.633013	5.75779	1
1	22008708	88	2	2	1	1	0	2009	1	0.701176	0.319772	0.494647	-0.737588	0.387234	0.506037	0.633013	0.701176	0.319772	0.494647	-0.737588	0.387234	0.506037	0.633013	0	1
1	22008708	88	2	2	1	1	0	2009	1	0.701176	0.319772	0.494647	-0.737588	0.387234	0.506037	0.633013	1.0096	0.319772	0.494647	1.3557	0.387234	0.506037	0.633013	2.9222	1
1	22010108	91	2	0	1	1	0	2009	0	0.701176	0.319772	0.494647	-0.737588	0.387234	0.506037	0.633013	0.701176	0.319772	0.494647	-0.737588	0.387234	0.506037	0.633013	0	0
1	22010108	91	2	0	1	1	0	2009	0	0.701176	0.319772	0.494647	-0.737588	0.387234	0.506037	0.633013	0.701176	-1.65308	0.494647	1.3557	0.387234	0.506037	0.633013	2.99882	0
1	22010108	91	2	0	1	1	0	2009	0	0.701176	0.319772	0.494647	-0.737588	0.387234	0.506037	0.633013	0.0843248	0.319772	-0.231384	-0.737588	0.387234	0.506037	-0.141264	5.82074	0
1	22010308	96	2	0	0	0	0	2009	1	0.39275	0.319772	0.494647		-0.901104	0.506037	0.633013	0.39275	0.319772	0.494647		-0.901104	0.506037	0.633013	0	1
1	22010308	96	2	0	0	0	0	2009	1	0.39275	0.319772	0.494647		-0.901104	0.506037	0.633013	0.701176	0.319772	0.494647		0.387234	0.506037	0.633013	2.90584	1
1	22010502	94	2	0	2	0	1	2002	1	1.0096	0.319772	0.494647	1.3557	0.387234	0.506037	0.633013	1.0096	0.319772	0.494647	1.3557	0.387234	0.506037	0.633013	0	1
1	22010502	94	2	0	2	0	1	2002	1	1.0096	0.319772	0.494647	1.3557	0.387234	0.506037	0.633013	-1.14938	0.319772	-0.231384	-0.737588	-4.76612	0.506037	-0.141264	2.84932	1
1	22010502	94	2	0	2	0	1	2002	1	1.0096	0.319772	0.494647	1.3557	0.387234	0.506037	0.633013	-0.224101	0.319772	0.494647		-3.47778	0.506037	0.633013	6.03425	1
1	22011708	100	1	0	1	1	0	2009	1	0.701176	0.319772	0.494647	-0.737588	0.387234	0.506037	0.633013	0.701176	0.319772	0.494647	-0.737588	0.387234	0.506037	0.633013	0	0
1	22011708	100	1	0	1	1	0	2009	1	0.701176	0.319772	0.494647	-0.737588	0.387234	0.506037	0.633013	1.0096	0.319772	0.494647	1.3557	0.387234	0.506037	0.633013	2.95231	0
1	22011998	101	1	1	3	0	0	1998	0	-0.224101	0.319772	0.494647	-0.737588	0.387234	-1.0498	-0.141264	-0.224101	0.319772	0.494647	-0.737588	0.387234	-1.0498	-0.141264	0	1
1	22011998	101	1	1	3	0	0	1998	0	-0.224101	0.319772	0.494647	-0.737588	0.387234	-1.0498	-0.141264	0.0843248	0.319772	0.494647	-0.737588	-2.18944	0.506037	0.633013	2.14383	1
1	22011998	101	1	1	3	0	0	1998	0	-0.224101	0.319772	0.494647	-0.737588	0.387234	-1.0498	-0.141264	0.701176	0.319772	0.494647		0.387234	0.506037	0.633013	3.93699	1
2	22013108	66	2	0	0	1	1	2009	1	0.701176	0.319772	0.494647	-0.737588	0.387234	0.506037	0.633013	0.701176	0.319772	0.494647	-0.737588	0.387234	0.506037	0.633013	0	0
2	22013108	66	2	0	0	1	1	2009	1	0.701176	0.319772	0.494647	-0.737588	0.387234	0.506037	0.633013	0.701176	0.319772	0.494647	-0.737588	0.387234	0.506037	0.633013	2.89217	0
2	22013108	66	2	0	0	1	1	2009	1	0.701176	0.319772	0.494647	-0.737588	0.387234	0.506037	0.633013	-0.224101	0.319772	-1.68345	-0.737588	0.387234	0.506037	0.633013	5.71957	0
2	22013408	65	2	1	0	0	0	2009	0	1.0096	0.319772	0.494647	1.3557	0.387234	0.506037	0.633013	1.0096	0.319772	0.494647	1.3557	0.387234	0.506037	0.633013	0	0
2	22013408	65	2	1	0	0	0	2009	0	1.0096	0.319772	0.494647	1.3557	0.387234	0.506037	0.633013	1.0096	0.319772	0.494647	1.3557	0.387234	0.506037	0.633013	2.89217	0
2	22013408	65	2	1	0	0	0	2009	0	1.0096	0.319772	0.494647	1.3557	0.387234	0.506037	0.633013	1.0096	0.319772	0.494647	1.3557	0.387234	0.506037	0.633013	5.71957	0
2	22013408	65	2	1	0	0	0	2009	0	1.0096	0.319772	0.494647	1.3557	0.387234	0.506037	0.633013	0.39275	0.319772	0.494647	1.3557	0.387234	-1.0498	0.633013	10.073	0
2	22013508	66	2	1	0	0	1	2009	0	0.701176	0.319772	0.494647	-0.737588	0.387234	0.506037	0.633013	0.701176	0.319772	0.494647	-0.737588	0.387234	0.506037	0.633013	0	1
2	22013508	66	2	1	0	0	1	2009	0	0.701176	0.319772	0.494647	-0.737588	0.387234	0.506037	0.633013	-1.14938	0.319772	0.494647	1.3557	0.387234		0.633013	2.89217	1
2	22013508	66	2	1	0	0	1	2009	0	0.701176	0.319772	0.494647	-0.737588	0.387234	0.506037	0.633013	0.39275	0.319772	0.494647	-0.737588	0.387234	0.506037	-0.141264	5.71957	1
2	22013508	66	2	1	0	0	1	2009	0	0.701176	0.319772	0.494647	-0.737588	0.387234	0.506037	0.633013	0.39275	0.319772	0.494647	1.3557	0.387234	-1.0498	0.633013	10.073	1
1	22013608	65	1	2	1	1	1	2009	0	1.0096	0.319772	0.494647	1.3557	0.387234	0.506037	0.633013	1.0096	0.319772	0.494647	1.3557	0.387234	0.506037	0.633013	0	0
1	22013608	65	1	2	1	1	1	2009	0	1.0096	0.319772	0.494647	1.3557	0.387234	0.506037	0.633013	1.0096	0.319772	0.494647	1.3557	0.387234	0.506037	0.633013	2.89489	0
1	22013608	65	1	2	1	1	1	2009	0	1.0096	0.319772	0.494647	1.3557	0.387234	0.506037	0.633013	1.0096	0.319772	0.494647	1.3557	0.387234	0.506037	0.633013	5.73598	0
1	22013708	67	1	2	1	1	0	2009	1	0.701176	0.319772	0.494647	-0.737588	0.387234	0.506037	0.633013	0.701176	0.319772	0.494647	-0.737588	0.387234	0.506037	0.633013	0	1
1	22013708	67	1	2	1	1	0	2009	1	0.701176	0.319772	0.494647	-0.737588	0.387234	0.506037	0.633013	1.0096	0.319772	0.494647	1.3557	0.387234	0.506037	0.633013	2.91681	1
1	22013708	67	1	2	1	1	0	2009	1	0.701176	0.319772	0.494647	-0.737588	0.387234	0.506037	0.633013	1.0096	0.319772	0.494647	1.3557	0.387234	0.506037	0.633013	5.71407	1
2	22014298	78	2	1	0	0	0	1998	0	1.0096	0.319772	0.494647	1.3557	0.387234	0.506037	0.633013	1.0096	0.319772	0.494647	1.3557	0.387234	0.506037	0.633013	0	0
2	22014298	78	2	1	0	0	0	1998	0	1.0096	0.319772	0.494647	1.3557	0.387234	0.506037	0.633013	0.0843248	0.319772	-0.231384	1.3557	0.387234	-0.271883	-0.141264	1.66957	0
2	22014298	78	2	1	0	0	0	1998	0	1.0096	0.319772	0.494647	1.3557	0.387234	0.506037	0.633013	0.0843248	-1.65308	0.494647	1.3557	-0.901104	0.506037	-0.141264	3.36164	0
2	22014298	78	2	1	0	0	0	1998	0	1.0096	0.319772	0.494647	1.3557	0.387234	0.506037	0.633013	-2.99993	0.319772	-3.13551		-0.901104	0.506037	-4.01265	6.38082	0
2	22014298	78	2	1	0	0	0	1998	0	1.0096	0.319772	0.494647	1.3557	0.387234	0.506037	0.633013	-2.07466	-1.65308	-0.957414	-0.737588	-2.18944	0.506037	-2.4641	9.71329	0
2	22014298	78	2	1	0	0	0	1998	0	1.0096	0.319772	0.494647	1.3557	0.387234	0.506037	0.633013	0.39275	0.319772	0.494647	-0.737588	0.387234	0.506037	-0.141264	12.5863	0
1	22014608	67	2	1	0	0	1	2009	0	1.0096	0.319772	0.494647	1.3557	0.387234	0.506037	0.633013	1.0096	0.319772	0.494647	1.3557	0.387234	0.506037	0.633013	0	1
1	22014608	67	2	1	0	0	1	2009	0	1.0096	0.319772	0.494647	1.3557	0.387234	0.506037	0.633013	1.0096	0.319772	0.494647	1.3557	0.387234	0.506037	0.633013	2.89217	1
1	22014608	67	2	1	0	0	1	2009	0	1.0096	0.319772	0.494647	1.3557	0.387234	0.506037	0.633013	1.0096	0.319772	0.494647	1.3557	0.387234	0.506037	0.633013	5.72231	1
2	22014908	86	1	2	3	1	1	2009	1	0.39275	0.319772	0.494647	-0.737588	0.387234	0.506037	-0.141264	0.39275	0.319772	0.494647	-0.737588	0.387234	0.506037	-0.141264	0	1
2	22014908	86	1	2	3	1	1	2009	1	0.39275	0.319772	0.494647	-0.737588	0.387234	0.506037	-0.141264	0.0843248	0.319772	0.494647	1.3557	-0.901104	-1.0498	0.633013	2.90591	1
2	22015600	82	1	1	2	1	1	2000	2	1.0096	0.319772	0.494647	1.3557	0.387234	0.506037	0.633013	1.0096	0.319772	0.494647	1.3557	0.387234	0.506037	0.633013	0	1
2	22015600	82	1	1	2	1	1	2000	2	1.0096	0.319772	0.494647	1.3557	0.387234	0.506037	0.633013	0.701176	0.319772	0.494647	-0.737588	0.387234	0.506037	0.633013	1.76858	1
2	22015600	82	1	1	2	1	1	2000	2	1.0096	0.319772	0.494647	1.3557	0.387234	0.506037	0.633013	1.0096	0.319772	0.494647	1.3557	0.387234	0.506037	0.633013	4.75488	1
2	22015600	82	1	1	2	1	1	2000	2	1.0096	0.319772	0.494647	1.3557	0.387234	0.506037	0.633013	0.0843248	0.319772	0.494647	-0.737588	0.387234	0.506037	-0.915542	8.10109	1
2	22015900	88	1	0	0	0	0	2000	0	0.0843248	-1.65308	0.494647	-0.737588	0.387234	-0.271883	0.633013	0.0843248	-1.65308	0.494647	-0.737588	0.387234	-0.271883	0.633013	0	0
2	22015900	88	1	0	0	0	0	2000	0	0.0843248	-1.65308	0.494647	-0.737588	0.387234	-0.271883	0.633013	-0.224101	-1.65308	0.494647	-0.737588	0.387234	-1.0498	0.633013	1.91931	0
2	22015900	88	1	0	0	0	0	2000	0	0.0843248	-1.65308	0.494647	-0.737588	0.387234	-0.271883	0.633013	0.39275	-1.65308	0.494647		0.387234	0.506037	0.633013	4.76862	0
2	22015900	88	1	0	0	0	0	2000	0	0.0843248	-1.65308	0.494647	-0.737588	0.387234	-0.271883	0.633013	-1.14938	0.319772	-2.40948	-0.737588	-2.18944	0.506037	0.633013	7.95628	0
1	22017008	67	2	1	0	1	1	2009	2	1.0096	0.319772	0.494647	1.3557	0.387234	0.506037	0.633013	1.0096	0.319772	0.494647	1.3557	0.387234	0.506037	0.633013	0	1
1	22017008	67	2	1	0	1	1	2009	2	1.0096	0.319772	0.494647	1.3557	0.387234	0.506037	0.633013	1.0096	0.319772	0.494647	1.3557	0.387234	0.506037	0.633013	2.93315	1
1	22017008	67	2	1	0	1	1	2009	2	1.0096	0.319772	0.494647	1.3557	0.387234	0.506037	0.633013	1.0096	0.319772	0.494647	1.3557	0.387234	0.506037	0.633013	5.76603	1
1	22017608	94	1	1	1	1	0	2009	0	0.0843248	0.319772	0.494647	-0.737588	-2.18944	0.506037	0.633013	0.0843248	0.319772	0.494647	-0.737588	-2.18944	0.506037	0.633013	0	1
1	22017608	94	1	1	1	1	0	2009	0	0.0843248	0.319772	0.494647	-0.737588	-2.18944	0.506037	0.633013	0.701176	-1.65308	0.494647	1.3557	0.387234	0.506037	0.633013	2.80476	1
1	22018308	100	1	0	0	0	1	2009	1	-1.4578	-1.65308	-1.68345	-0.737588	0.387234	0.506037	-1.68982	-1.4578	-1.65308	-1.68345	-0.737588	0.387234	0.506037	-1.68982	0	0
1	22018308	100	1	0	0	0	1	2009	1	-1.4578	-1.65308	-1.68345	-0.737588	0.387234	0.506037	-1.68982	-2.99993	0.319772	-3.13551	-0.737588	-3.47778	-0.271883	-1.68982	2.81572	0
1	22018702	90	2	1	1	1	0	2002	1	1.0096	0.319772	0.494647	1.3557	0.387234	0.506037	0.633013	1.0096	0.319772	0.494647	1.3557	0.387234	0.506037	0.633013	0	0
1	22018702	90	2	1	1	1	0	2002	1	1.0096	0.319772	0.494647	1.3557	0.387234	0.506037	0.633013	-2.99993	0.319772	-0.957414	-0.737588	-4.76612	-0.271883	-3.23837	2.85205	0
1	22018702	90	2	1	1	1	0	2002	1	1.0096	0.319772	0.494647	1.3557	0.387234	0.506037	0.633013	-0.532527	-1.65308	0.494647	-0.737588	0.387234	0.506037	-1.68982	6.00417	0
1	22019300	80	1	1	1	1	1	2000	1	-0.224101	0.319772	-0.957414	1.3557	0.387234	0.506037	-0.915542	-0.224101	0.319772	-0.957414	1.3557	0.387234	0.506037	-0.915542	0	0
1	22019300	80	1	1	1	1	1	2000	1	-0.224101	0.319772	-0.957414	1.3557	0.387234	0.506037	-0.915542	0.701176	0.319772	0.494647	-0.737588	0.387234	0.506037	0.633013	1.78227	0
1	22019300	80	1	1	1	1	1	2000	1	-0.224101	0.319772	-0.957414	1.3557	0.387234	0.506037	-0.915542	1.0096	0.319772	0.494647	1.3557	0.387234	0.506037	0.633013	4.76309	0
1	22019300	80	1	1	1	1	1	2000	1	-0.224101	0.319772	-0.957414	1.3557	0.387234	0.506037	-0.915542	0.39275	0.319772	0.494647	-0.737588	0.387234	0.506037	-0.141264	7.98907	0
1	22021300	81	1	1	1	1	1	2000	2	1.0096	0.319772	0.494647	1.3557	0.387234	0.506037	0.633013	1.0096	0.319772	0.494647	1.3557	0.387234	0.506037	0.633013	0	1
1	22021300	81	1	1	1	1	1	2000	2	1.0096	0.319772	0.494647	1.3557	0.387234	0.506037	0.633013	1.0096	0.319772	0.494647	1.3557	0.387234	0.506037	0.633013	1.77946	1
1	22021300	81	1	1	1	1	1	2000	2	1.0096	0.319772	0.494647	1.3557	0.387234	0.506037	0.633013	1.0096	0.319772	0.494647	1.3557	0.387234	0.506037	0.633013	4.7959	1
1	22021300	81	1	1	1	1	1	2000	2	1.0096	0.319772	0.494647	1.3557	0.387234	0.506037	0.633013	-6.39261	-9.5445	-3.13551	1.3557	-0.901104	-4.93941	-4.01265	7.97814	1
1	22021300	81	1	1	1	1	1	2000	2	1.0096	0.319772	0.494647	1.3557	0.387234	0.506037	0.633013	-1.14938	0.319772	-1.68345	-0.737588	-3.47778	0.506037	0.633013	11.0233	1
1	22021300	81	1	1	1	1	1	2000	2	1.0096	0.319772	0.494647	1.3557	0.387234	0.506037	0.633013	-4.23363	-3.62594	-3.13551		-0.901104	-1.0498	-4.01265	13.8589	1
2	22022408	107	1	0	0	0	0	2009	1	-2.38308	-1.65308	-3.13551	-0.737588	0.387234	-0.271883	-1.68982	-2.38308	-1.65308	-3.13551	-0.737588	0.387234	-0.271883	-1.68982	0	1
2	22022408	107	1	0	0	0	0	2009	1	-2.38308	-1.65308	-3.13551	-0.737588	0.387234	-0.271883	-1.68982	-8.24317	-9.5445	-3.13551		-7.3428	-4.93941	-4.01265	2.68186	1
2	22022408	107	1	0	0	0	0	2009	1	-2.38308	-1.65308	-3.13551	-0.737588	0.387234	-0.271883	-1.68982	-8.24317	-9.5445	-3.13551		-7.3428	-4.93941	-4.01265	5.46816	1
2	22023708	82	2	0	3	0	1	2009	1	1.0096	0.319772	0.494647	1.3557	0.387234	0.506037	0.633013	1.0096	0.319772	0.494647	1.3557	0.387234	0.506037	0.633013	0	0
2	22023708	82	2	0	3	0	1	2009	1	1.0096	0.319772	0.494647	1.3557	0.387234	0.506037	0.633013	-3.61678	-1.65308	-3.13551	-0.737588	-4.76612	-0.271883	-1.68982	2.60802	0
2	22023708	82	2	0	3	0	1	2009	1	1.0096	0.319772	0.494647	1.3557	0.387234	0.506037	0.633013	-4.54206	0.319772	-3.13551	-0.737588	-0.901104	-3.38357	-4.01265	5.42172	0
1	22023908	81	2	2	0	1	1	2009	2	0.701176	0.319772	0.494647	-0.737588	0.387234	0.506037	0.633013	0.701176	0.319772	0.494647	-0.737588	0.387234	0.506037	0.633013	0	1
1	22023908	81	2	2	0	1	1	2009	2	0.701176	0.319772	0.494647	-0.737588	0.387234	0.506037	0.633013	1.0096	0.319772	0.494647	1.3557	0.387234	0.506037	0.633013	2.60802	1
1	22023908	81	2	2	0	1	1	2009	2	0.701176	0.319772	0.494647	-0.737588	0.387234	0.506037	0.633013	0.0843248	0.319772	-0.231384	1.3557	0.387234	-0.271883	-0.141264	5.42172	1
1	22023908	81	2	2	0	1	1	2009	2	0.701176	0.319772	0.494647	-0.737588	0.387234	0.506037	0.633013	0.0843248	0.319772	0.494647	-0.737588	0.387234	-1.0498	0.633013	9.58336	1
1	22024008	90	2	0	0	0	0	2009	1	-0.224101	0.319772	-0.231384	1.3557	-0.901104	0.506037	-0.915542	-0.224101	0.319772	-0.231384	1.3557	-0.901104	0.506037	-0.915542	0	1
1	22024008	90	2	0	0	0	0	2009	1	-0.224101	0.319772	-0.231384	1.3557	-0.901104	0.506037	-0.915542	-8.24317	-9.5445	-3.13551		-7.3428	-4.93941	-4.01265	2.60528	1
2	22031202	71	1	1	3	0	0	2002	0	1.0096	0.319772	0.494647	1.3557	0.387234	0.506037	0.633013	1.0096	0.319772	0.494647	1.3557	0.387234	0.506037	0.633013	0	0
2	22031202	71	1	1	3	0	0	2002	0	1.0096	0.319772	0.494647	1.3557	0.387234	0.506037	0.633013	-0.532527	-3.62594	-0.957414	-0.737588	0.387234	0.506037	0.633013	2.98904	0
2	22031202	71	1	1	3	0	0	2002	0	1.0096	0.319772	0.494647	1.3557	0.387234	0.506037	0.633013	0.39275	0.319772	0.494647	-0.737588	0.387234	0.506037	-0.141264	6.19859	0
1	22031302	67	1	2	1	1	1	2002	0	1.0096	0.319772	0.494647	1.3557	0.387234	0.506037	0.633013	1.0096	0.319772	0.494647	1.3557	0.387234	0.506037	0.633013	0	0
1	22031302	67	1	2	1	1	1	2002	0	1.0096	0.319772	0.494647	1.3557	0.387234	0.506037	0.633013	0.0843248	0.319772	-0.957414	1.3557	0.387234	0.506037	-0.141264	2.9726	0
1	22031302	67	1	2	1	1	1	2002	0	1.0096	0.319772	0.494647	1.3557	0.387234	0.506037	0.633013	0.39275	0.319772	0.494647	1.3557	0.387234	0.506037	-0.915542	6.30508	0
1	22031302	67	1	2	1	1	1	2002	0	1.0096	0.319772	0.494647	1.3557	0.387234	0.506037	0.633013	1.0096	0.319772	0.494647	1.3557	0.387234	0.506037	0.633013	9.19726	0
1	22031302	67	1	2	1	1	1	2002	0	1.0096	0.319772	0.494647	1.3557	0.387234	0.506037	0.633013	1.0096	0.319772	0.494647	1.3557	0.387234	0.506037	0.633013	12.063	0
2	22031402	74	1	1	1	1	1	2002	1	0.0843248	0.319772	0.494647	1.3557	0.387234	0.506037	-1.68982	0.0843248	0.319772	0.494647	1.3557	0.387234	0.506037	-1.68982	0	1
2	22031402	74	1	1	1	1	1	2002	1	0.0843248	0.319772	0.494647	1.3557	0.387234	0.506037	-1.68982	0.701176	0.319772	0.494647	1.3557	0.387234	0.506037	-0.141264	3.00274	1
2	22031402	74	1	1	1	1	1	2002	1	0.0843248	0.319772	0.494647	1.3557	0.387234	0.506037	-1.68982	-1.76623	-7.57164	-0.231384	-0.737588	0.387234	0.506037	-1.68982	6.22326	1
1	22031602	67	1	2	2	1	1	2002	2	0.39275	0.319772	-0.231384	1.3557	0.387234	0.506037	-0.141264	0.39275	0.319772	-0.231384	1.3557	0.387234	0.506037	-0.141264	0	1
1	22031602	67	1	2	2	1	1	2002	2	0.39275	0.319772	-0.231384	1.3557	0.387234	0.506037	-0.141264	1.0096	0.319772	0.494647	1.3557	0.387234	0.506037	0.633013	3.02466	1
1	22031602	67	1	2	2	1	1	2002	2	0.39275	0.319772	-0.231384	1.3557	0.387234	0.506037	-0.141264	-0.224101	0.319772	0.494647	-0.737588	0.387234	0.506037	-1.68982	6.226	1
1	22031802	71	1	2	2	1	1	2002	1	0.39275	0.319772	-0.231384	1.3557	0.387234	0.506037	-0.141264	0.39275	0.319772	-0.231384	1.3557	0.387234	0.506037	-0.141264	0	1
1	22031802	71	1	2	2	1	1	2002	1	0.39275	0.319772	-0.231384	1.3557	0.387234	0.506037	-0.141264	1.0096	0.319772	0.494647	1.3557	0.387234	0.506037	0.633013	3.00822	1
1	22031802	71	1	2	2	1	1	2002	1	0.39275	0.319772	-0.231384	1.3557	0.387234	0.506037	-0.141264	1.0096	0.319772	0.494647	1.3557	0.387234	0.506037	0.633013	6.22599	1
1	22031802	71	1	2	2	1	1	2002	1	0.39275	0.319772	-0.231384	1.3557	0.387234	0.506037	-0.141264	1.0096	0.319772	0.494647	1.3557	0.387234	0.506037	0.633013	9.25479	1
1	22031802	71	1	2	2	1	1	2002	1	0.39275	0.319772	-0.231384	1.3557	0.387234	0.506037	-0.141264	0.701176	0.319772	0.494647	-0.737588	0.387234	0.506037	0.633013	12.0575	1
1	22032202	73	2	1	1	1	1	2002	0	0.701176	0.319772	0.494647	-0.737588	0.387234	0.506037	0.633013	0.701176	0.319772	0.494647	-0.737588	0.387234	0.506037	0.633013	0	1
1	22032202	73	2	1	1	1	1	2002	0	0.701176	0.319772	0.494647	-0.737588	0.387234	0.506037	0.633013	0.701176	0.319772	0.494647	-0.737588	0.387234	0.506037	0.633013	3.02192	1
1	22032202	73	2	1	1	1	1	2002	0	0.701176	0.319772	0.494647	-0.737588	0.387234	0.506037	0.633013	-0.532527	0.319772	-0.231384	-0.737588	0.387234	0.506037	-1.68982	6.31879	1
1	22032202	73	2	1	1	1	1	2002	0	0.701176	0.319772	0.494647	-0.737588	0.387234	0.506037	0.633013	0.39275	0.319772	0.494647	1.3557	0.387234	-1.0498	0.633013	9.21096	1
1	22032402	90	2	0	0	0	0	2002	1	1.0096	0.319772	0.494647	1.3557	0.387234	0.506037	0.633013	1.0096	0.319772	0.494647	1.3557	0.387234	0.506037	0.633013	0	0
1	22032402	90	2	0	0	0	0	2002	1	1.0096	0.319772	0.494647	1.3557	0.387234	0.506037	0.633013	-3.92521	-1.65308	-1.68345		-7.3428	-0.271883	-2.4641	2.84658	0
1	22032402	90	2	0	0	0	0	2002	1	1.0096	0.319772	0.494647	1.3557	0.387234	0.506037	0.633013	0.39275	0.319772	0.494647	-0.737588	-0.901104	0.506037	0.633013	6.03425	0
2	22034602	65	1	0	1	0	1	2002	2	0.701176	0.319772	0.494647	-0.737588	0.387234	0.506037	0.633013	0.701176	0.319772	0.494647	-0.737588	0.387234	0.506037	0.633013	0	1
2	22034602	65	1	0	1	0	1	2002	2	0.701176	0.319772	0.494647	-0.737588	0.387234	0.506037	0.633013	-1.14938	0.319772	-0.231384	-0.737588	0.387234	-1.82772	-0.915542	3.0137	1
2	22034602	65	1	0	1	0	1	2002	2	0.701176	0.319772	0.494647	-0.737588	0.387234	0.506037	0.633013	0.701176	0.319772	0.494647	-0.737588	0.387234	0.506037	0.633013	6.2178	1
2	22034602	65	1	0	1	0	1	2002	2	0.701176	0.319772	0.494647	-0.737588	0.387234	0.506037	0.633013	0.701176	0.319772	0.494647	-0.737588	0.387234	0.506037	0.633013	9.23288	1
2	22034602	65	1	0	1	0	1	2002	2	0.701176	0.319772	0.494647	-0.737588	0.387234	0.506037	0.633013	-2.38308	-3.62594	-3.13551	1.3557	0.387234	-2.60565	0.633013	12.0603	1
2	22034602	65	1	0	1	0	1	2002	2	0.701176	0.319772	0.494647	-0.737588	0.387234	0.506037	0.633013	-8.24317	-9.5445	-3.13551		-7.3428		-4.01265	16.2411	1
1	22034702	68	1	2	2	1	1	2002	2	1.0096	0.319772	0.494647	1.3557	0.387234	0.506037	0.633013	1.0096	0.319772	0.494647	1.3557	0.387234	0.506037	0.633013	0	1
1	22034702	68	1	2	2	1	1	2002	2	1.0096	0.319772	0.494647	1.3557	0.387234	0.506037	0.633013	0.39275	0.319772	0.494647	1.3557	-2.18944	0.506037	0.633013	3.01644	1
1	22034702	68	1	2	2	1	1	2002	2	1.0096	0.319772	0.494647	1.3557	0.387234	0.506037	0.633013	0.0843248	0.319772	0.494647	-0.737588	0.387234	0.506037	-0.915542	6.2178	1
1	22034902	72	1	2	2	1	1	2002	1	1.0096	0.319772	0.494647	1.3557	0.387234	0.506037	0.633013	1.0096	0.319772	0.494647	1.3557	0.387234	0.506037	0.633013	0	0
1	22034902	72	1	2	2	1	1	2002	1	1.0096	0.319772	0.494647	1.3557	0.387234	0.506037	0.633013	1.0096	0.319772	0.494647	1.3557	0.387234	0.506037	0.633013	3.01644	0
1	22034902	72	1	2	2	1	1	2002	1	1.0096	0.319772	0.494647	1.3557	0.387234	0.506037	0.633013	1.0096	0.319772	0.494647	1.3557	0.387234	0.506037	0.633013	6.19868	0
1	22034902	72	1	2	2	1	1	2002	1	1.0096	0.319772	0.494647	1.3557	0.387234	0.506037	0.633013	1.0096	0.319772	0.494647	1.3557	0.387234	0.506037	0.633013	9.23836	0
1	22034902	72	1	2	2	1	1	2002	1	1.0096	0.319772	0.494647	1.3557	0.387234	0.506037	0.633013	0.39275	0.319772	0.494647	1.3557	0.387234	0.506037	-0.915542	12.0603	0
1	22034902	72	1	2	2	1	1	2002	1	1.0096	0.319772	0.494647	1.3557	0.387234	0.506037	0.633013	0.701176	0.319772	0.494647	1.3557	0.387234	-0.271883	0.633013	16.2411	0
1	22035302	80	2	1	0	0	1	2002	1	1.0096	0.319772	0.494647	1.3557	0.387234	0.506037	0.633013	1.0096	0.319772	0.494647	1.3557	0.387234	0.506037	0.633013	0	1
1	22035302	80	2	1	0	0	1	2002	1	1.0096	0.319772	0.494647	1.3557	0.387234	0.506037	0.633013	0.701176	0.319772	0.494647	-0.737588	0.387234	0.506037	0.633013	3.03014	1
1	22035302	80	2	1	0	0	1	2002	1	1.0096	0.319772	0.494647	1.3557	0.387234	0.506037	0.633013	0.39275	0.319772	0.494647	-0.737588	-0.901104	0.506037	0.633013	6.19862	1
1	22035702	67	2	1	0	1	0	2002	1	0.39275	0.319772	0.494647	-0.737588	0.387234	-0.271883	0.633013	0.39275	0.319772	0.494647	-0.737588	0.387234	-0.271883	0.633013	0	1
1	22035702	67	2	1	0	1	0	2002	1	0.39275	0.319772	0.494647	-0.737588	0.387234	-0.271883	0.633013	1.0096	0.319772	0.494647	1.3557	0.387234	0.506037	0.633013	2.98082	1
1	22035702	67	2	1	0	1	0	2002	1	0.39275	0.319772	0.494647	-0.737588	0.387234	-0.271883	0.633013	1.0096	0.319772	0.494647	1.3557	0.387234	0.506037	0.633013	6.17397	1
1	22035702	67	2	1	0	1	0	2002	1	0.39275	0.319772	0.494647	-0.737588	0.387234	-0.271883	0.633013	0.39275	0.319772	0.494647		0.387234	-0.271883	0.633013	9.2	1
1	22035702	67	2	1	0	1	0	2002	1	0.39275	0.319772	0.494647	-0.737588	0.387234	-0.271883	0.633013	0.701176	-1.65308	0.494647	1.3557	0.387234	0.506037	0.633013	12.0192	1
2	22035802	69	2	0	0	0	0	2002	1	0.0843248	0.319772	-0.957414	-0.737588	0.387234	0.506037	0.633013	0.0843248	0.319772	-0.957414	-0.737588	0.387234	0.506037	0.633013	0	0
2	22035802	69	2	0	0	0	0	2002	1	0.0843248	0.319772	-0.957414	-0.737588	0.387234	0.506037	0.633013	0.701176	0.319772	0.494647	-0.737588	0.387234	0.506037	0.633013	3.0411	0
2	22035802	69	2	0	0	0	0	2002	1	0.0843248	0.319772	-0.957414	-0.737588	0.387234	0.506037	0.633013	0.39275	0.319772	-0.231384	-0.737588	0.387234	0.506037	0.633013	6.20957	0
2	22035802	69	2	0	0	0	0	2002	1	0.0843248	0.319772	-0.957414	-0.737588	0.387234	0.506037	0.633013	-0.840952	0.319772	0.494647	-0.737588	-0.901104	-2.60565	0.633013	9.25205	0
2	22035802	69	2	0	0	0	0	2002	1	0.0843248	0.319772	-0.957414	-0.737588	0.387234	0.506037	0.633013	-2.38308	0.319772	-1.68345	-0.737588	-3.47778	0.506037	-2.4641	12.0521	0
2	22035902	69	2	1	0	1	1	2002	1	0.701176	0.319772	0.494647	-0.737588	0.387234	0.506037	0.633013	0.701176	0.319772	0.494647	-0.737588	0.387234	0.506037	0.633013	0	0
2	22035902	69	2	1	0	1	1	2002	1	0.701176	0.319772	0.494647	-0.737588	0.387234	0.506037	0.633013	1.0096	0.319772	0.494647	1.3557	0.387234	0.506037	0.633013	2.98082	0
2	22035902	69	2	1	0	1	1	2002	1	0.701176	0.319772	0.494647	-0.737588	0.387234	0.506037	0.633013	1.0096	0.319772	0.494647	1.3557	0.387234	0.506037	0.633013	6.17397	0
2	22036202	66	2	1	1	0	1	2002	1	0.701176	0.319772	0.494647	-0.737588	0.387234	0.506037	0.633013	0.701176	0.319772	0.494647	-0.737588	0.387234	0.506037	0.633013	0	0
2	22036202	66	2	1	1	0	1	2002	1	0.701176	0.319772	0.494647	-0.737588	0.387234	0.506037	0.633013	1.0096	0.319772	0.494647	1.3557	0.387234	0.506037	0.633013	2.97534	0
2	22036202	66	2	1	1	0	1	2002	1	0.701176	0.319772	0.494647	-0.737588	0.387234	0.506037	0.633013	1.0096	0.319772	0.494647	1.3557	0.387234	0.506037	0.633013	6.17396	0
2	22036202	66	2	1	1	0	1	2002	1	0.701176	0.319772	0.494647	-0.737588	0.387234	0.506037	0.633013	1.0096	0.319772	0.494647	1.3557	0.387234	0.506037	0.633013	9.18356	0
1	22036402	68	2	1	0	1	0	2002	0	0.701176	0.319772	0.494647	-0.737588	0.387234	0.506037	0.633013	0.701176	0.319772	0.494647	-0.737588	0.387234	0.506037	0.633013	0	1
1	22036402	68	2	1	0	1	0	2002	0	0.701176	0.319772	0.494647	-0.737588	0.387234	0.506037	0.633013	1.0096	0.319772	0.494647	1.3557	0.387234	0.506037	0.633013	3.0411	1
1	22036402	68	2	1	0	1	0	2002	0	0.701176	0.319772	0.494647	-0.737588	0.387234	0.506037	0.633013	0.701176	0.319772	0.494647	1.3557	0.387234	0.506037	-0.141264	6.226	1
1	22036402	68	2	1	0	1	0	2002	0	0.701176	0.319772	0.494647	-0.737588	0.387234	0.506037	0.633013	0.701176	0.319772	0.494647	-0.737588	0.387234	0.506037	0.633013	9.24658	1
1	22036402	68	2	1	0	1	0	2002	0	0.701176	0.319772	0.494647	-0.737588	0.387234	0.506037	0.633013	0.701176	0.319772	0.494647	1.3557	0.387234	0.506037	-0.141264	12.063	1
1	22036402	68	2	1	0	1	0	2002	0	0.701176	0.319772	0.494647	-0.737588	0.387234	0.506037	0.633013	0.701176	0.319772	0.494647	-0.737588	0.387234	0.506037	0.633013	16.2521	1
2	22036602	65	2	1	0	0	1	2002	0	-0.840952	-1.65308	-2.40948	-0.737588	0.387234	0.506037	0.633013	-0.840952	-1.65308	-2.40948	-0.737588	0.387234	0.506037	0.633013	0	1
2	22036602	65	2	1	0	0	1	2002	0	-0.840952	-1.65308	-2.40948	-0.737588	0.387234	0.506037	0.633013	0.701176	0.319772	0.494647	-0.737588	0.387234	0.506037	0.633013	3.0411	1
2	22036602	65	2	1	0	0	1	2002	0	-0.840952	-1.65308	-2.40948	-0.737588	0.387234	0.506037	0.633013	0.701176	0.319772	0.494647	-0.737588	0.387234	0.506037	0.633013	6.20683	1
2	22036602	65	2	1	0	0	1	2002	0	-0.840952	-1.65308	-2.40948	-0.737588	0.387234	0.506037	0.633013	1.0096	0.319772	0.494647	1.3557	0.387234	0.506037	0.633013	9.23014	1
2	22036602	65	2	1	0	0	1	2002	0	-0.840952	-1.65308	-2.40948	-0.737588	0.387234	0.506037	0.633013	-0.532527	0.319772	-3.13551	1.3557	0.387234	0.506037	0.633013	12.0466	1
1	22036902	65	2	1	0	1	1	2002	1	1.0096	0.319772	0.494647	1.3557	0.387234	0.506037	0.633013	1.0096	0.319772	0.494647	1.3557	0.387234	0.506037	0.633013	0	1
1	22036902	65	2	1	0	1	1	2002	1	1.0096	0.319772	0.494647	1.3557	0.387234	0.506037	0.633013	0.701176	0.319772	0.494647	-0.737588	0.387234	0.506037	0.633013	2.97534	1
1	22036902	65	2	1	0	1	1	2002	1	1.0096	0.319772	0.494647	1.3557	0.387234	0.506037	0.633013	1.0096	0.319772	0.494647	1.3557	0.387234	0.506037	0.633013	6.17397	1
1	22036902	65	2	1	0	1	1	2002	1	1.0096	0.319772	0.494647	1.3557	0.387234	0.506037	0.633013	0.701176	0.319772	0.494647	-0.737588	0.387234	0.506037	0.633013	9.19452	1
1	22036902	65	2	1	0	1	1	2002	1	1.0096	0.319772	0.494647	1.3557	0.387234	0.506037	0.633013	0.701176	0.319772	0.494647	-0.737588	0.387234	0.506037	0.633013	12.0137	1
1	22037002	76	2	0	0	0	0	2002	1	0.0843248	0.319772	-0.957414	1.3557	0.387234	-0.271883	0.633013	0.0843248	0.319772	-0.957414	1.3557	0.387234	-0.271883	0.633013	0	1
1	22037002	76	2	0	0	0	0	2002	1	0.0843248	0.319772	-0.957414	1.3557	0.387234	-0.271883	0.633013	0.701176	0.319772	0.494647	-0.737588	0.387234	0.506037	0.633013	3.0411	1
1	22037002	76	2	0	0	0	0	2002	1	0.0843248	0.319772	-0.957414	1.3557	0.387234	-0.271883	0.633013	-0.532527	0.319772	0.494647	-0.737588	0.387234	0.506037	-2.4641	6.19045	1
1	22038502	69	2	0	0	1	1	2002	0	0.701176	0.319772	0.494647	-0.737588	0.387234	0.506037	0.633013	0.701176	0.319772	0.494647	-0.737588	0.387234	0.506037	0.633013	0	0
1	22038502	69	2	0	0	1	1	2002	0	0.701176	0.319772	0.494647	-0.737588	0.387234	0.506037	0.633013	0.701176	0.319772	0.494647	-0.737588	0.387234	0.506037	0.633013	2.98082	0
1	22038502	69	2	0	0	1	1	2002	0	0.701176	0.319772	0.494647	-0.737588	0.387234	0.506037	0.633013	0.0843248	0.319772	0.494647		0.387234	0.506037	-0.915542	6.32976	0
2	22038602	73	2	0	0	1	0	2002	0	-1.4578	-3.62594	0.494647	-0.737588	-0.901104	-1.0498	-0.915542	-1.4578	-3.62594	0.494647	-0.737588	-0.901104	-1.0498	-0.915542	0	0
2	22038602	73	2	0	0	1	0	2002	0	-1.4578	-3.62594	0.494647	-0.737588	-0.901104	-1.0498	-0.915542	0.39275	0.319772	0.494647	-0.737588	-0.901104	0.506037	0.633013	3.01918	0
2	22038602	73	2	0	0	1	0	2002	0	-1.4578	-3.62594	0.494647	-0.737588	-0.901104	-1.0498	-0.915542	-3.61678	-5.59879	-0.231384	-0.737588	-4.76612	0.506037	-4.01265	6.35164	0
2	22038602	73	2	0	0	1	0	2002	0	-1.4578	-3.62594	0.494647	-0.737588	-0.901104	-1.0498	-0.915542	-3.92521	-3.62594	-3.13551	-0.737588	0.387234	-1.0498	-4.01265	9.22466	0
2	22038602	73	2	0	0	1	0	2002	0	-1.4578	-3.62594	0.494647	-0.737588	-0.901104	-1.0498	-0.915542	-3.30836	0.319772	-3.13551	-0.737588	-4.76612	-1.0498	-0.915542	12.0603	0
2	22039302	71	2	0	0	0	0	2002	0	-1.4578	-1.65308	-2.40948	-0.737588	0.387234	-1.0498	0.633013	-1.4578	-1.65308	-2.40948	-0.737588	0.387234	-1.0498	0.633013	0	1
2	22039302	71	2	0	0	0	0	2002	0	-1.4578	-1.65308	-2.40948	-0.737588	0.387234	-1.0498	0.633013	-1.76623	-1.65308	-2.40948	-0.737588	0.387234	-1.82772	0.633013	3.00822	1
2	22039302	71	2	0	0	0	0	2002	0	-1.4578	-1.65308	-2.40948	-0.737588	0.387234	-1.0498	0.633013	-0.224101	0.319772	-0.231384	-0.737588	0.387234	0.506037	-0.915542	6.30783	1
2	22039602	68	2	0	0	0	0	2002	1	0.701176	0.319772	0.494647	-0.737588	0.387234	0.506037	0.633013	0.701176	0.319772	0.494647	-0.737588	0.387234	0.506037	0.633013	0	1
2	22039602	68	2	0	0	0	0	2002	1	0.701176	0.319772	0.494647	-0.737588	0.387234	0.506037	0.633013	1.0096	0.319772	0.494647	1.3557	0.387234	0.506037	0.633013	2.98082	1
2	22039602	68	2	0	0	0	0	2002	1	0.701176	0.319772	0.494647	-0.737588	0.387234	0.506037	0.633013	0.39275	0.319772	0.494647	1.3557	0.387234	0.506037	-0.915542	6.32976	1
2	22039602	68	2	0	0	0	0	2002	1	0.701176	0.319772	0.494647	-0.737588	0.387234	0.506037	0.633013	0.0843248	0.319772	0.494647	-0.737588	-0.901104	0.506037	-0.141264	9.20822	1
2	22039602	68	2	0	0	0	0	2002	1	0.701176	0.319772	0.494647	-0.737588	0.387234	0.506037	0.633013	0.701176	0.319772	0.494647	-0.737588	0.387234	0.506037	0.633013	12.0301	1
2	22039602	68	2	0	0	0	0	2002	1	0.701176	0.319772	0.494647	-0.737588	0.387234	0.506037	0.633013	0.0843248	0.319772	0.494647		0.387234	-1.0498	0.633013	16.2356	1
1	22039802	67	2	1	1	1	1	2002	0	0.701176	-1.65308	0.494647	1.3557	0.387234	0.506037	0.633013	0.701176	-1.65308	0.494647	1.3557	0.387234	0.506037	0.633013	0	0
1	22039802	67	2	1	1	1	1	2002	0	0.701176	-1.65308	0.494647	1.3557	0.387234	0.506037	0.633013	1.0096	0.319772	0.494647	1.3557	0.387234	0.506037	0.633013	3.04658	0
1	22039802	67	2	1	1	1	1	2002	0	0.701176	-1.65308	0.494647	1.3557	0.387234	0.506037	0.633013	0.701176	0.319772	0.494647	1.3557	0.387234	0.506037	-0.141264	6.35164	0
1	22039802	67	2	1	1	1	1	2002	0	0.701176	-1.65308	0.494647	1.3557	0.387234	0.506037	0.633013	1.0096	0.319772	0.494647	1.3557	0.387234	0.506037	0.633013	9.22466	0
1	22040102	73	1	0	2	1	1	2002	0	1.0096	0.319772	0.494647	1.3557	0.387234	0.506037	0.633013	1.0096	0.319772	0.494647	1.3557	0.387234	0.506037	0.633013	0	0
1	22040102	73	1	0	2	1	1	2002	0	1.0096	0.319772	0.494647	1.3557	0.387234	0.506037	0.633013	0.701176	0.319772	0.494647	1.3557	0.387234	0.506037	-0.141264	3.0274	0
1	22040102	73	1	0	2	1	1	2002	0	1.0096	0.319772	0.494647	1.3557	0.387234	0.506037	0.633013	0.701176	0.319772	0.494647	-0.737588	0.387234	0.506037	0.633013	6.22873	0
1	22040102	73	1	0	2	1	1	2002	0	1.0096	0.319772	0.494647	1.3557	0.387234	0.506037	0.633013	0.0843248	0.319772	0.494647	1.3557	0.387234	0.506037	-1.68982	9.28493	0
1	22040102	73	1	0	2	1	1	2002	0	1.0096	0.319772	0.494647	1.3557	0.387234	0.506037	0.633013	1.0096	0.319772	0.494647	1.3557	0.387234	0.506037	0.633013	12.0548	0
2	22040502	67	1	2	2	1	1	2002	2	1.0096	0.319772	0.494647	1.3557	0.387234	0.506037	0.633013	1.0096	0.319772	0.494647	1.3557	0.387234	0.506037	0.633013	0	1
2	22040502	67	1	2	2	1	1	2002	2	1.0096	0.319772	0.494647	1.3557	0.387234	0.506037	0.633013	1.0096	0.319772	0.494647	1.3557	0.387234	0.506037	0.633013	2.96438	1
2	22040502	67	1	2	2	1	1	2002	2	1.0096	0.319772	0.494647	1.3557	0.387234	0.506037	0.633013	0.701176	0.319772	0.494647	-0.737588	0.387234	0.506037	0.633013	6.31059	1
2	22040902	68	1	2	2	1	1	2002	2	1.0096	0.319772	0.494647	1.3557	0.387234	0.506037	0.633013	1.0096	0.319772	0.494647	1.3557	0.387234	0.506037	0.633013	0	1
2	22040902	68	1	2	2	1	1	2002	2	1.0096	0.319772	0.494647	1.3557	0.387234	0.506037	0.633013	1.0096	0.319772	0.494647	1.3557	0.387234	0.506037	0.633013	2.98082	1
2	22040902	68	1	2	2	1	1	2002	2	1.0096	0.319772	0.494647	1.3557	0.387234	0.506037	0.633013	0.701176	0.319772	0.494647	-0.737588	0.387234	0.506037	0.633013	6.27507	1
2	22040902	68	1	2	2	1	1	2002	2	1.0096	0.319772	0.494647	1.3557	0.387234	0.506037	0.633013	1.0096	0.319772	0.494647	1.3557	0.387234	0.506037	0.633013	9.2	1
1	22041802	70	1	0	0	1	1	2002	0	-0.224101	0.319772	0.494647	1.3557	0.387234	-0.271883	-1.68982	-0.224101	0.319772	0.494647	1.3557	0.387234	-0.271883	-1.68982	0	0
1	22041802	70	1	0	0	1	1	2002	0	-0.224101	0.319772	0.494647	1.3557	0.387234	-0.271883	-1.68982	0.701176	0.319772	0.494647	-0.737588	0.387234	0.506037	0.633013	2.97808	0
1	22041802	70	1	0	0	1	1	2002	0	-0.224101	0.319772	0.494647	1.3557	0.387234	-0.271883	-1.68982	1.0096	0.319772	0.494647	1.3557	0.387234	0.506037	0.633013	6.23406	0
2	22042502	80	2	0	3	0	1	2002	2	-0.532527	0.319772	-2.40948	-0.737588	0.387234	0.506037	0.633013	-0.532527	0.319772	-2.40948	-0.737588	0.387234	0.506037	0.633013	0	1
2	22042502	80	2	0	3	0	1	2002	2	-0.532527	0.319772	-2.40948	-0.737588	0.387234	0.506037	0.633013	-0.224101	0.319772	-0.231384	-0.737588	0.387234	0.506037	-0.915542	3.09863	1
2	22042502	80	2	0	3	0	1	2002	2	-0.532527	0.319772	-2.40948	-0.737588	0.387234	0.506037	0.633013	-2.07466	0.319772	-3.13551	-0.737588	-3.47778	0.506037	-0.141264	6.35165	1
2	22042502	80	2	0	3	0	1	2002	2	-0.532527	0.319772	-2.40948	-0.737588	0.387234	0.506037	0.633013	-2.99993	-3.62594	-3.13551		0.387234	-3.38357	0.633013	9.23014	1
2	22042502	80	2	0	3	0	1	2002	2	-0.532527	0.319772	-2.40948	-0.737588	0.387234	0.506037	0.633013	-6.39261	-5.59879	-3.13551		-7.3428	-1.82772	-4.01265	12.0274	1
1	22042702	80	2	0	0	1	1	2002	0	0.39275	0.319772	0.494647	-0.737588	0.387234	0.506037	-0.141264	0.39275	0.319772	0.494647	-0.737588	0.387234	0.506037	-0.141264	0	1
1	22042702	80	2	0	0	1	1	2002	0	0.39275	0.319772	0.494647	-0.737588	0.387234	0.506037	-0.141264	-1.14938	-1.65308	0.494647	-0.737588	0.387234	0.506037	-3.23837	3.10411	1
1	22042702	80	2	0	0	1	1	2002	0	0.39275	0.319772	0.494647	-0.737588	0.387234	0.506037	-0.141264	-4.23363	-1.65308	-3.13551	-0.737588	-4.76612	0.506037	-4.01265	6.35439	1
1	22042702	80	2	0	0	1	1	2002	0	0.39275	0.319772	0.494647	-0.737588	0.387234	0.506037	-0.141264	-3.61678	-1.65308	-3.13551	1.3557	0.387234	-2.60565	-3.23837	9.23288	1
1	22042702	80	2	0	0	1	1	2002	0	0.39275	0.319772	0.494647	-0.737588	0.387234	0.506037	-0.141264	-5.46734	-5.59879	-3.13551		-4.76612	-1.0498	-4.01265	12.0329	1
1	22042802	66	1	2	2	1	1	2002	1	1.0096	0.319772	0.494647	1.3557	0.387234	0.506037	0.633013	1.0096	0.319772	0.494647	1.3557	0.387234	0.506037	0.633013	0	1
1	22042802	66	1	2	2	1	1	2002	1	1.0096	0.319772	0.494647	1.3557	0.387234	0.506037	0.633013	1.0096	0.319772	0.494647	1.3557	0.387234	0.506037	0.633013	3.07397	1
1	22042802	66	1	2	2	1	1	2002	1	1.0096	0.319772	0.494647	1.3557	0.387234	0.506037	0.633013	1.0096	0.319772	0.494647	1.3557	0.387234	0.506037	0.633013	6.33523	1
1	22042802	66	1	2	2	1	1	2002	1	1.0096	0.319772	0.494647	1.3557	0.387234	0.506037	0.633013	1.0096	0.319772	0.494647	1.3557	0.387234	0.506037	0.633013	9.2274	1
1	22042802	66	1	2	2	1	1	2002	1	1.0096	0.319772	0.494647	1.3557	0.387234	0.506037	0.633013	1.0096	0.319772	0.494647	1.3557	0.387234	0.506037	0.633013	12.0575	1
2	22043002	77	1	0	1	0	0	2002	1	0.39275	0.319772	0.494647	-0.737588	0.387234	0.506037	-0.141264	0.39275	0.319772	0.494647	-0.737588	0.387234	0.506037	-0.141264	0	1
2	22043002	77	1	0	1	0	0	2002	1	0.39275	0.319772	0.494647	-0.737588	0.387234	0.506037	-0.141264	0.701176	0.319772	0.494647	-0.737588	0.387234	0.506037	0.633013	3.05479	1
2	22043002	77	1	0	1	0	0	2002	1	0.39275	0.319772	0.494647	-0.737588	0.387234	0.506037	-0.141264	-0.840952	0.319772	-3.13551	-0.737588	0.387234	0.506037	0.633013	6.32427	1
2	22043002	77	1	0	1	0	0	2002	1	0.39275	0.319772	0.494647	-0.737588	0.387234	0.506037	-0.141264	-6.39261	-5.59879	-3.13551	-0.737588	-4.76612	-3.38357	-4.01265	9.24932	1
2	22043002	77	1	0	1	0	0	2002	1	0.39275	0.319772	0.494647	-0.737588	0.387234	0.506037	-0.141264	-8.24317	-9.5445	-3.13551		-7.3428	-4.93941	-4.01265	12.0603	1
1	22044502	65	2	2	0	0	1	2002	0	1.0096	0.319772	0.494647	1.3557	0.387234	0.506037	0.633013	1.0096	0.319772	0.494647	1.3557	0.387234	0.506037	0.633013	0	0
1	22044502	65	2	2	0	0	1	2002	0	1.0096	0.319772	0.494647	1.3557	0.387234	0.506037	0.633013	0.701176	-1.65308	0.494647	1.3557	0.387234	0.506037	0.633013	3.00548	0
1	22044502	65	2	2	0	0	1	2002	0	1.0096	0.319772	0.494647	1.3557	0.387234	0.506037	0.633013	1.0096	0.319772	0.494647	1.3557	0.387234	0.506037	0.633013	6.38701	0
1	22044502	65	2	2	0	0	1	2002	0	1.0096	0.319772	0.494647	1.3557	0.387234	0.506037	0.633013	1.0096	0.319772	0.494647	1.3557	0.387234	0.506037	0.633013	9.1863	0
1	22044502	65	2	2	0	0	1	2002	0	1.0096	0.319772	0.494647	1.3557	0.387234	0.506037	0.633013	1.0096	0.319772	0.494647	1.3557	0.387234	0.506037	0.633013	12.0055	0
1	22045502	69	1	2	2	1	1	2002	1	1.0096	0.319772	0.494647	1.3557	0.387234	0.506037	0.633013	1.0096	0.319772	0.494647	1.3557	0.387234	0.506037	0.633013	0	1
1	22045502	69	1	2	2	1	1	2002	1	1.0096	0.319772	0.494647	1.3557	0.387234	0.506037	0.633013	1.0096	0.319772	0.494647	1.3557	0.387234	0.506037	0.633013	2.99726	1
1	22045502	69	1	2	2	1	1	2002	1	1.0096	0.319772	0.494647	1.3557	0.387234	0.506037	0.633013	0.39275	0.319772	0.494647	1.3557	0.387234	0.506037	-0.915542	6.35722	1
1	22045502	69	1	2	2	1	1	2002	1	1.0096	0.319772	0.494647	1.3557	0.387234	0.506037	0.633013	0.39275	0.319772	-0.231384	1.3557	0.387234	0.506037	-0.141264	9.32329	1
1	22045502	69	1	2	2	1	1	2002	1	1.0096	0.319772	0.494647	1.3557	0.387234	0.506037	0.633013	1.0096	0.319772	0.494647	1.3557	0.387234	0.506037	0.633013	12.1041	1
1	22047302	66	2	2	1	1	1	2002	0	1.0096	0.319772	0.494647	1.3557	0.387234	0.506037	0.633013	1.0096	0.319772	0.494647	1.3557	0.387234	0.506037	0.633013	0	0
1	22047302	66	2	2	1	1	1	2002	0	1.0096	0.319772	0.494647	1.3557	0.387234	0.506037	0.633013	0.0843248	0.319772	0.494647	1.3557	0.387234	0.506037	-1.68982	2.93151	0
1	22047302	66	2	2	1	1	1	2002	0	1.0096	0.319772	0.494647	1.3557	0.387234	0.506037	0.633013	0.701176	0.319772	0.494647	-0.737588	0.387234	0.506037	0.633013	6.10546	0
1	22047302	66	2	2	1	1	1	2002	0	1.0096	0.319772	0.494647	1.3557	0.387234	0.506037	0.633013	1.0096	0.319772	0.494647	1.3557	0.387234	0.506037	0.633013	9.12055	0
1	22047302	66	2	2	1	1	1	2002	0	1.0096	0.319772	0.494647	1.3557	0.387234	0.506037	0.633013	1.0096	0.319772	0.494647	1.3557	0.387234	0.506037	0.633013	11.9452	0
1	22047502	72	2	0	0	1	1	2002	2	1.0096	0.319772	0.494647	1.3557	0.387234	0.506037	0.633013	1.0096	0.319772	0.494647	1.3557	0.387234	0.506037	0.633013	0	1
1	22047502	72	2	0	0	1	1	2002	2	1.0096	0.319772	0.494647	1.3557	0.387234	0.506037	0.633013	0.701176	0.319772	0.494647		0.387234	0.506037	0.633013	2.87945	1
1	22047502	72	2	0	0	1	1	2002	2	1.0096	0.319772	0.494647	1.3557	0.387234	0.506037	0.633013	0.0843248	0.319772	0.494647	-0.737588	0.387234	0.506037	-0.915542	6.09698	1
1	22047502	72	2	0	0	1	1	2002	2	1.0096	0.319772	0.494647	1.3557	0.387234	0.506037	0.633013	1.0096	0.319772	0.494647	1.3557	0.387234	0.506037	0.633013	9.03014	1
1	22047502	72	2	0	0	1	1	2002	2	1.0096	0.319772	0.494647	1.3557	0.387234	0.506037	0.633013	1.0096	0.319772	0.494647	1.3557	0.387234	0.506037	0.633013	11.863	1
1	22047502	72	2	0	0	1	1	2002	2	1.0096	0.319772	0.494647	1.3557	0.387234	0.506037	0.633013	0.701176	0.319772	0.494647	-0.737588	0.387234	0.506037	0.633013	16.1671	1
2	22047702	71	2	0	0	0	1	2002	1	0.39275	0.319772	0.494647	-0.737588	0.387234	0.506037	-0.141264	0.39275	0.319772	0.494647	-0.737588	0.387234	0.506037	-0.141264	0	0
2	22047702	71	2	0	0	0	1	2002	1	0.39275	0.319772	0.494647	-0.737588	0.387234	0.506037	-0.141264	-0.840952	-3.62594	-0.231384	-0.737588	0.387234	0.506037	-0.915542	2.97534	0
2	22047702	71	2	0	0	0	1	2002	1	0.39275	0.319772	0.494647	-0.737588	0.387234	0.506037	-0.141264	0.39275	0.319772	0.494647	1.3557	0.387234	0.506037	-0.915542	6.19016	0
2	22047702	71	2	0	0	0	1	2002	1	0.39275	0.319772	0.494647	-0.737588	0.387234	0.506037	-0.141264	0.701176	0.319772	0.494647	-0.737588	0.387234	0.506037	0.633013	9.16712	0
2	22047702	71	2	0	0	0	1	2002	1	0.39275	0.319772	0.494647	-0.737588	0.387234	0.506037	-0.141264	0.0843248	0.319772	0.494647	-0.737588	0.387234	-1.0498	0.633013	11.9562	0
1	22047802	76	2	0	1	1	1	2002	1	0.0843248	0.319772	-0.231384	-0.737588	0.387234	0.506037	-0.141264	0.0843248	0.319772	-0.231384	-0.737588	0.387234	0.506037	-0.141264	0	0
1	22047802	76	2	0	1	1	1	2002	1	0.0843248	0.319772	-0.231384	-0.737588	0.387234	0.506037	-0.141264	0.0843248	0.319772	0.494647	1.3557	0.387234	0.506037	-1.68982	2.93425	0
1	22047802	76	2	0	1	1	1	2002	1	0.0843248	0.319772	-0.231384	-0.737588	0.387234	0.506037	-0.141264	0.701176	0.319772	0.494647	-0.737588	0.387234	0.506037	0.633013	6.10546	0
1	22047802	76	2	0	1	1	1	2002	1	0.0843248	0.319772	-0.231384	-0.737588	0.387234	0.506037	-0.141264	0.701176	0.319772	0.494647	-0.737588	0.387234	0.506037	0.633013	9.14521	0
1	22047802	76	2	0	1	1	1	2002	1	0.0843248	0.319772	-0.231384	-0.737588	0.387234	0.506037	-0.141264	-0.840952	0.319772	0.494647	-0.737588	0.387234	-1.0498	-1.68982	11.9808	0
1	22048202	72	2	0	1	1	1	2002	1	0.0843248	0.319772	0.494647	-0.737588	0.387234	-0.271883	-0.141264	0.0843248	0.319772	0.494647	-0.737588	0.387234	-0.271883	-0.141264	0	1
1	22048202	72	2	0	1	1	1	2002	1	0.0843248	0.319772	0.494647	-0.737588	0.387234	-0.271883	-0.141264	-0.224101	0.319772	-0.957414	-0.737588	0.387234	0.506037	-0.141264	2.93151	1
1	22048202	72	2	0	1	1	1	2002	1	0.0843248	0.319772	0.494647	-0.737588	0.387234	-0.271883	-0.141264	-0.532527	0.319772	-2.40948	-0.737588	0.387234	0.506037	0.633013	6.10819	1
1	22048202	72	2	0	1	1	1	2002	1	0.0843248	0.319772	0.494647	-0.737588	0.387234	-0.271883	-0.141264	0.701176	0.319772	0.494647	-0.737588	0.387234	0.506037	0.633013	9.16986	1
2	22048302	66	1	2	2	1	0	2002	2	0.701176	0.319772	0.494647	-0.737588	0.387234	0.506037	0.633013	0.701176	0.319772	0.494647	-0.737588	0.387234	0.506037	0.633013	0	0
2	22048302	66	1	2	2	1	0	2002	2	0.701176	0.319772	0.494647	-0.737588	0.387234	0.506037	0.633013	1.0096	0.319772	0.494647	1.3557	0.387234	0.506037	0.633013	2.93151	0
2	22048302	66	1	2	2	1	0	2002	2	0.701176	0.319772	0.494647	-0.737588	0.387234	0.506037	0.633013	1.0096	0.319772	0.494647	1.3557	0.387234	0.506037	0.633013	6.10546	0
2	22048302	66	1	2	2	1	0	2002	2	0.701176	0.319772	0.494647	-0.737588	0.387234	0.506037	0.633013	0.701176	0.319772	0.494647	-0.737588	0.387234	0.506037	0.633013	9.12603	0
2	22048302	66	1	2	2	1	0	2002	2	0.701176	0.319772	0.494647	-0.737588	0.387234	0.506037	0.633013	-0.224101	0.319772	0.494647		-2.18944	-0.271883	0.633013	11.9562	0
1	22048502	75	1	2	2	1	1	2002	1	-0.532527	0.319772	0.494647	-0.737588	0.387234	-2.60565	0.633013	-0.532527	0.319772	0.494647	-0.737588	0.387234	-2.60565	0.633013	0	0
1	22048502	75	1	2	2	1	1	2002	1	-0.532527	0.319772	0.494647	-0.737588	0.387234	-2.60565	0.633013	1.0096	0.319772	0.494647	1.3557	0.387234	0.506037	0.633013	2.94521	0
1	22048502	75	1	2	2	1	1	2002	1	-0.532527	0.319772	0.494647	-0.737588	0.387234	-2.60565	0.633013	1.0096	0.319772	0.494647	1.3557	0.387234	0.506037	0.633013	6.10819	0
1	22048502	75	1	2	2	1	1	2002	1	-0.532527	0.319772	0.494647	-0.737588	0.387234	-2.60565	0.633013	0.701176	0.319772	0.494647		0.387234	0.506037	0.633013	9.18082	0
1	22048502	75	1	2	2	1	1	2002	1	-0.532527	0.319772	0.494647	-0.737588	0.387234	-2.60565	0.633013	1.0096	0.319772	0.494647	1.3557	0.387234	0.506037	0.633013	11.9616	0
1	22049202	71	1	1	1	1	1	2002	2	0.701176	0.319772	0.494647	-0.737588	0.387234	0.506037	0.633013	0.701176	0.319772	0.494647	-0.737588	0.387234	0.506037	0.633013	0	0
1	22049202	71	1	1	1	1	1	2002	2	0.701176	0.319772	0.494647	-0.737588	0.387234	0.506037	0.633013	1.0096	0.319772	0.494647	1.3557	0.387234	0.506037	0.633013	2.85479	0
1	22049202	71	1	1	1	1	1	2002	2	0.701176	0.319772	0.494647	-0.737588	0.387234	0.506037	0.633013	0.701176	0.319772	0.494647	-0.737588	0.387234	0.506037	0.633013	6.08068	0
2	22049402	72	1	0	3	0	0	2002	1	0.701176	0.319772	0.494647	-0.737588	0.387234	0.506037	0.633013	0.701176	0.319772	0.494647	-0.737588	0.387234	0.506037	0.633013	0	1
2	22049402	72	1	0	3	0	0	2002	1	0.701176	0.319772	0.494647	-0.737588	0.387234	0.506037	0.633013	-8.24317	-9.5445	-3.13551		-7.3428	-4.93941	-4.01265	2.81096	1
2	22049402	72	1	0	3	0	0	2002	1	0.701176	0.319772	0.494647	-0.737588	0.387234	0.506037	0.633013	-0.532527	0.319772	-0.231384	-0.737588	-2.18944	0.506037	-0.141264	5.91389	1
1	22049902	65	1	2	2	1	1	2002	2	1.0096	0.319772	0.494647	1.3557	0.387234	0.506037	0.633013	1.0096	0.319772	0.494647	1.3557	0.387234	0.506037	0.633013	0	0
1	22049902	65	1	2	2	1	1	2002	2	1.0096	0.319772	0.494647	1.3557	0.387234	0.506037	0.633013	0.701176	0.319772	0.494647	1.3557	0.387234	0.506037	-0.141264	2.88493	0
1	22049902	65	1	2	2	1	1	2002	2	1.0096	0.319772	0.494647	1.3557	0.387234	0.506037	0.633013	0.701176	0.319772	0.494647	-0.737588	0.387234	0.506037	0.633013	5.89198	0
1	22049902	65	1	2	2	1	1	2002	2	1.0096	0.319772	0.494647	1.3557	0.387234	0.506037	0.633013	0.0843248	0.319772	0.494647	1.3557	0.387234	0.506037	-1.68982	8.98904	0
2	22050102	68	1	0	1	0	0	2002	0	-0.224101	0.319772	-0.231384	-0.737588	-0.901104	0.506037	-0.141264	-0.224101	0.319772	-0.231384	-0.737588	-0.901104	0.506037	-0.141264	0	1
2	22050102	68	1	0	1	0	0	2002	0	-0.224101	0.319772	-0.231384	-0.737588	-0.901104	0.506037	-0.141264	0.0843248	0.319772	-0.231384	-0.737588	0.387234	0.506037	-0.141264	2.7863	1
2	22050102	68	1	0	1	0	0	2002	0	-0.224101	0.319772	-0.231384	-0.737588	-0.901104	0.506037	-0.141264	-0.532527	0.319772	-1.68345	-0.737588	0.387234	0.506037	-0.141264	5.87829	1
2	22050402	81	1	0	3	0	0	2002	1	-0.224101	0.319772	0.494647	-0.737588	0.387234	-0.271883	-0.915542	-0.224101	0.319772	0.494647	-0.737588	0.387234	-0.271883	-0.915542	0	1
2	22050402	81	1	0	3	0	0	2002	1	-0.224101	0.319772	0.494647	-0.737588	0.387234	-0.271883	-0.915542	-1.76623	0.319772	0.494647	-0.737588	-0.901104	-4.93941	0.633013	2.97534	1
2	22050402	81	1	0	3	0	0	2002	1	-0.224101	0.319772	0.494647	-0.737588	0.387234	-0.271883	-0.915542	0.39275	0.319772	0.494647	-0.737588	-0.901104	0.506037	0.633013	6.54262	1
2	22050402	81	1	0	3	0	0	2002	1	-0.224101	0.319772	0.494647	-0.737588	0.387234	-0.271883	-0.915542	0.0843248	0.319772	0.494647	-0.737588	0.387234	-1.0498	0.633013	9.12329	1
2	22050402	81	1	0	3	0	0	2002	1	-0.224101	0.319772	0.494647	-0.737588	0.387234	-0.271883	-0.915542	-3.61678	-3.62594	-3.13551	-0.737588	-0.901104	-1.82772	-1.68982	11.9644	1
2	22050502	80	1	1	2	1	0	2002	1	1.0096	0.319772	0.494647	1.3557	0.387234	0.506037	0.633013	1.0096	0.319772	0.494647	1.3557	0.387234	0.506037	0.633013	0	0
2	22050502	80	1	1	2	1	0	2002	1	1.0096	0.319772	0.494647	1.3557	0.387234	0.506037	0.633013	0.39275	0.319772	0.494647	-0.737588	0.387234	0.506037	-0.141264	2.86849	0
2	22050502	80	1	1	2	1	0	2002	1	1.0096	0.319772	0.494647	1.3557	0.387234	0.506037	0.633013	-0.224101	0.319772	0.494647	-0.737588	-0.901104	0.506037	-0.915542	5.87563	0
2	22050502	80	1	1	2	1	0	2002	1	1.0096	0.319772	0.494647	1.3557	0.387234	0.506037	0.633013	0.701176	0.319772	0.494647		0.387234	0.506037	0.633013	9.03014	0
2	22052302	100	1	0	3	0	0	2002	2	-0.224101	0.319772	0.494647	1.3557	-0.901104	0.506037	-1.68982	-0.224101	0.319772	0.494647	1.3557	-0.901104	0.506037	-1.68982	0	0
2	22052302	100	1	0	3	0	0	2002	2	-0.224101	0.319772	0.494647	1.3557	-0.901104	0.506037	-1.68982	-8.24317	-9.5445	-3.13551		-7.3428	-4.93941	-4.01265	2.82466	0
2	22052302	100	1	0	3	0	0	2002	2	-0.224101	0.319772	0.494647	1.3557	-0.901104	0.506037	-1.68982	-2.38308	-3.62594	-2.40948	-0.737588	-2.18944	-1.0498	0.633013	5.92484	0
1	22052702	79	1	0	1	0	0	2002	1	0.701176	0.319772	0.494647	-0.737588	0.387234	0.506037	0.633013	0.701176	0.319772	0.494647	-0.737588	0.387234	0.506037	0.633013	0	0
1	22052702	79	1	0	1	0	0	2002	1	0.701176	0.319772	0.494647	-0.737588	0.387234	0.506037	0.633013	1.0096	0.319772	0.494647	1.3557	0.387234	0.506037	0.633013	3.01096	0
1	22052702	79	1	0	1	0	0	2002	1	0.701176	0.319772	0.494647	-0.737588	0.387234	0.506037	0.633013	0.701176	0.319772	0.494647	-0.737588	0.387234	0.506037	0.633013	6.29139	0
1	22052702	79	1	0	1	0	0	2002	1	0.701176	0.319772	0.494647	-0.737588	0.387234	0.506037	0.633013	1.0096	0.319772	0.494647	1.3557	0.387234	0.506037	0.633013	9.23288	0
2	22052802	73	1	0	3	0	0	2002	0	0.39275	0.319772	0.494647	-0.737588	0.387234	0.506037	-0.141264	0.39275	0.319772	0.494647	-0.737588	0.387234	0.506037	-0.141264	0	0
2	22052802	73	1	0	3	0	0	2002	0	0.39275	0.319772	0.494647	-0.737588	0.387234	0.506037	-0.141264	-3.30836	-5.59879	-3.13551	-0.737588	0.387234	-0.271883	-2.4641	3.01096	0
2	22052802	73	1	0	3	0	0	2002	0	0.39275	0.319772	0.494647	-0.737588	0.387234	0.506037	-0.141264	0.39275	-1.65308	0.494647	-0.737588	0.387234	0.506037	0.633013	6.28593	0
2	22052802	73	1	0	3	0	0	2002	0	0.39275	0.319772	0.494647	-0.737588	0.387234	0.506037	-0.141264	-1.76623	-3.62594	-3.13551		0.387234	0.506037	-0.141264	9.23836	0
2	22052802	73	1	0	3	0	0	2002	0	0.39275	0.319772	0.494647	-0.737588	0.387234	0.506037	-0.141264	-2.99993	-5.59879	-3.13551	-0.737588	-0.901104	-1.0498	-0.141264	12	0
1	22053202	65	1	1	1	1	0	2002	0	1.0096	0.319772	0.494647	1.3557	0.387234	0.506037	0.633013	1.0096	0.319772	0.494647	1.3557	0.387234	0.506037	0.633013	0	0
1	22053202	65	1	1	1	1	0	2002	0	1.0096	0.319772	0.494647	1.3557	0.387234	0.506037	0.633013	1.0096	0.319772	0.494647	1.3557	0.387234	0.506037	0.633013	2.87123	0
1	22053202	65	1	1	1	1	0	2002	0	1.0096	0.319772	0.494647	1.3557	0.387234	0.506037	0.633013	1.0096	0.319772	0.494647	1.3557	0.387234	0.506037	0.633013	6.08068	0
1	22053202	65	1	1	1	1	0	2002	0	1.0096	0.319772	0.494647	1.3557	0.387234	0.506037	0.633013	-0.840952	-3.62594	-0.957414	-0.737588	0.387234	0.506037	-0.141264	9.07945	0
2	22054202	75	1	1	3	0	1	2002	2	1.0096	0.319772	0.494647	1.3557	0.387234	0.506037	0.633013	1.0096	0.319772	0.494647	1.3557	0.387234	0.506037	0.633013	0	0
2	22054202	75	1	1	3	0	1	2002	2	1.0096	0.319772	0.494647	1.3557	0.387234	0.506037	0.633013	0.39275	0.319772	0.494647	-0.737588	0.387234	0.506037	-0.141264	2.99452	0
2	22054202	75	1	1	3	0	1	2002	2	1.0096	0.319772	0.494647	1.3557	0.387234	0.506037	0.633013	0.0843248	0.319772	0.494647	-0.737588	0.387234	0.506037	-0.915542	6.18763	0
2	22054202	75	1	1	3	0	1	2002	2	1.0096	0.319772	0.494647	1.3557	0.387234	0.506037	0.633013	-1.14938	0.319772	0.494647	1.3557	0.387234		0.633013	9.22192	0
2	22054502	72	1	2	1	0	0	2002	1	0.39275	0.319772	0.494647	-0.737588	0.387234	0.506037	-0.141264	0.39275	0.319772	0.494647	-0.737588	0.387234	0.506037	-0.141264	0	1
2	22054502	72	1	2	1	0	0	2002	1	0.39275	0.319772	0.494647	-0.737588	0.387234	0.506037	-0.141264	0.0843248	0.319772	0.494647	-0.737588	0.387234	0.506037	-0.915542	3.11507	1
2	22054502	72	1	2	1	0	0	2002	1	0.39275	0.319772	0.494647	-0.737588	0.387234	0.506037	-0.141264	-1.4578	0.319772	-1.68345	-0.737588	0.387234	-0.271883	-1.68982	6.46095	1
2	22054502	72	1	2	1	0	0	2002	1	0.39275	0.319772	0.494647	-0.737588	0.387234	0.506037	-0.141264	-8.24317	-9.5445	-3.13551		-7.3428	-4.93941	-4.01265	9.2411	1
2	22054702	65	2	0	0	0	1	2002	0	0.39275	-1.65308	0.494647	-0.737588	0.387234	0.506037	0.633013	0.39275	-1.65308	0.494647	-0.737588	0.387234	0.506037	0.633013	0	1
2	22054702	65	2	0	0	0	1	2002	0	0.39275	-1.65308	0.494647	-0.737588	0.387234	0.506037	0.633013	0.0843248	-3.62594	0.494647	-0.737588	0.387234	0.506037	0.633013	3.06301	1
2	22054702	65	2	0	0	0	1	2002	0	0.39275	-1.65308	0.494647	-0.737588	0.387234	0.506037	0.633013	0.701176	0.319772	0.494647	-0.737588	0.387234	0.506037	0.633013	6.43906	1
2	22054702	65	2	0	0	0	1	2002	0	0.39275	-1.65308	0.494647	-0.737588	0.387234	0.506037	0.633013	0.701176	0.319772	0.494647	-0.737588	0.387234	0.506037	0.633013	9.23836	1
2	22054702	65	2	0	0	0	1	2002	0	0.39275	-1.65308	0.494647	-0.737588	0.387234	0.506037	0.633013	0.39275	0.319772	0.494647	1.3557	-0.901104	0.506037	-0.141264	12.0575	1
2	22054802	81	2	0	0	0	0	2002	2	0.701176	0.319772	0.494647	-0.737588	0.387234	0.506037	0.633013	0.701176	0.319772	0.494647	-0.737588	0.387234	0.506037	0.633013	0	1
2	22054802	81	2	0	0	0	0	2002	2	0.701176	0.319772	0.494647	-0.737588	0.387234	0.506037	0.633013	-2.07466	0.319772	-3.13551		-0.901104	0.506037	-1.68982	2.74521	1
2	22054802	81	2	0	0	0	0	2002	2	0.701176	0.319772	0.494647	-0.737588	0.387234	0.506037	0.633013	-5.46734	-9.5445	-3.13551	-0.737588	-4.76612	0.506037	-4.01265	6.01194	1
2	22054802	81	2	0	0	0	0	2002	2	0.701176	0.319772	0.494647	-0.737588	0.387234	0.506037	0.633013	-4.54206	0.319772	-2.40948	-0.737588	-4.76612	-1.82772	-4.01265	9.10685	1
2	22054802	81	2	0	0	0	0	2002	2	0.701176	0.319772	0.494647	-0.737588	0.387234	0.506037	0.633013	-4.85049	-5.59879	-3.13551	-0.737588	-0.901104	-1.82772	-4.01265	11.7562	1
2	22061405	67	1	1	1	1	1	2005	0	1.0096	0.319772	0.494647	1.3557	0.387234	0.506037	0.633013	1.0096	0.319772	0.494647	1.3557	0.387234	0.506037	0.633013	0	0
2	22061405	67	1	1	1	1	1	2005	0	1.0096	0.319772	0.494647	1.3557	0.387234	0.506037	0.633013	0.39275	0.319772	0.494647	-0.737588	0.387234	0.506037	-0.141264	3.11909	0
2	22061405	67	1	1	1	1	1	2005	0	1.0096	0.319772	0.494647	1.3557	0.387234	0.506037	0.633013	1.0096	0.319772	0.494647	1.3557	0.387234	0.506037	0.633013	6.12877	0
1	22061505	65	1	1	1	1	1	2005	0	1.0096	0.319772	0.494647	1.3557	0.387234	0.506037	0.633013	1.0096	0.319772	0.494647	1.3557	0.387234	0.506037	0.633013	0	0
1	22061505	65	1	1	1	1	1	2005	0	1.0096	0.319772	0.494647	1.3557	0.387234	0.506037	0.633013	-0.224101	0.319772	0.494647	-0.737588	0.387234	0.506037	-1.68982	3.11909	0
2	22061805	66	1	2	1	0	1	2005	2	0.39275	0.319772	-0.231384	1.3557	0.387234	0.506037	-0.141264	0.39275	0.319772	-0.231384	1.3557	0.387234	0.506037	-0.141264	0	0
2	22061805	66	1	2	1	0	1	2005	2	0.39275	0.319772	-0.231384	1.3557	0.387234	0.506037	-0.141264	0.701176	-1.65308	0.494647	1.3557	0.387234	0.506037	0.633013	3.00707	0
2	22061805	66	1	2	1	0	1	2005	2	0.39275	0.319772	-0.231384	1.3557	0.387234	0.506037	-0.141264	1.0096	0.319772	0.494647	1.3557	0.387234	0.506037	0.633013	6.12877	0
2	22061805	66	1	2	1	0	1	2005	2	0.39275	0.319772	-0.231384	1.3557	0.387234	0.506037	-0.141264	0.701176	0.319772	0.494647	1.3557	0.387234	0.506037	-0.141264	8.9726	0
2	22061805	66	1	2	1	0	1	2005	2	0.39275	0.319772	-0.231384	1.3557	0.387234	0.506037	-0.141264	0.701176	0.319772	0.494647	-0.737588	0.387234	0.506037	0.633013	13.3014	0
1	22062405	98	1	2	2	1	1	2005	2	1.0096	0.319772	0.494647	1.3557	0.387234	0.506037	0.633013	1.0096	0.319772	0.494647	1.3557	0.387234	0.506037	0.633013	0	0
1	22062405	98	1	2	2	1	1	2005	2	1.0096	0.319772	0.494647	1.3557	0.387234	0.506037	0.633013	-1.14938	-1.65308	-0.231384	1.3557	0.387234	-0.271883	-2.4641	2.8453	0
1	22062605	90	1	2	2	1	0	2005	1	-0.224101	0.319772	0.494647	1.3557	-2.18944	0.506037	-0.915542	-0.224101	0.319772	0.494647	1.3557	-2.18944	0.506037	-0.915542	0	0
1	22062605	90	1	2	2	1	0	2005	1	-0.224101	0.319772	0.494647	1.3557	-2.18944	0.506037	-0.915542	0.701176	0.319772	0.494647	-0.737588	0.387234	0.506037	0.633013	2.7907	0
1	22062905	88	1	2	1	1	0	2005	0	0.0843248	0.319772	0.494647	1.3557	0.387234	-0.271883	-0.915542	0.0843248	0.319772	0.494647	1.3557	0.387234	-0.271883	-0.915542	0	1
1	22062905	88	1	2	1	1	0	2005	0	0.0843248	0.319772	0.494647	1.3557	0.387234	-0.271883	-0.915542	-2.07466	-1.65308	-0.231384	-0.737588	-0.901104	0.506037	-4.01265	2.92458	1
1	22063705	91	1	2	1	1	0	2005	2	1.0096	0.319772	0.494647	1.3557	0.387234	0.506037	0.633013	1.0096	0.319772	0.494647	1.3557	0.387234	0.506037	0.633013	0	1
1	22063705	91	1	2	1	1	0	2005	2	1.0096	0.319772	0.494647	1.3557	0.387234	0.506037	0.633013	0.701176	0.319772	0.494647	-0.737588	0.387234	0.506037	0.633013	2.79886	1
1	22063705	91	1	2	1	1	0	2005	2	1.0096	0.319772	0.494647	1.3557	0.387234	0.506037	0.633013	0.701176	0.319772	0.494647	1.3557	0.387234	-0.271883	0.633013	5.90411	1
1	22063805	94	1	0	1	1	0	2005	2	1.0096	0.319772	0.494647	1.3557	0.387234	0.506037	0.633013	1.0096	0.319772	0.494647	1.3557	0.387234	0.506037	0.633013	0	1
1	22063805	94	1	0	1	1	0	2005	2	1.0096	0.319772	0.494647	1.3557	0.387234	0.506037	0.633013	0.39275	0.319772	0.494647	-0.737588	-0.901104	0.506037	0.633013	2.79888	1
1	22064105	90	1	2	2	1	0	2005	2	0.701176	0.319772	0.494647	1.3557	0.387234	0.506037	-0.141264	0.701176	0.319772	0.494647	1.3557	0.387234	0.506037	-0.141264	0	1
1	22064105	90	1	2	2	1	0	2005	2	0.701176	0.319772	0.494647	1.3557	0.387234	0.506037	-0.141264	0.0843248	0.319772	0.494647	1.3557	0.387234	0.506037	-1.68982	2.79611	1
1	22064305	88	1	0	1	1	0	2005	1	0.39275	0.319772	0.494647	-0.737588	0.387234	0.506037	-0.141264	0.39275	0.319772	0.494647	-0.737588	0.387234	0.506037	-0.141264	0	1
1	22064305	88	1	0	1	1	0	2005	1	0.39275	0.319772	0.494647	-0.737588	0.387234	0.506037	-0.141264	-7.62632	-9.5445	-3.13551		-4.76612	-4.93941	-4.01265	2.8836	1
1	22064605	90	1	0	1	1	1	2005	0	-0.224101	0.319772	0.494647	-0.737588	0.387234	-1.0498	-0.141264	-0.224101	0.319772	0.494647	-0.737588	0.387234	-1.0498	-0.141264	0	0
1	22064605	90	1	0	1	1	1	2005	0	-0.224101	0.319772	0.494647	-0.737588	0.387234	-1.0498	-0.141264	-7.31789	-9.5445	-3.13551	-0.737588	-3.47778	-4.93941	-4.01265	2.81255	0
1	22066105	94	1	1	2	1	0	2005	2	0.0843248	0.319772	0.494647	1.3557	0.387234	-1.82772	0.633013	0.0843248	0.319772	0.494647	1.3557	0.387234	-1.82772	0.633013	0	1
1	22066105	94	1	1	2	1	0	2005	2	0.0843248	0.319772	0.494647	1.3557	0.387234	-1.82772	0.633013	0.701176	0.319772	0.494647	-0.737588	0.387234	0.506037	0.633013	3.09183	1
1	22066505	87	1	0	1	1	0	2005	0	-0.840952	0.319772	-0.231384	-0.737588	-0.901104	0.506037	-1.68982	-0.840952	0.319772	-0.231384	-0.737588	-0.901104	0.506037	-1.68982	0	0
1	22066505	87	1	0	1	1	0	2005	0	-0.840952	0.319772	-0.231384	-0.737588	-0.901104	0.506037	-1.68982	0.0843248	-1.65308	-0.231384	-0.737588	0.387234	0.506037	0.633013	3.15476	0
1	22067505	89	1	0	0	0	0	2005	1	-0.224101	0.319772	0.494647	-0.737588	0.387234	0.506037	-1.68982	-0.224101	0.319772	0.494647	-0.737588	0.387234	0.506037	-1.68982	0	0
1	22067505	89	1	0	0	0	0	2005	1	-0.224101	0.319772	0.494647	-0.737588	0.387234	0.506037	-1.68982	-0.224101	0.319772	0.494647	-0.737588	0.387234	0.506037	-1.68982	3.17645	0
2	22067805	91	1	0	3	0	0	2005	0	-0.532527	0.319772	0.494647	-0.737588	0.387234	0.506037	-2.4641	-0.532527	0.319772	0.494647	-0.737588	0.387234	0.506037	-2.4641	0	0
2	22067805	91	1	0	3	0	0	2005	0	-0.532527	0.319772	0.494647	-0.737588	0.387234	0.506037	-2.4641	-5.77576	-7.57164	-3.13551	-0.737588	-4.76612	-1.82772	-3.23837	3.24757	0
2	22067805	91	1	0	3	0	0	2005	0	-0.532527	0.319772	0.494647	-0.737588	0.387234	0.506037	-2.4641	-4.85049	-5.59879	-3.13551	-0.737588	-2.18944	-1.0498	-4.01265	6.13973	0
2	22067805	91	1	0	3	0	0	2005	0	-0.532527	0.319772	0.494647	-0.737588	0.387234	0.506037	-2.4641	-7.62632	-9.5445	-3.13551		-4.76612	-4.93941	-4.01265	8.95342	0
2	22068005	68	1	1	1	1	1	2005	1	1.0096	0.319772	0.494647	1.3557	0.387234	0.506037	0.633013	1.0096	0.319772	0.494647	1.3557	0.387234	0.506037	0.633013	0	1
2	22068005	68	1	1	1	1	1	2005	1	1.0096	0.319772	0.494647	1.3557	0.387234	0.506037	0.633013	0.39275	0.319772	0.494647	1.3557	0.387234	0.506037	-0.915542	2.80945	1
2	22068005	68	1	1	1	1	1	2005	1	1.0096	0.319772	0.494647	1.3557	0.387234	0.506037	0.633013	1.0096	0.319772	0.494647	1.3557	0.387234	0.506037	0.633013	5.81918	1
2	22068005	68	1	1	1	1	1	2005	1	1.0096	0.319772	0.494647	1.3557	0.387234	0.506037	0.633013	0.0843248	0.319772	-0.231384	1.3557	0.387234	-1.0498	0.633013	8.62466	1
2	22068305	73	1	0	1	1	0	2005	1	1.0096	0.319772	0.494647	1.3557	0.387234	0.506037	0.633013	1.0096	0.319772	0.494647	1.3557	0.387234	0.506037	0.633013	0	1
2	22068305	73	1	0	1	1	0	2005	1	1.0096	0.319772	0.494647	1.3557	0.387234	0.506037	0.633013	0.701176	0.319772	0.494647	-0.737588	0.387234	0.506037	0.633013	2.68649	1
2	22068405	65	1	2	1	1	0	2005	1	0.39275	0.319772	0.494647	1.3557	0.387234	0.506037	-0.915542	0.39275	0.319772	0.494647	1.3557	0.387234	0.506037	-0.915542	0	1
2	22068405	65	1	2	1	1	0	2005	1	0.39275	0.319772	0.494647	1.3557	0.387234	0.506037	-0.915542	0.0843248	0.319772	0.494647	-0.737588	0.387234	0.506037	-0.915542	2.80127	1
2	22069005	73	1	2	2	1	1	2005	2	1.0096	0.319772	0.494647	1.3557	0.387234	0.506037	0.633013	1.0096	0.319772	0.494647	1.3557	0.387234	0.506037	0.633013	0	0
2	22069005	73	1	2	2	1	1	2005	2	1.0096	0.319772	0.494647	1.3557	0.387234	0.506037	0.633013	0.701176	0.319772	0.494647	1.3557	0.387234	0.506037	-0.141264	2.78754	0
2	22069005	73	1	2	2	1	1	2005	2	1.0096	0.319772	0.494647	1.3557	0.387234	0.506037	0.633013	1.0096	0.319772	0.494647	1.3557	0.387234	0.506037	0.633013	5.80274	0
2	22069005	73	1	2	2	1	1	2005	2	1.0096	0.319772	0.494647	1.3557	0.387234	0.506037	0.633013	-3.61678	-5.59879	-0.231384	1.3557	-0.901104	-4.93941	-1.68982	8.60822	0
[truncated: 19,974 more rows]

## Sheet: figure1a
X_GROUP	X_INDEX	X_LCLM	X_UCLM	X_XCONT1	X_PREDICTED
1	1	-0.0437187	0.218559	0	0.0874203
1	1	-0.062949	0.198182	0.102141	0.0676164
1	1	-0.0822272	0.177852	0.204282	0.0478125
1	1	-0.101554	0.157571	0.306423	0.0280087
1	1	-0.120929	0.137339	0.408563	0.0082048
1	1	-0.140354	0.117156	0.510704	-0.0115991
1	1	-0.159829	0.097023	0.612845	-0.0314029
1	1	-0.179354	0.0769402	0.714986	-0.0512068
1	1	-0.198929	0.056908	0.817127	-0.0710107
1	1	-0.218556	0.0369267	0.919268	-0.0908145
1	1	-0.238233	0.0169964	1.02141	-0.110618
1	1	-0.257962	-0.00288264	1.12355	-0.130422
1	1	-0.277742	-0.0227104	1.22569	-0.150226
1	1	-0.297573	-0.0424869	1.32783	-0.17003
1	1	-0.317456	-0.062212	1.42997	-0.189834
1	1	-0.337389	-0.081886	1.53211	-0.209638
1	1	-0.357374	-0.101509	1.63425	-0.229442
1	1	-0.37741	-0.121081	1.73639	-0.249245
1	1	-0.397496	-0.140603	1.83854	-0.269049
1	1	-0.417632	-0.160074	1.94068	-0.288853
1	1	-0.437819	-0.179495	2.04282	-0.308657
1	1	-0.458054	-0.198868	2.14496	-0.328461
1	1	-0.478339	-0.218191	2.2471	-0.348265
1	1	-0.498672	-0.237466	2.34924	-0.368069
1	1	-0.519052	-0.256693	2.45138	-0.387873
1	1	-0.53948	-0.275873	2.55352	-0.407676
1	1	-0.559954	-0.295006	2.65566	-0.42748
1	1	-0.580474	-0.314094	2.7578	-0.447284
1	1	-0.601039	-0.333136	2.85994	-0.467088
1	1	-0.621649	-0.352135	2.96208	-0.486892
1	1	-0.642302	-0.37109	3.06423	-0.506696
1	1	-0.662997	-0.390002	3.16637	-0.5265
1	1	-0.683735	-0.408872	3.26851	-0.546303
1	1	-0.704513	-0.427702	3.37065	-0.566107
1	1	-0.725331	-0.446491	3.47279	-0.585911
1	1	-0.746189	-0.465241	3.57493	-0.605715
1	1	-0.767085	-0.483952	3.67707	-0.625519
1	1	-0.788019	-0.502626	3.77921	-0.645323
1	1	-0.808989	-0.521264	3.88135	-0.665127
1	1	-0.829996	-0.539865	3.98349	-0.68493
1	1	-0.851036	-0.558432	4.08563	-0.704734
1	1	-0.872111	-0.576965	4.18777	-0.724538
1	1	-0.893219	-0.595465	4.28992	-0.744342
1	1	-0.91436	-0.613932	4.39206	-0.764146
1	1	-0.935531	-0.632368	4.4942	-0.78395
1	1	-0.956734	-0.650774	4.59634	-0.803754
1	1	-0.977966	-0.669149	4.69848	-0.823558
1	1	-0.999227	-0.687496	4.80062	-0.843361
1	1	-1.02052	-0.705815	4.90276	-0.863165
1	1	-1.04183	-0.724106	5.0049	-0.882969
1	1	-1.06317	-0.742371	5.10704	-0.902773
1	1	-1.08454	-0.76061	5.20918	-0.922577
1	1	-1.10594	-0.778824	5.31132	-0.942381
1	1	-1.12736	-0.797014	5.41346	-0.962185
1	1	-1.1488	-0.81518	5.51561	-0.981988
1	1	-1.17026	-0.833323	5.61775	-1.00179
1	1	-1.19175	-0.851444	5.71989	-1.0216
1	1	-1.21326	-0.869543	5.82203	-1.0414
1	1	-1.23479	-0.887622	5.92417	-1.0612
1	1	-1.25634	-0.90568	6.02631	-1.08101
1	1	-1.27791	-0.923718	6.12845	-1.10081
1	1	-1.29949	-0.941737	6.23059	-1.12062
1	1	-1.3211	-0.959737	6.33273	-1.14042
1	1	-1.34273	-0.97772	6.43487	-1.16022
1	1	-1.36437	-0.995685	6.53701	-1.18003
1	1	-1.38603	-1.01363	6.63915	-1.19983
1	1	-1.40771	-1.03156	6.7413	-1.21963
1	1	-1.4294	-1.04948	6.84344	-1.23944
1	1	-1.45111	-1.06738	6.94558	-1.25924
1	1	-1.47283	-1.08526	7.04772	-1.27905
1	1	-1.49457	-1.10313	7.14986	-1.29885
1	1	-1.51632	-1.12099	7.252	-1.31865
1	1	-1.53808	-1.13883	7.35414	-1.33846
1	1	-1.55986	-1.15666	7.45628	-1.35826
1	1	-1.58165	-1.17448	7.55842	-1.37807
1	1	-1.60346	-1.19228	7.66056	-1.39787
1	1	-1.62528	-1.21007	7.7627	-1.41767
1	1	-1.6471	-1.22785	7.86484	-1.43748
1	1	-1.66894	-1.24562	7.96699	-1.45728
1	1	-1.6908	-1.26337	8.06913	-1.47709
1	1	-1.71266	-1.28112	8.17127	-1.49689
1	1	-1.73453	-1.29885	8.27341	-1.51669
1	1	-1.75641	-1.31658	8.37555	-1.5365
1	1	-1.77831	-1.33429	8.47769	-1.5563
1	1	-1.80021	-1.352	8.57983	-1.5761
1	1	-1.82212	-1.36969	8.68197	-1.59591
1	1	-1.84404	-1.38738	8.78411	-1.61571
1	1	-1.86598	-1.40506	8.88625	-1.63552
1	1	-1.88791	-1.42273	8.98839	-1.65532
1	1	-1.90986	-1.44039	9.09053	-1.67512
1	1	-1.93182	-1.45804	9.19268	-1.69493
1	1	-1.95378	-1.47568	9.29482	-1.71473
1	1	-1.97575	-1.49332	9.39696	-1.73454
1	1	-1.99773	-1.51095	9.4991	-1.75434
1	1	-2.01972	-1.52857	9.60124	-1.77414
1	1	-2.04171	-1.54618	9.70338	-1.79395
1	1	-2.06371	-1.56379	9.80552	-1.81375
1	1	-2.08572	-1.58139	9.90766	-1.83355
1	1	-2.10774	-1.59898	10.0098	-1.85336
1	1	-2.12976	-1.61657	10.1119	-1.87316
1	1	-2.15178	-1.63415	10.2141	-1.89297
1	1	-2.17382	-1.65172	10.3162	-1.91277
1	1	-2.19586	-1.66929	10.4184	-1.93257
1	1	-2.2179	-1.68685	10.5205	-1.95238
1	1	-2.23995	-1.70441	10.6226	-1.97218
1	1	-2.26201	-1.72196	10.7248	-1.99199
1	1	-2.28407	-1.73951	10.8269	-2.01179
1	1	-2.30614	-1.75705	10.9291	-2.03159
1	1	-2.32821	-1.77458	11.0312	-2.0514
1	1	-2.35029	-1.79212	11.1334	-2.0712
1	1	-2.37237	-1.80964	11.2355	-2.091
1	1	-2.39446	-1.82716	11.3376	-2.11081
1	1	-2.41655	-1.84468	11.4398	-2.13061
1	1	-2.43864	-1.86219	11.5419	-2.15042
1	1	-2.46074	-1.8797	11.6441	-2.17022
1	1	-2.48285	-1.8972	11.7462	-2.19002
1	1	-2.50496	-1.9147	11.8483	-2.20983
1	1	-2.52707	-1.93219	11.9505	-2.22963
1	1	-2.54919	-1.94968	12.0526	-2.24944
1	1	-2.57131	-1.96717	12.1548	-2.26924
1	1	-2.59343	-1.98465	12.2569	-2.28904
1	1	-2.61556	-2.00213	12.359	-2.30885
1	1	-2.6377	-2.01961	12.4612	-2.32865
1	1	-2.65983	-2.03708	12.5633	-2.34846
1	1	-2.68197	-2.05455	12.6655	-2.36826
1	1	-2.70411	-2.07201	12.7676	-2.38806
1	1	-2.72626	-2.08947	12.8697	-2.40787
1	1	-2.74841	-2.10693	12.9719	-2.42767
1	1	-2.77056	-2.12439	13.074	-2.44747
1	1	-2.79272	-2.14184	13.1762	-2.46728
1	1	-2.81488	-2.15929	13.2783	-2.48708
1	1	-2.83704	-2.17673	13.3805	-2.50689
1	1	-2.85921	-2.19417	13.4826	-2.52669
1	1	-2.88137	-2.21161	13.5847	-2.54649
1	1	-2.90355	-2.22905	13.6869	-2.5663
1	1	-2.92572	-2.24648	13.789	-2.5861
1	1	-2.9479	-2.26392	13.8912	-2.60591
1	1	-2.97007	-2.28134	13.9933	-2.62571
1	1	-2.99226	-2.29877	14.0954	-2.64551
1	1	-3.01444	-2.31619	14.1976	-2.66532
1	1	-3.03663	-2.33361	14.2997	-2.68512
1	1	-3.05882	-2.35103	14.4019	-2.70492
1	1	-3.08101	-2.36845	14.504	-2.72473
1	1	-3.1032	-2.38586	14.6061	-2.74453
1	1	-3.1254	-2.40327	14.7083	-2.76434
1	1	-3.1476	-2.42068	14.8104	-2.78414
1	1	-3.1698	-2.43809	14.9126	-2.80394
1	1	-3.192	-2.4555	15.0147	-2.82375
1	1	-3.21421	-2.4729	15.1168	-2.84355
1	1	-3.23641	-2.4903	15.219	-2.86336
1	1	-3.25862	-2.5077	15.3211	-2.88316
1	1	-3.28083	-2.52509	15.4233	-2.90296
1	1	-3.30305	-2.54249	15.5254	-2.92277
1	1	-3.32526	-2.55988	15.6275	-2.94257
1	1	-3.34748	-2.57727	15.7297	-2.96237
1	1	-3.3697	-2.59466	15.8318	-2.98218
1	1	-3.39192	-2.61205	15.934	-3.00198
1	1	-3.41414	-2.62943	16.0361	-3.02179
1	1	-3.43636	-2.64682	16.1383	-3.04159
1	1	-3.45859	-2.6642	16.2404	-3.06139
1	1	-3.48082	-2.68158	16.3425	-3.0812
1	1	-3.50305	-2.69896	16.4447	-3.101
1	1	-3.52528	-2.71633	16.5468	-3.12081
1	1	-3.54751	-2.73371	16.649	-3.14061
1	1	-3.56974	-2.75108	16.7511	-3.16041
1	1	-3.59198	-2.76845	16.8532	-3.18022
1	1	-3.61422	-2.78582	16.9554	-3.20002
1	1	-3.63646	-2.80319	17.0575	-3.21983
1	1	-3.6587	-2.82056	17.1597	-3.23963
1	1	-3.68094	-2.83793	17.2618	-3.25943
1	1	-3.70318	-2.85529	17.3639	-3.27924
1	1	-3.72543	-2.87266	17.4661	-3.29904
1	1	-3.74767	-2.89002	17.5682	-3.31884
1	1	-3.76992	-2.90738	17.6704	-3.33865
1	1	-3.79217	-2.92474	17.7725	-3.35845
1	1	-3.81442	-2.94209	17.8746	-3.37826
1	1	-3.83667	-2.95945	17.9768	-3.39806
1	1	-3.85892	-2.97681	18.0789	-3.41786
1	1	-3.88117	-2.99416	18.1811	-3.43767
1	1	-3.90343	-3.01151	18.2832	-3.45747
1	1	-3.92569	-3.02887	18.3854	-3.47728
1	1	-3.94794	-3.04622	18.4875	-3.49708
1	1	-3.9702	-3.06357	18.5896	-3.51688
1	1	-3.99246	-3.08091	18.6918	-3.53669
1	1	-4.01472	-3.09826	18.7939	-3.55649
1	1	-4.03698	-3.11561	18.8961	-3.57629
1	1	-4.05925	-3.13295	18.9982	-3.5961
1	1	-4.08151	-3.1503	19.1003	-3.6159
1	1	-4.10377	-3.16764	19.2025	-3.63571
1	1	-4.12604	-3.18498	19.3046	-3.65551
1	1	-4.14831	-3.20232	19.4068	-3.67531
1	1	-4.17058	-3.21966	19.5089	-3.69512
1	1	-4.19284	-3.237	19.611	-3.71492
1	1	-4.21511	-3.25434	19.7132	-3.73473
1	1	-4.23739	-3.27167	19.8153	-3.75453
1	1	-4.25966	-3.28901	19.9175	-3.77433
1	1	-4.28193	-3.30634	20.0196	-3.79414
1	1	-4.3042	-3.32368	20.1217	-3.81394
1	1	-4.32648	-3.34101	20.2239	-3.83375
1	1	-4.34875	-3.35834	20.326	-3.85355
2	2	-0.0415192	0.251072	0	0.104777
2	2	-0.0541699	0.236491	0.102141	0.0911606
2	2	-0.0669002	0.22199	0.204282	0.0775447
2	2	-0.0797116	0.207569	0.306423	0.0639287
2	2	-0.0926054	0.193231	0.408563	0.0503128
2	2	-0.105583	0.178977	0.510704	0.0366969
2	2	-0.118645	0.164807	0.612845	0.0230809
2	2	-0.131794	0.150724	0.714986	0.00946501
2	2	-0.145029	0.136727	0.817127	-0.00415092
2	2	-0.158351	0.122817	0.919268	-0.0177669
2	2	-0.171761	0.108996	1.02141	-0.0313828
2	2	-0.18526	0.0952625	1.12355	-0.0449987
2	2	-0.198847	0.0816179	1.22569	-0.0586147
2	2	-0.212523	0.0680618	1.32783	-0.0722306
2	2	-0.226287	0.0545943	1.42997	-0.0858465
2	2	-0.24014	0.041215	1.53211	-0.0994625
2	2	-0.25408	0.0279235	1.63425	-0.113078
2	2	-0.268108	0.0147191	1.73639	-0.126694
2	2	-0.282222	0.0016012	1.83854	-0.14031
2	2	-0.296421	-0.0114312	1.94068	-0.153926
2	2	-0.310705	-0.0243792	2.04282	-0.167542
2	2	-0.325072	-0.0372438	2.14496	-0.181158
2	2	-0.339521	-0.0500265	2.2471	-0.194774
2	2	-0.354051	-0.0627286	2.34924	-0.20839
2	2	-0.36866	-0.0753516	2.45138	-0.222006
2	2	-0.383346	-0.0878972	2.55352	-0.235622
2	2	-0.398109	-0.100367	2.65566	-0.249238
2	2	-0.412945	-0.112763	2.7578	-0.262854
2	2	-0.427853	-0.125086	2.85994	-0.27647
2	2	-0.442832	-0.137339	2.96208	-0.290086
2	2	-0.45788	-0.149523	3.06423	-0.303701
2	2	-0.472994	-0.161641	3.16637	-0.317317
2	2	-0.488173	-0.173694	3.26851	-0.330933
2	2	-0.503415	-0.185684	3.37065	-0.344549
2	2	-0.518718	-0.197613	3.47279	-0.358165
2	2	-0.53408	-0.209483	3.57493	-0.371781
2	2	-0.549499	-0.221295	3.67707	-0.385397
2	2	-0.564973	-0.233053	3.77921	-0.399013
2	2	-0.580501	-0.244757	3.88135	-0.412629
2	2	-0.59608	-0.256409	3.98349	-0.426245
2	2	-0.61171	-0.268012	4.08563	-0.439861
2	2	-0.627387	-0.279566	4.18777	-0.453477
2	2	-0.643112	-0.291074	4.28992	-0.467093
2	2	-0.65888	-0.302537	4.39206	-0.480709
2	2	-0.674692	-0.313957	4.4942	-0.494325
2	2	-0.690546	-0.325335	4.59634	-0.50794
2	2	-0.70644	-0.336673	4.69848	-0.521556
2	2	-0.722373	-0.347972	4.80062	-0.535172
2	2	-0.738343	-0.359234	4.90276	-0.548788
2	2	-0.754348	-0.37046	5.0049	-0.562404
2	2	-0.770389	-0.381652	5.10704	-0.57602
2	2	-0.786462	-0.39281	5.20918	-0.589636
2	2	-0.802568	-0.403936	5.31132	-0.603252
2	2	-0.818704	-0.415032	5.41346	-0.616868
2	2	-0.834871	-0.426097	5.51561	-0.630484
2	2	-0.851065	-0.437134	5.61775	-0.6441
2	2	-0.867288	-0.448144	5.71989	-0.657716
2	2	-0.883537	-0.459126	5.82203	-0.671332
2	2	-0.899811	-0.470084	5.92417	-0.684948
2	2	-0.916111	-0.481016	6.02631	-0.698563
2	2	-0.932434	-0.491925	6.12845	-0.712179
2	2	-0.948779	-0.502811	6.23059	-0.725795
2	2	-0.965147	-0.513675	6.33273	-0.739411
2	2	-0.981537	-0.524518	6.43487	-0.753027
2	2	-0.997946	-0.53534	6.53701	-0.766643
2	2	-1.01438	-0.546143	6.63915	-0.780259
2	2	-1.03082	-0.556926	6.7413	-0.793875
2	2	-1.04729	-0.567691	6.84344	-0.807491
2	2	-1.06378	-0.578438	6.94558	-0.821107
2	2	-1.08028	-0.589169	7.04772	-0.834723
2	2	-1.0968	-0.599882	7.14986	-0.848339
2	2	-1.11333	-0.61058	7.252	-0.861955
2	2	-1.12988	-0.621263	7.35414	-0.875571
2	2	-1.14644	-0.63193	7.45628	-0.889187
2	2	-1.16302	-0.642583	7.55842	-0.902802
2	2	-1.17961	-0.653223	7.66056	-0.916418
2	2	-1.19622	-0.663848	7.7627	-0.930034
2	2	-1.21284	-0.674461	7.86484	-0.94365
2	2	-1.22947	-0.685062	7.96699	-0.957266
2	2	-1.24611	-0.69565	8.06913	-0.970882
2	2	-1.26277	-0.706227	8.17127	-0.984498
2	2	-1.27944	-0.716792	8.27341	-0.998114
2	2	-1.29611	-0.727346	8.37555	-1.01173
2	2	-1.3128	-0.73789	8.47769	-1.02535
2	2	-1.3295	-0.748423	8.57983	-1.03896
2	2	-1.34621	-0.758946	8.68197	-1.05258
2	2	-1.36293	-0.76946	8.78411	-1.06619
2	2	-1.37965	-0.779964	8.88625	-1.07981
2	2	-1.39639	-0.79046	8.98839	-1.09343
2	2	-1.41314	-0.800946	9.09053	-1.10704
2	2	-1.42989	-0.811424	9.19268	-1.12066
2	2	-1.44665	-0.821894	9.29482	-1.13427
2	2	-1.46342	-0.832355	9.39696	-1.14789
2	2	-1.4802	-0.842809	9.4991	-1.16151
2	2	-1.49699	-0.853256	9.60124	-1.17512
2	2	-1.51378	-0.863695	9.70338	-1.18874
2	2	-1.53058	-0.874126	9.80552	-1.20235
2	2	-1.54739	-0.884551	9.90766	-1.21597
2	2	-1.5642	-0.89497	10.0098	-1.22958
2	2	-1.58102	-0.905381	10.1119	-1.2432
2	2	-1.59785	-0.915787	10.2141	-1.25682
2	2	-1.61468	-0.926186	10.3162	-1.27043
2	2	-1.63152	-0.936579	10.4184	-1.28405
2	2	-1.64836	-0.946967	10.5205	-1.29766
2	2	-1.66521	-0.957348	10.6226	-1.31128
2	2	-1.68207	-0.967725	10.7248	-1.3249
2	2	-1.69893	-0.978095	10.8269	-1.33851
2	2	-1.7158	-0.988461	10.9291	-1.35213
2	2	-1.73267	-0.998822	11.0312	-1.36574
2	2	-1.74954	-1.00918	11.1334	-1.37936
2	2	-1.76642	-1.01953	11.2355	-1.39298
2	2	-1.78331	-1.02987	11.3376	-1.40659
2	2	-1.8002	-1.04022	11.4398	-1.42021
2	2	-1.81709	-1.05055	11.5419	-1.43382
2	2	-1.83399	-1.06089	11.6441	-1.44744
2	2	-1.8509	-1.07121	11.7462	-1.46106
2	2	-1.8678	-1.08154	11.8483	-1.47467
2	2	-1.88472	-1.09186	11.9505	-1.48829
2	2	-1.90163	-1.10218	12.0526	-1.5019
2	2	-1.91855	-1.11249	12.1548	-1.51552
2	2	-1.93547	-1.1228	12.2569	-1.52914
2	2	-1.9524	-1.1331	12.359	-1.54275
2	2	-1.96933	-1.1434	12.4612	-1.55637
2	2	-1.98626	-1.1537	12.5633	-1.56998
2	2	-2.0032	-1.164	12.6655	-1.5836
2	2	-2.02014	-1.17429	12.7676	-1.59722
2	2	-2.03709	-1.18458	12.8697	-1.61083
2	2	-2.05403	-1.19486	12.9719	-1.62445
2	2	-2.07098	-1.20514	13.074	-1.63806
2	2	-2.08794	-1.21542	13.1762	-1.65168
2	2	-2.10489	-1.2257	13.2783	-1.66529
2	2	-2.12185	-1.23597	13.3805	-1.67891
2	2	-2.13881	-1.24624	13.4826	-1.69253
2	2	-2.15578	-1.25651	13.5847	-1.70614
2	2	-2.17274	-1.26677	13.6869	-1.71976
2	2	-2.18971	-1.27704	13.789	-1.73337
2	2	-2.20668	-1.2873	13.8912	-1.74699
2	2	-2.22366	-1.29755	13.9933	-1.76061
2	2	-2.24064	-1.30781	14.0954	-1.77422
2	2	-2.25762	-1.31806	14.1976	-1.78784
2	2	-2.2746	-1.32831	14.2997	-1.80145
2	2	-2.29158	-1.33856	14.4019	-1.81507
2	2	-2.30857	-1.3488	14.504	-1.82869
2	2	-2.32556	-1.35905	14.6061	-1.8423
2	2	-2.34255	-1.36929	14.7083	-1.85592
2	2	-2.35954	-1.37953	14.8104	-1.86953
2	2	-2.37653	-1.38976	14.9126	-1.88315
2	2	-2.39353	-1.4	15.0147	-1.89677
2	2	-2.41053	-1.41023	15.1168	-1.91038
2	2	-2.42753	-1.42046	15.219	-1.924
2	2	-2.44453	-1.43069	15.3211	-1.93761
2	2	-2.46154	-1.44092	15.4233	-1.95123
2	2	-2.47855	-1.45114	15.5254	-1.96485
2	2	-2.49555	-1.46137	15.6275	-1.97846
2	2	-2.51256	-1.47159	15.7297	-1.99208
2	2	-2.52958	-1.48181	15.8318	-2.00569
2	2	-2.54659	-1.49203	15.934	-2.01931
2	2	-2.56361	-1.50224	16.0361	-2.03292
2	2	-2.58062	-1.51246	16.1383	-2.04654
2	2	-2.59764	-1.52267	16.2404	-2.06016
2	2	-2.61466	-1.53288	16.3425	-2.07377
2	2	-2.63168	-1.54309	16.4447	-2.08739
2	2	-2.64871	-1.5533	16.5468	-2.101
2	2	-2.66573	-1.56351	16.649	-2.11462
2	2	-2.68276	-1.57372	16.7511	-2.12824
2	2	-2.69978	-1.58392	16.8532	-2.14185
2	2	-2.71681	-1.59412	16.9554	-2.15547
2	2	-2.73384	-1.60432	17.0575	-2.16908
2	2	-2.75088	-1.61452	17.1597	-2.1827
2	2	-2.76791	-1.62472	17.2618	-2.19632
2	2	-2.78494	-1.63492	17.3639	-2.20993
2	2	-2.80198	-1.64512	17.4661	-2.22355
2	2	-2.81902	-1.65531	17.5682	-2.23716
2	2	-2.83605	-1.66551	17.6704	-2.25078
2	2	-2.85309	-1.6757	17.7725	-2.2644
2	2	-2.87013	-1.68589	17.8746	-2.27801
2	2	-2.88718	-1.69608	17.9768	-2.29163
2	2	-2.90422	-1.70627	18.0789	-2.30524
2	2	-2.92126	-1.71646	18.1811	-2.31886
2	2	-2.93831	-1.72664	18.2832	-2.33248
2	2	-2.95535	-1.73683	18.3854	-2.34609
2	2	-2.9724	-1.74701	18.4875	-2.35971
2	2	-2.98945	-1.7572	18.5896	-2.37332
2	2	-3.0065	-1.76738	18.6918	-2.38694
2	2	-3.02355	-1.77756	18.7939	-2.40056
2	2	-3.0406	-1.78774	18.8961	-2.41417
2	2	-3.05765	-1.79792	18.9982	-2.42779
2	2	-3.07471	-1.8081	19.1003	-2.4414
2	2	-3.09176	-1.81828	19.2025	-2.45502
2	2	-3.10882	-1.82845	19.3046	-2.46863
2	2	-3.12587	-1.83863	19.4068	-2.48225
2	2	-3.14293	-1.8488	19.5089	-2.49587
2	2	-3.15999	-1.85898	19.611	-2.50948
2	2	-3.17705	-1.86915	19.7132	-2.5231
2	2	-3.19411	-1.87932	19.8153	-2.53671
2	2	-3.21117	-1.88949	19.9175	-2.55033
2	2	-3.22823	-1.89966	20.0196	-2.56395
2	2	-3.24529	-1.90983	20.1217	-2.57756
2	2	-3.26235	-1.92	20.2239	-2.59118
2	2	-3.27942	-1.93017	20.326	-2.60479
3	3	-0.0396073	0.214852	0	0.0876223
3	3	-0.0585595	0.195023	0.102141	0.0682315
3	3	-0.0775473	0.175229	0.204282	0.0488407
3	3	-0.0965711	0.155471	0.306423	0.0294499
3	3	-0.115631	0.135749	0.408563	0.0100591
3	3	-0.134728	0.116065	0.510704	-0.00933167
3	3	-0.153861	0.0964165	0.612845	-0.0287225
3	3	-0.173032	0.0768055	0.714986	-0.0481133
3	3	-0.19224	0.0572318	0.817127	-0.0675041
3	3	-0.211485	0.0376954	0.919268	-0.0868949
3	3	-0.230768	0.0181967	1.02141	-0.106286
3	3	-0.250088	-0.00126441	1.12355	-0.125676
3	3	-0.269447	-0.0206878	1.22569	-0.145067
3	3	-0.288843	-0.0400734	1.32783	-0.164458
3	3	-0.308276	-0.0594213	1.42997	-0.183849
3	3	-0.327748	-0.0787315	1.53211	-0.20324
3	3	-0.347257	-0.0980041	1.63425	-0.22263
3	3	-0.366803	-0.117239	1.73639	-0.242021
3	3	-0.386387	-0.136437	1.83854	-0.261412
3	3	-0.406008	-0.155597	1.94068	-0.280803
3	3	-0.425667	-0.174721	2.04282	-0.300194
3	3	-0.445362	-0.193807	2.14496	-0.319584
3	3	-0.465093	-0.212857	2.2471	-0.338975
3	3	-0.484861	-0.231871	2.34924	-0.358366
3	3	-0.504664	-0.250849	2.45138	-0.377757
3	3	-0.524503	-0.269792	2.55352	-0.397148
3	3	-0.544378	-0.288699	2.65566	-0.416538
3	3	-0.564287	-0.307572	2.7578	-0.435929
3	3	-0.58423	-0.32641	2.85994	-0.45532
3	3	-0.604207	-0.345214	2.96208	-0.474711
3	3	-0.624218	-0.363985	3.06423	-0.494102
3	3	-0.644262	-0.382723	3.16637	-0.513492
3	3	-0.664338	-0.401429	3.26851	-0.532883
3	3	-0.684446	-0.420102	3.37065	-0.552274
3	3	-0.704585	-0.438744	3.47279	-0.571665
3	3	-0.724756	-0.457355	3.57493	-0.591056
3	3	-0.744957	-0.475936	3.67707	-0.610446
3	3	-0.765188	-0.494487	3.77921	-0.629837
3	3	-0.785448	-0.513008	3.88135	-0.649228
3	3	-0.805737	-0.531501	3.98349	-0.668619
3	3	-0.826054	-0.549966	4.08563	-0.68801
3	3	-0.846398	-0.568403	4.18777	-0.7074
3	3	-0.86677	-0.586812	4.28992	-0.726791
3	3	-0.887168	-0.605196	4.39206	-0.746182
3	3	-0.907592	-0.623553	4.4942	-0.765573
3	3	-0.928041	-0.641886	4.59634	-0.784964
3	3	-0.948516	-0.660193	4.69848	-0.804354
3	3	-0.969014	-0.678476	4.80062	-0.823745
3	3	-0.989536	-0.696736	4.90276	-0.843136
3	3	-1.01008	-0.714972	5.0049	-0.862527
3	3	-1.03065	-0.733186	5.10704	-0.881918
3	3	-1.05124	-0.751377	5.20918	-0.901308
3	3	-1.07185	-0.769547	5.31132	-0.920699
3	3	-1.09248	-0.787696	5.41346	-0.94009
3	3	-1.11314	-0.805825	5.51561	-0.959481
3	3	-1.13381	-0.823933	5.61775	-0.978872
3	3	-1.1545	-0.842022	5.71989	-0.998262
3	3	-1.17521	-0.860092	5.82203	-1.01765
3	3	-1.19594	-0.878143	5.92417	-1.03704
3	3	-1.21669	-0.896176	6.02631	-1.05643
3	3	-1.23746	-0.914192	6.12845	-1.07583
3	3	-1.25824	-0.93219	6.23059	-1.09522
3	3	-1.27904	-0.950172	6.33273	-1.11461
3	3	-1.29986	-0.968137	6.43487	-1.134
3	3	-1.32069	-0.986086	6.53701	-1.15339
3	3	-1.34154	-1.00402	6.63915	-1.17278
3	3	-1.3624	-1.02194	6.7413	-1.19217
3	3	-1.38328	-1.03984	6.84344	-1.21156
3	3	-1.40417	-1.05773	6.94558	-1.23095
3	3	-1.42508	-1.07561	7.04772	-1.25034
3	3	-1.446	-1.09347	7.14986	-1.26973
3	3	-1.46693	-1.11132	7.252	-1.28912
3	3	-1.48788	-1.12915	7.35414	-1.30852
3	3	-1.50883	-1.14698	7.45628	-1.32791
3	3	-1.5298	-1.16479	7.55842	-1.3473
3	3	-1.55079	-1.18259	7.66056	-1.36669
3	3	-1.57178	-1.20038	7.7627	-1.38608
3	3	-1.59279	-1.21815	7.86484	-1.40547
3	3	-1.6138	-1.23592	7.96699	-1.42486
3	3	-1.63483	-1.25367	8.06913	-1.44425
3	3	-1.65587	-1.27141	8.17127	-1.46364
3	3	-1.67692	-1.28915	8.27341	-1.48303
3	3	-1.69797	-1.30687	8.37555	-1.50242
3	3	-1.71904	-1.32459	8.47769	-1.52181
3	3	-1.74012	-1.34229	8.57983	-1.5412
3	3	-1.76121	-1.35998	8.68197	-1.5606
3	3	-1.7823	-1.37767	8.78411	-1.57999
3	3	-1.80341	-1.39535	8.88625	-1.59938
3	3	-1.82452	-1.41302	8.98839	-1.61877
3	3	-1.84564	-1.43068	9.09053	-1.63816
3	3	-1.86677	-1.44833	9.19268	-1.65755
3	3	-1.88791	-1.46597	9.29482	-1.67694
3	3	-1.90905	-1.48361	9.39696	-1.69633
3	3	-1.9302	-1.50124	9.4991	-1.71572
3	3	-1.95136	-1.51886	9.60124	-1.73511
3	3	-1.97253	-1.53648	9.70338	-1.7545
3	3	-1.9937	-1.55408	9.80552	-1.77389
3	3	-2.01489	-1.57168	9.90766	-1.79329
3	3	-2.03607	-1.58928	10.0098	-1.81268
3	3	-2.05727	-1.60687	10.1119	-1.83207
3	3	-2.07847	-1.62445	10.2141	-1.85146
3	3	-2.09967	-1.64202	10.3162	-1.87085
3	3	-2.12089	-1.65959	10.4184	-1.89024
3	3	-2.14211	-1.67715	10.5205	-1.90963
3	3	-2.16333	-1.69471	10.6226	-1.92902
3	3	-2.18456	-1.71226	10.7248	-1.94841
3	3	-2.2058	-1.72981	10.8269	-1.9678
3	3	-2.22704	-1.74735	10.9291	-1.98719
3	3	-2.24828	-1.76488	11.0312	-2.00658
3	3	-2.26953	-1.78241	11.1334	-2.02597
3	3	-2.29079	-1.79994	11.2355	-2.04537
3	3	-2.31205	-1.81746	11.3376	-2.06476
3	3	-2.33332	-1.83498	11.4398	-2.08415
3	3	-2.35459	-1.85249	11.5419	-2.10354
3	3	-2.37586	-1.86999	11.6441	-2.12293
3	3	-2.39714	-1.88749	11.7462	-2.14232
3	3	-2.41843	-1.90499	11.8483	-2.16171
3	3	-2.43972	-1.92248	11.9505	-2.1811
3	3	-2.46101	-1.93997	12.0526	-2.20049
3	3	-2.48231	-1.95746	12.1548	-2.21988
3	3	-2.50361	-1.97494	12.2569	-2.23927
3	3	-2.52491	-1.99242	12.359	-2.25866
3	3	-2.54622	-2.00989	12.4612	-2.27805
3	3	-2.56753	-2.02736	12.5633	-2.29745
3	3	-2.58885	-2.04482	12.6655	-2.31684
3	3	-2.61017	-2.06229	12.7676	-2.33623
3	3	-2.63149	-2.07974	12.8697	-2.35562
3	3	-2.65282	-2.0972	12.9719	-2.37501
3	3	-2.67415	-2.11465	13.074	-2.3944
3	3	-2.69548	-2.1321	13.1762	-2.41379
3	3	-2.71682	-2.14954	13.2783	-2.43318
3	3	-2.73816	-2.16698	13.3805	-2.45257
3	3	-2.7595	-2.18442	13.4826	-2.47196
3	3	-2.78085	-2.20186	13.5847	-2.49135
3	3	-2.8022	-2.21929	13.6869	-2.51074
3	3	-2.82355	-2.23672	13.789	-2.53014
3	3	-2.8449	-2.25415	13.8912	-2.54953
3	3	-2.86626	-2.27157	13.9933	-2.56892
3	3	-2.88762	-2.28899	14.0954	-2.58831
3	3	-2.90899	-2.30641	14.1976	-2.6077
3	3	-2.93035	-2.32383	14.2997	-2.62709
3	3	-2.95172	-2.34124	14.4019	-2.64648
3	3	-2.97309	-2.35865	14.504	-2.66587
3	3	-2.99446	-2.37606	14.6061	-2.68526
3	3	-3.01584	-2.39346	14.7083	-2.70465
3	3	-3.03722	-2.41087	14.8104	-2.72404
3	3	-3.0586	-2.42827	14.9126	-2.74343
3	3	-3.07998	-2.44567	15.0147	-2.76282
3	3	-3.10137	-2.46306	15.1168	-2.78222
3	3	-3.12276	-2.48046	15.219	-2.80161
3	3	-3.14415	-2.49785	15.3211	-2.821
3	3	-3.16554	-2.51524	15.4233	-2.84039
3	3	-3.18693	-2.53263	15.5254	-2.85978
3	3	-3.20833	-2.55001	15.6275	-2.87917
3	3	-3.22973	-2.5674	15.7297	-2.89856
3	3	-3.25113	-2.58478	15.8318	-2.91795
3	3	-3.27253	-2.60216	15.934	-2.93734
3	3	-3.29393	-2.61953	16.0361	-2.95673
3	3	-3.31534	-2.63691	16.1383	-2.97612
3	3	-3.33675	-2.65428	16.2404	-2.99551
3	3	-3.35815	-2.67166	16.3425	-3.01491
3	3	-3.37957	-2.68903	16.4447	-3.0343
3	3	-3.40098	-2.70639	16.5468	-3.05369
3	3	-3.42239	-2.72376	16.649	-3.07308
3	3	-3.44381	-2.74113	16.7511	-3.09247
3	3	-3.46523	-2.75849	16.8532	-3.11186
3	3	-3.48665	-2.77585	16.9554	-3.13125
3	3	-3.50807	-2.79321	17.0575	-3.15064
3	3	-3.52949	-2.81057	17.1597	-3.17003
3	3	-3.55092	-2.82793	17.2618	-3.18942
3	3	-3.57234	-2.84528	17.3639	-3.20881
3	3	-3.59377	-2.86264	17.4661	-3.2282
3	3	-3.6152	-2.87999	17.5682	-3.24759
3	3	-3.63663	-2.89734	17.6704	-3.26699
3	3	-3.65806	-2.91469	17.7725	-3.28638
3	3	-3.6795	-2.93204	17.8746	-3.30577
3	3	-3.70093	-2.94938	17.9768	-3.32516
3	3	-3.72237	-2.96673	18.0789	-3.34455
3	3	-3.74381	-2.98407	18.1811	-3.36394
3	3	-3.76525	-3.00142	18.2832	-3.38333
3	3	-3.78669	-3.01876	18.3854	-3.40272
3	3	-3.80813	-3.0361	18.4875	-3.42211
3	3	-3.82957	-3.05344	18.5896	-3.4415
3	3	-3.85101	-3.07077	18.6918	-3.46089
3	3	-3.87246	-3.08811	18.7939	-3.48028
3	3	-3.89391	-3.10544	18.8961	-3.49968
3	3	-3.91535	-3.12278	18.9982	-3.51907
3	3	-3.9368	-3.14011	19.1003	-3.53846
3	3	-3.95825	-3.15744	19.2025	-3.55785
3	3	-3.9797	-3.17477	19.3046	-3.57724
3	3	-4.00116	-3.1921	19.4068	-3.59663
3	3	-4.02261	-3.20943	19.5089	-3.61602
3	3	-4.04406	-3.22676	19.611	-3.63541
3	3	-4.06552	-3.24408	19.7132	-3.6548
3	3	-4.08698	-3.26141	19.8153	-3.67419
3	3	-4.10843	-3.27873	19.9175	-3.69358
3	3	-4.12989	-3.29606	20.0196	-3.71297
3	3	-4.15135	-3.31338	20.1217	-3.73236
3	3	-4.17281	-3.3307	20.2239	-3.75176
3	3	-4.19427	-3.34802	20.326	-3.77115
4	4	-0.0455426	0.216197	0	0.0853272
4	4	-0.0601093	0.200551	0.102141	0.0702208
4	4	-0.0747214	0.18495	0.204282	0.0551144
4	4	-0.0893795	0.169395	0.306423	0.0400079
4	4	-0.104084	0.153887	0.408563	0.0249015
4	4	-0.118835	0.138425	0.510704	0.00979504
4	4	-0.133634	0.123011	0.612845	-0.0053114
4	4	-0.14848	0.107645	0.714986	-0.0204178
4	4	-0.163375	0.0923261	0.817127	-0.0355243
4	4	-0.178317	0.0770556	0.919268	-0.0506307
4	4	-0.193308	0.0618335	1.02141	-0.0657372
4	4	-0.208347	0.0466598	1.12355	-0.0808436
4	4	-0.223435	0.0315346	1.22569	-0.09595
4	4	-0.238571	0.016458	1.32783	-0.111056
4	4	-0.253756	0.00142994	1.42997	-0.126163
4	4	-0.268989	-0.0135497	1.53211	-0.141269
4	4	-0.284271	-0.028481	1.63425	-0.156376
4	4	-0.2996	-0.0433642	1.73639	-0.171482
4	4	-0.314978	-0.0581996	1.83854	-0.186589
4	4	-0.330403	-0.0729875	1.94068	-0.201695
4	4	-0.345875	-0.0877281	2.04282	-0.216802
4	4	-0.361394	-0.102422	2.14496	-0.231908
4	4	-0.376959	-0.117069	2.2471	-0.247014
4	4	-0.392571	-0.131671	2.34924	-0.262121
4	4	-0.408227	-0.146227	2.45138	-0.277227
4	4	-0.423928	-0.160739	2.55352	-0.292334
4	4	-0.439674	-0.175206	2.65566	-0.30744
4	4	-0.455463	-0.18963	2.7578	-0.322547
4	4	-0.471295	-0.204011	2.85994	-0.337653
4	4	-0.487169	-0.21835	2.96208	-0.352759
4	4	-0.503084	-0.232648	3.06423	-0.367866
4	4	-0.51904	-0.246904	3.16637	-0.382972
4	4	-0.535036	-0.261121	3.26851	-0.398079
4	4	-0.551072	-0.275299	3.37065	-0.413185
4	4	-0.567145	-0.289438	3.47279	-0.428292
4	4	-0.583256	-0.30354	3.57493	-0.443398
4	4	-0.599404	-0.317605	3.67707	-0.458505
4	4	-0.615588	-0.331633	3.77921	-0.473611
4	4	-0.631808	-0.345627	3.88135	-0.488717
4	4	-0.648061	-0.359587	3.98349	-0.503824
4	4	-0.664348	-0.373512	4.08563	-0.51893
4	4	-0.680668	-0.387406	4.18777	-0.534037
4	4	-0.69702	-0.401267	4.28992	-0.549143
4	4	-0.713402	-0.415097	4.39206	-0.56425
4	4	-0.729815	-0.428897	4.4942	-0.579356
4	4	-0.746258	-0.442667	4.59634	-0.594462
4	4	-0.76273	-0.456408	4.69848	-0.609569
4	4	-0.779229	-0.470122	4.80062	-0.624675
4	4	-0.795756	-0.483808	4.90276	-0.639782
4	4	-0.812309	-0.497468	5.0049	-0.654888
4	4	-0.828888	-0.511101	5.10704	-0.669995
4	4	-0.845492	-0.52471	5.20918	-0.685101
4	4	-0.86212	-0.538295	5.31132	-0.700208
4	4	-0.878773	-0.551855	5.41346	-0.715314
4	4	-0.895448	-0.565393	5.51561	-0.73042
4	4	-0.912146	-0.578908	5.61775	-0.745527
4	4	-0.928865	-0.592402	5.71989	-0.760633
4	4	-0.945605	-0.605874	5.82203	-0.77574
4	4	-0.962367	-0.619326	5.92417	-0.790846
4	4	-0.979148	-0.632758	6.02631	-0.805953
4	4	-0.995948	-0.64617	6.12845	-0.821059
4	4	-1.01277	-0.659564	6.23059	-0.836165
4	4	-1.0296	-0.672939	6.33273	-0.851272
4	4	-1.04646	-0.686297	6.43487	-0.866378
4	4	-1.06333	-0.699637	6.53701	-0.881485
4	4	-1.08022	-0.712961	6.63915	-0.896591
4	4	-1.09713	-0.726269	6.7413	-0.911698
4	4	-1.11405	-0.73956	6.84344	-0.926804
4	4	-1.13098	-0.752837	6.94558	-0.941911
4	4	-1.14794	-0.766098	7.04772	-0.957017
4	4	-1.1649	-0.779345	7.14986	-0.972123
4	4	-1.18188	-0.792578	7.252	-0.98723
4	4	-1.19888	-0.805797	7.35414	-1.00234
4	4	-1.21588	-0.819003	7.45628	-1.01744
4	4	-1.2329	-0.832197	7.55842	-1.03255
4	4	-1.24993	-0.845377	7.66056	-1.04766
4	4	-1.26698	-0.858546	7.7627	-1.06276
4	4	-1.28403	-0.871702	7.86484	-1.07787
4	4	-1.3011	-0.884848	7.96699	-1.09297
4	4	-1.31818	-0.897982	8.06913	-1.10808
4	4	-1.33527	-0.911105	8.17127	-1.12319
4	4	-1.35237	-0.924217	8.27341	-1.13829
4	4	-1.36948	-0.93732	8.37555	-1.1534
4	4	-1.3866	-0.950412	8.47769	-1.16851
4	4	-1.40373	-0.963495	8.57983	-1.18361
4	4	-1.42087	-0.976568	8.68197	-1.19872
4	4	-1.43802	-0.989632	8.78411	-1.21383
4	4	-1.45518	-1.00269	8.88625	-1.22893
4	4	-1.47234	-1.01573	8.98839	-1.24404
4	4	-1.48952	-1.02877	9.09053	-1.25915
4	4	-1.5067	-1.0418	9.19268	-1.27425
4	4	-1.52389	-1.05482	9.29482	-1.28936
4	4	-1.54109	-1.06784	9.39696	-1.30447
4	4	-1.5583	-1.08084	9.4991	-1.31957
4	4	-1.57551	-1.09384	9.60124	-1.33468
4	4	-1.59273	-1.10683	9.70338	-1.34978
4	4	-1.60996	-1.11982	9.80552	-1.36489
4	4	-1.6272	-1.1328	9.90766	-1.38
4	4	-1.64444	-1.14577	10.0098	-1.3951
4	4	-1.66169	-1.15873	10.1119	-1.41021
4	4	-1.67894	-1.17169	10.2141	-1.42532
4	4	-1.6962	-1.18464	10.3162	-1.44042
4	4	-1.71347	-1.19759	10.4184	-1.45553
4	4	-1.73074	-1.21053	10.5205	-1.47064
4	4	-1.74802	-1.22346	10.6226	-1.48574
4	4	-1.7653	-1.23639	10.7248	-1.50085
4	4	-1.78259	-1.24932	10.8269	-1.51596
4	4	-1.79989	-1.26224	10.9291	-1.53106
4	4	-1.81719	-1.27515	11.0312	-1.54617
4	4	-1.83449	-1.28806	11.1334	-1.56127
4	4	-1.8518	-1.30096	11.2355	-1.57638
4	4	-1.86912	-1.31386	11.3376	-1.59149
4	4	-1.88644	-1.32675	11.4398	-1.60659
4	4	-1.90376	-1.33964	11.5419	-1.6217
4	4	-1.92109	-1.35253	11.6441	-1.63681
4	4	-1.93842	-1.36541	11.7462	-1.65191
4	4	-1.95576	-1.37828	11.8483	-1.66702
4	4	-1.9731	-1.39115	11.9505	-1.68213
4	4	-1.99044	-1.40402	12.0526	-1.69723
4	4	-2.00779	-1.41689	12.1548	-1.71234
4	4	-2.02515	-1.42974	12.2569	-1.72745
4	4	-2.0425	-1.4426	12.359	-1.74255
4	4	-2.05986	-1.45545	12.4612	-1.75766
4	4	-2.07723	-1.4683	12.5633	-1.77276
4	4	-2.0946	-1.48115	12.6655	-1.78787
4	4	-2.11197	-1.49399	12.7676	-1.80298
4	4	-2.12934	-1.50683	12.8697	-1.81808
4	4	-2.14672	-1.51966	12.9719	-1.83319
4	4	-2.1641	-1.53249	13.074	-1.8483
4	4	-2.18149	-1.54532	13.1762	-1.8634
4	4	-2.19887	-1.55815	13.2783	-1.87851
4	4	-2.21626	-1.57097	13.3805	-1.89362
4	4	-2.23366	-1.58379	13.4826	-1.90872
4	4	-2.25105	-1.5966	13.5847	-1.92383
4	4	-2.26845	-1.60942	13.6869	-1.93894
4	4	-2.28586	-1.62223	13.789	-1.95404
4	4	-2.30326	-1.63503	13.8912	-1.96915
4	4	-2.32067	-1.64784	13.9933	-1.98425
4	4	-2.33808	-1.66064	14.0954	-1.99936
4	4	-2.35549	-1.67344	14.1976	-2.01447
4	4	-2.37291	-1.68624	14.2997	-2.02957
4	4	-2.39033	-1.69903	14.4019	-2.04468
4	4	-2.40775	-1.71183	14.504	-2.05979
4	4	-2.42517	-1.72462	14.6061	-2.07489
4	4	-2.4426	-1.7374	14.7083	-2.09
4	4	-2.46002	-1.75019	14.8104	-2.10511
4	4	-2.47745	-1.76297	14.9126	-2.12021
4	4	-2.49489	-1.77575	15.0147	-2.13532
4	4	-2.51232	-1.78853	15.1168	-2.15043
4	4	-2.52976	-1.80131	15.219	-2.16553
4	4	-2.54719	-1.81408	15.3211	-2.18064
4	4	-2.56463	-1.82686	15.4233	-2.19574
4	4	-2.58208	-1.83963	15.5254	-2.21085
4	4	-2.59952	-1.85239	15.6275	-2.22596
4	4	-2.61697	-1.86516	15.7297	-2.24106
4	4	-2.63442	-1.87793	15.8318	-2.25617
4	4	-2.65187	-1.89069	15.934	-2.27128
4	4	-2.66932	-1.90345	16.0361	-2.28638
4	4	-2.68677	-1.91621	16.1383	-2.30149
4	4	-2.70423	-1.92897	16.2404	-2.3166
4	4	-2.72168	-1.94172	16.3425	-2.3317
4	4	-2.73914	-1.95448	16.4447	-2.34681
4	4	-2.7566	-1.96723	16.5468	-2.36192
4	4	-2.77407	-1.97998	16.649	-2.37702
4	4	-2.79153	-1.99273	16.7511	-2.39213
4	4	-2.80899	-2.00548	16.8532	-2.40724
4	4	-2.82646	-2.01822	16.9554	-2.42234
4	4	-2.84393	-2.03097	17.0575	-2.43745
4	4	-2.8614	-2.04371	17.1597	-2.45255
4	4	-2.87887	-2.05645	17.2618	-2.46766
4	4	-2.89634	-2.06919	17.3639	-2.48277
4	4	-2.91382	-2.08193	17.4661	-2.49787
4	4	-2.93129	-2.09467	17.5682	-2.51298
4	4	-2.94877	-2.1074	17.6704	-2.52809
4	4	-2.96625	-2.12014	17.7725	-2.54319
4	4	-2.98373	-2.13287	17.8746	-2.5583
4	4	-3.00121	-2.1456	17.9768	-2.57341
4	4	-3.01869	-2.15833	18.0789	-2.58851
4	4	-3.03618	-2.17106	18.1811	-2.60362
4	4	-3.05366	-2.18379	18.2832	-2.61873
4	4	-3.07115	-2.19652	18.3854	-2.63383
4	4	-3.08863	-2.20924	18.4875	-2.64894
4	4	-3.10612	-2.22197	18.5896	-2.66404
4	4	-3.12361	-2.23469	18.6918	-2.67915
4	4	-3.1411	-2.24741	18.7939	-2.69426
4	4	-3.1586	-2.26013	18.8961	-2.70936
4	4	-3.17609	-2.27285	18.9982	-2.72447
4	4	-3.19358	-2.28557	19.1003	-2.73958
4	4	-3.21108	-2.29829	19.2025	-2.75468
4	4	-3.22857	-2.311	19.3046	-2.76979
4	4	-3.24607	-2.32372	19.4068	-2.7849
4	4	-3.26357	-2.33644	19.5089	-2.8
4	4	-3.28107	-2.34915	19.611	-2.81511
4	4	-3.29857	-2.36186	19.7132	-2.83022
4	4	-3.31607	-2.37457	19.8153	-2.84532
4	4	-3.33357	-2.38728	19.9175	-2.86043
4	4	-3.35108	-2.39999	20.0196	-2.87553
4	4	-3.36858	-2.4127	20.1217	-2.89064
4	4	-3.38609	-2.42541	20.2239	-2.90575
4	4	-3.40359	-2.43812	20.326	-2.92085
5	5	-0.0684319	0.228365	0	0.0799666
5	5	-0.0785074	0.216293	0.102141	0.0688927
5	5	-0.0886645	0.204302	0.204282	0.0578188
5	5	-0.0989048	0.192394	0.306423	0.0467448
5	5	-0.10923	0.180571	0.408563	0.0356709
5	5	-0.11964	0.168834	0.510704	0.024597
5	5	-0.130138	0.157184	0.612845	0.0135231
5	5	-0.140724	0.145623	0.714986	0.00244918
5	5	-0.151399	0.13415	0.817127	-0.00862473
5	5	-0.162164	0.122767	0.919268	-0.0196986
5	5	-0.173019	0.111474	1.02141	-0.0307726
5	5	-0.183965	0.100272	1.12355	-0.0418465
5	5	-0.195002	0.0891614	1.22569	-0.0529204
5	5	-0.20613	0.0781418	1.32783	-0.0639943
5	5	-0.21735	0.0672131	1.42997	-0.0750682
5	5	-0.228659	0.0563751	1.53211	-0.0861421
5	5	-0.24006	0.0456275	1.63425	-0.0972161
5	5	-0.251549	0.0349695	1.73639	-0.10829
5	5	-0.263128	0.0244004	1.83854	-0.119364
5	5	-0.274795	0.0139192	1.94068	-0.130438
5	5	-0.286548	0.00352494	2.04282	-0.141512
5	5	-0.298388	-0.00678368	2.14496	-0.152586
5	5	-0.310311	-0.017008	2.2471	-0.16366
5	5	-0.322317	-0.0271494	2.34924	-0.174733
5	5	-0.334405	-0.0372096	2.45138	-0.185807
5	5	-0.346573	-0.04719	2.55352	-0.196881
5	5	-0.358818	-0.0570926	2.65566	-0.207955
5	5	-0.371139	-0.0669191	2.7578	-0.219029
5	5	-0.383535	-0.0766712	2.85994	-0.230103
5	5	-0.396003	-0.0863511	2.96208	-0.241177
5	5	-0.408541	-0.0959605	3.06423	-0.252251
5	5	-0.421148	-0.105501	3.16637	-0.263325
5	5	-0.433822	-0.114976	3.26851	-0.274399
5	5	-0.446559	-0.124386	3.37065	-0.285473
5	5	-0.45936	-0.133733	3.47279	-0.296547
5	5	-0.472221	-0.14302	3.57493	-0.30762
5	5	-0.48514	-0.152248	3.67707	-0.318694
5	5	-0.498117	-0.16142	3.77921	-0.329768
5	5	-0.511148	-0.170537	3.88135	-0.340842
5	5	-0.524232	-0.1796	3.98349	-0.351916
5	5	-0.537367	-0.188613	4.08563	-0.36299
5	5	-0.550551	-0.197577	4.18777	-0.374064
5	5	-0.563783	-0.206493	4.28992	-0.385138
5	5	-0.577061	-0.215363	4.39206	-0.396212
5	5	-0.590383	-0.224188	4.4942	-0.407286
5	5	-0.603747	-0.232972	4.59634	-0.41836
5	5	-0.617153	-0.241714	4.69848	-0.429434
5	5	-0.630598	-0.250417	4.80062	-0.440507
5	5	-0.644081	-0.259081	4.90276	-0.451581
5	5	-0.657601	-0.267709	5.0049	-0.462655
5	5	-0.671156	-0.276302	5.10704	-0.473729
5	5	-0.684745	-0.284861	5.20918	-0.484803
5	5	-0.698367	-0.293387	5.31132	-0.495877
5	5	-0.71202	-0.301882	5.41346	-0.506951
5	5	-0.725704	-0.310346	5.51561	-0.518025
5	5	-0.739416	-0.318781	5.61775	-0.529099
5	5	-0.753157	-0.327188	5.71989	-0.540173
5	5	-0.766925	-0.335568	5.82203	-0.551247
5	5	-0.780719	-0.343922	5.92417	-0.56232
5	5	-0.794538	-0.352251	6.02631	-0.573394
5	5	-0.808381	-0.360555	6.12845	-0.584468
5	5	-0.822248	-0.368837	6.23059	-0.595542
5	5	-0.836137	-0.377096	6.33273	-0.606616
5	5	-0.850047	-0.385333	6.43487	-0.61769
5	5	-0.863979	-0.393549	6.53701	-0.628764
5	5	-0.87793	-0.401746	6.63915	-0.639838
5	5	-0.891901	-0.409923	6.7413	-0.650912
5	5	-0.905891	-0.418081	6.84344	-0.661986
5	5	-0.919898	-0.426221	6.94558	-0.67306
5	5	-0.933923	-0.434344	7.04772	-0.684134
5	5	-0.947965	-0.44245	7.14986	-0.695207
5	5	-0.962023	-0.45054	7.252	-0.706281
5	5	-0.976096	-0.458615	7.35414	-0.717355
5	5	-0.990185	-0.466674	7.45628	-0.728429
5	5	-1.00429	-0.474718	7.55842	-0.739503
5	5	-1.01841	-0.482749	7.66056	-0.750577
5	5	-1.03254	-0.490766	7.7627	-0.761651
5	5	-1.04668	-0.49877	7.86484	-0.772725
5	5	-1.06084	-0.506761	7.96699	-0.783799
5	5	-1.07501	-0.51474	8.06913	-0.794873
5	5	-1.08919	-0.522707	8.17127	-0.805947
5	5	-1.10338	-0.530662	8.27341	-0.817021
5	5	-1.11758	-0.538606	8.37555	-0.828094
5	5	-1.1318	-0.54654	8.47769	-0.839168
5	5	-1.14602	-0.554463	8.57983	-0.850242
5	5	-1.16026	-0.562376	8.68197	-0.861316
5	5	-1.1745	-0.570279	8.78411	-0.87239
5	5	-1.18876	-0.578173	8.88625	-0.883464
5	5	-1.20302	-0.586057	8.98839	-0.894538
5	5	-1.21729	-0.593933	9.09053	-0.905612
5	5	-1.23157	-0.6018	9.19268	-0.916686
5	5	-1.24586	-0.609658	9.29482	-0.92776
5	5	-1.26016	-0.617509	9.39696	-0.938834
5	5	-1.27446	-0.625352	9.4991	-0.949908
5	5	-1.28878	-0.633186	9.60124	-0.960981
5	5	-1.3031	-0.641014	9.70338	-0.972055
5	5	-1.31742	-0.648834	9.80552	-0.983129
5	5	-1.33176	-0.656648	9.90766	-0.994203
5	5	-1.3461	-0.664454	10.0098	-1.00528
5	5	-1.36045	-0.672254	10.1119	-1.01635
5	5	-1.3748	-0.680048	10.2141	-1.02742
5	5	-1.38916	-0.687835	10.3162	-1.0385
5	5	-1.40353	-0.695616	10.4184	-1.04957
5	5	-1.4179	-0.703392	10.5205	-1.06065
5	5	-1.43228	-0.711161	10.6226	-1.07172
5	5	-1.44666	-0.718925	10.7248	-1.08279
5	5	-1.46105	-0.726684	10.8269	-1.09387
5	5	-1.47545	-0.734437	10.9291	-1.10494
5	5	-1.48985	-0.742185	11.0312	-1.11602
5	5	-1.50425	-0.749928	11.1334	-1.12709
5	5	-1.51866	-0.757667	11.2355	-1.13816
5	5	-1.53308	-0.7654	11.3376	-1.14924
5	5	-1.54749	-0.773129	11.4398	-1.16031
5	5	-1.56192	-0.780854	11.5419	-1.17139
5	5	-1.57635	-0.788574	11.6441	-1.18246
5	5	-1.59078	-0.796289	11.7462	-1.19353
5	5	-1.60521	-0.804001	11.8483	-1.20461
5	5	-1.61965	-0.811709	11.9505	-1.21568
5	5	-1.6341	-0.819412	12.0526	-1.22676
5	5	-1.64855	-0.827112	12.1548	-1.23783
5	5	-1.663	-0.834808	12.2569	-1.2489
5	5	-1.67745	-0.8425	12.359	-1.25998
5	5	-1.69191	-0.850189	12.4612	-1.27105
5	5	-1.70638	-0.857874	12.5633	-1.28212
5	5	-1.72084	-0.865556	12.6655	-1.2932
5	5	-1.73531	-0.873234	12.7676	-1.30427
5	5	-1.74978	-0.880909	12.8697	-1.31535
5	5	-1.76426	-0.888581	12.9719	-1.32642
5	5	-1.77874	-0.89625	13.074	-1.33749
5	5	-1.79322	-0.903916	13.1762	-1.34857
5	5	-1.80771	-0.911578	13.2783	-1.35964
5	5	-1.82219	-0.919238	13.3805	-1.37072
5	5	-1.83669	-0.926895	13.4826	-1.38179
5	5	-1.85118	-0.93455	13.5847	-1.39286
5	5	-1.86567	-0.942201	13.6869	-1.40394
5	5	-1.88017	-0.94985	13.789	-1.41501
5	5	-1.89468	-0.957496	13.8912	-1.42609
5	5	-1.90918	-0.96514	13.9933	-1.43716
5	5	-1.92369	-0.972781	14.0954	-1.44823
5	5	-1.9382	-0.98042	14.1976	-1.45931
5	5	-1.95271	-0.988057	14.2997	-1.47038
5	5	-1.96722	-0.995691	14.4019	-1.48146
5	5	-1.98174	-1.00332	14.504	-1.49253
5	5	-1.99625	-1.01095	14.6061	-1.5036
5	5	-2.01077	-1.01858	14.7083	-1.51468
5	5	-2.0253	-1.0262	14.8104	-1.52575
5	5	-2.03982	-1.03383	14.9126	-1.53683
5	5	-2.05435	-1.04145	15.0147	-1.5479
5	5	-2.06888	-1.04907	15.1168	-1.55897
5	5	-2.08341	-1.05669	15.219	-1.57005
5	5	-2.09794	-1.0643	15.3211	-1.58112
5	5	-2.11247	-1.07191	15.4233	-1.59219
5	5	-2.12701	-1.07953	15.5254	-1.60327
5	5	-2.14155	-1.08714	15.6275	-1.61434
5	5	-2.15609	-1.09474	15.7297	-1.62542
5	5	-2.17063	-1.10235	15.8318	-1.63649
5	5	-2.18517	-1.10995	15.934	-1.64756
5	5	-2.19972	-1.11756	16.0361	-1.65864
5	5	-2.21427	-1.12516	16.1383	-1.66971
5	5	-2.22881	-1.13276	16.2404	-1.68079
5	5	-2.24336	-1.14035	16.3425	-1.69186
5	5	-2.25792	-1.14795	16.4447	-1.70293
5	5	-2.27247	-1.15555	16.5468	-1.71401
5	5	-2.28702	-1.16314	16.649	-1.72508
5	5	-2.30158	-1.17073	16.7511	-1.73616
5	5	-2.31614	-1.17832	16.8532	-1.74723
5	5	-2.3307	-1.18591	16.9554	-1.7583
5	5	-2.34526	-1.1935	17.0575	-1.76938
5	5	-2.35982	-1.20108	17.1597	-1.78045
5	5	-2.37438	-1.20867	17.2618	-1.79153
5	5	-2.38895	-1.21625	17.3639	-1.8026
5	5	-2.40351	-1.22383	17.4661	-1.81367
5	5	-2.41808	-1.23142	17.5682	-1.82475
5	5	-2.43265	-1.239	17.6704	-1.83582
5	5	-2.44722	-1.24657	17.7725	-1.84689
5	5	-2.46179	-1.25415	17.8746	-1.85797
5	5	-2.47636	-1.26173	17.9768	-1.86904
5	5	-2.49093	-1.2693	18.0789	-1.88012
5	5	-2.5055	-1.27688	18.1811	-1.89119
5	5	-2.52008	-1.28445	18.2832	-1.90226
5	5	-2.53466	-1.29202	18.3854	-1.91334
5	5	-2.54923	-1.29959	18.4875	-1.92441
5	5	-2.56381	-1.30716	18.5896	-1.93549
5	5	-2.57839	-1.31473	18.6918	-1.94656
5	5	-2.59297	-1.3223	18.7939	-1.95763
5	5	-2.60755	-1.32986	18.8961	-1.96871
5	5	-2.62214	-1.33743	18.9982	-1.97978
5	5	-2.63672	-1.34499	19.1003	-1.99086
5	5	-2.6513	-1.35255	19.2025	-2.00193
5	5	-2.66589	-1.36012	19.3046	-2.013
5	5	-2.68048	-1.36768	19.4068	-2.02408
5	5	-2.69506	-1.37524	19.5089	-2.03515
5	5	-2.70965	-1.3828	19.611	-2.04623
5	5	-2.72424	-1.39036	19.7132	-2.0573
5	5	-2.73883	-1.39791	19.8153	-2.06837
5	5	-2.75342	-1.40547	19.9175	-2.07945
5	5	-2.76801	-1.41303	20.0196	-2.09052
5	5	-2.78261	-1.42058	20.1217	-2.10159
5	5	-2.7972	-1.42814	20.2239	-2.11267
5	5	-2.81179	-1.43569	20.326	-2.12374
0	6	-0.0571633	0.196729	0	0.069783
0	6	-0.0767965	0.176247	0.102141	0.0497255
0	6	-0.0964647	0.155801	0.204282	0.029668
0	6	-0.116168	0.135389	0.306423	0.00961042
0	6	-0.135907	0.115013	0.408563	-0.0104471
0	6	-0.155682	0.0946727	0.510704	-0.0305047
0	6	-0.175493	0.0743687	0.612845	-0.0505622
0	6	-0.19534	0.0541009	0.714986	-0.0706197
0	6	-0.215224	0.0338697	0.817127	-0.0906773
0	6	-0.235145	0.0136751	0.919268	-0.110735
0	6	-0.255102	-0.00648271	1.02141	-0.130792
0	6	-0.275096	-0.0266037	1.12355	-0.15085
0	6	-0.295127	-0.0466877	1.22569	-0.170907
0	6	-0.315195	-0.0667348	1.32783	-0.190965
0	6	-0.3353	-0.0867449	1.42997	-0.211022
0	6	-0.355442	-0.106718	1.53211	-0.23108
0	6	-0.375621	-0.126655	1.63425	-0.251138
0	6	-0.395836	-0.146554	1.73639	-0.271195
0	6	-0.416088	-0.166417	1.83854	-0.291253
0	6	-0.436376	-0.186244	1.94068	-0.31131
0	6	-0.456701	-0.206035	2.04282	-0.331368
0	6	-0.477061	-0.225789	2.14496	-0.351425
0	6	-0.497457	-0.245508	2.2471	-0.371483
0	6	-0.517889	-0.265192	2.34924	-0.39154
0	6	-0.538356	-0.28484	2.45138	-0.411598
0	6	-0.558857	-0.304453	2.55352	-0.431655
0	6	-0.579393	-0.324033	2.65566	-0.451713
0	6	-0.599963	-0.343578	2.7578	-0.47177
0	6	-0.620567	-0.363089	2.85994	-0.491828
0	6	-0.641203	-0.382568	2.96208	-0.511886
0	6	-0.661873	-0.402013	3.06423	-0.531943
0	6	-0.682575	-0.421426	3.16637	-0.552001
0	6	-0.703308	-0.440808	3.26851	-0.572058
0	6	-0.724073	-0.460158	3.37065	-0.592116
0	6	-0.744869	-0.479477	3.47279	-0.612173
0	6	-0.765695	-0.498766	3.57493	-0.632231
0	6	-0.786551	-0.518026	3.67707	-0.652288
0	6	-0.807436	-0.537256	3.77921	-0.672346
0	6	-0.82835	-0.556457	3.88135	-0.692403
0	6	-0.849292	-0.57563	3.98349	-0.712461
0	6	-0.870262	-0.594775	4.08563	-0.732518
0	6	-0.891258	-0.613894	4.18777	-0.752576
0	6	-0.912282	-0.632985	4.28992	-0.772633
0	6	-0.933331	-0.652051	4.39206	-0.792691
0	6	-0.954406	-0.671091	4.4942	-0.812749
0	6	-0.975505	-0.690107	4.59634	-0.832806
0	6	-0.99663	-0.709098	4.69848	-0.852864
0	6	-1.01778	-0.728065	4.80062	-0.872921
0	6	-1.03895	-0.747009	4.90276	-0.892979
0	6	-1.06014	-0.76593	5.0049	-0.913036
0	6	-1.08136	-0.784829	5.10704	-0.933094
0	6	-1.1026	-0.803706	5.20918	-0.953151
0	6	-1.12386	-0.822562	5.31132	-0.973209
0	6	-1.14514	-0.841397	5.41346	-0.993266
0	6	-1.16644	-0.860212	5.51561	-1.01332
0	6	-1.18776	-0.879007	5.61775	-1.03338
0	6	-1.20909	-0.897783	5.71989	-1.05344
0	6	-1.23045	-0.91654	5.82203	-1.0735
0	6	-1.25183	-0.935279	5.92417	-1.09355
0	6	-1.27322	-0.954	6.02631	-1.11361
0	6	-1.29463	-0.972704	6.12845	-1.13367
0	6	-1.31606	-0.99139	6.23059	-1.15373
0	6	-1.33751	-1.01006	6.33273	-1.17378
0	6	-1.35897	-1.02871	6.43487	-1.19384
0	6	-1.38045	-1.04735	6.53701	-1.2139
0	6	-1.40194	-1.06598	6.63915	-1.23396
0	6	-1.42345	-1.08458	6.7413	-1.25401
0	6	-1.44497	-1.10318	6.84344	-1.27407
0	6	-1.4665	-1.12176	6.94558	-1.29413
0	6	-1.48805	-1.14032	7.04772	-1.31419
0	6	-1.50962	-1.15887	7.14986	-1.33424
0	6	-1.53119	-1.17741	7.252	-1.3543
0	6	-1.55278	-1.19594	7.35414	-1.37436
0	6	-1.57438	-1.21445	7.45628	-1.39442
0	6	-1.596	-1.23295	7.55842	-1.41447
0	6	-1.61762	-1.25144	7.66056	-1.43453
0	6	-1.63926	-1.26992	7.7627	-1.45459
0	6	-1.66091	-1.28839	7.86484	-1.47465
0	6	-1.68257	-1.30684	7.96699	-1.4947
0	6	-1.70424	-1.32529	8.06913	-1.51476
0	6	-1.72592	-1.34372	8.17127	-1.53482
0	6	-1.74761	-1.36215	8.27341	-1.55488
0	6	-1.76931	-1.38056	8.37555	-1.57493
0	6	-1.79102	-1.39897	8.47769	-1.59499
0	6	-1.81274	-1.41736	8.57983	-1.61505
0	6	-1.83447	-1.43575	8.68197	-1.63511
0	6	-1.8562	-1.45413	8.78411	-1.65517
0	6	-1.87795	-1.47249	8.88625	-1.67522
0	6	-1.89971	-1.49085	8.98839	-1.69528
0	6	-1.92147	-1.50921	9.09053	-1.71534
0	6	-1.94324	-1.52755	9.19268	-1.7354
0	6	-1.96502	-1.54589	9.29482	-1.75545
0	6	-1.98681	-1.56421	9.39696	-1.77551
0	6	-2.0086	-1.58254	9.4991	-1.79557
0	6	-2.0304	-1.60085	9.60124	-1.81563
0	6	-2.05221	-1.61915	9.70338	-1.83568
0	6	-2.07403	-1.63745	9.80552	-1.85574
0	6	-2.09585	-1.65575	9.90766	-1.8758
0	6	-2.11768	-1.67403	10.0098	-1.89586
0	6	-2.13951	-1.69231	10.1119	-1.91591
0	6	-2.16136	-1.71058	10.2141	-1.93597
0	6	-2.1832	-1.72885	10.3162	-1.95603
0	6	-2.20506	-1.74711	10.4184	-1.97609
0	6	-2.22692	-1.76537	10.5205	-1.99614
0	6	-2.24878	-1.78362	10.6226	-2.0162
0	6	-2.27066	-1.80186	10.7248	-2.03626
0	6	-2.29253	-1.8201	10.8269	-2.05632
0	6	-2.31442	-1.83833	10.9291	-2.07637
0	6	-2.3363	-1.85656	11.0312	-2.09643
0	6	-2.3582	-1.87478	11.1334	-2.11649
0	6	-2.38009	-1.893	11.2355	-2.13655
0	6	-2.402	-1.91121	11.3376	-2.1566
0	6	-2.4239	-1.92942	11.4398	-2.17666
0	6	-2.44582	-1.94762	11.5419	-2.19672
0	6	-2.46773	-1.96582	11.6441	-2.21678
0	6	-2.48966	-1.98401	11.7462	-2.23683
0	6	-2.51158	-2.0022	11.8483	-2.25689
0	6	-2.53351	-2.02039	11.9505	-2.27695
0	6	-2.55544	-2.03857	12.0526	-2.29701
0	6	-2.57738	-2.05674	12.1548	-2.31706
0	6	-2.59933	-2.07492	12.2569	-2.33712
0	6	-2.62127	-2.09309	12.359	-2.35718
0	6	-2.64322	-2.11125	12.4612	-2.37724
0	6	-2.66518	-2.12941	12.5633	-2.39729
0	6	-2.68713	-2.14757	12.6655	-2.41735
0	6	-2.70909	-2.16572	12.7676	-2.43741
0	6	-2.73106	-2.18387	12.8697	-2.45747
0	6	-2.75303	-2.20202	12.9719	-2.47752
0	6	-2.775	-2.22016	13.074	-2.49758
0	6	-2.79697	-2.23831	13.1762	-2.51764
0	6	-2.81895	-2.25644	13.2783	-2.5377
0	6	-2.84093	-2.27458	13.3805	-2.55775
0	6	-2.86292	-2.29271	13.4826	-2.57781
0	6	-2.8849	-2.31083	13.5847	-2.59787
0	6	-2.90689	-2.32896	13.6869	-2.61793
0	6	-2.92889	-2.34708	13.789	-2.63798
0	6	-2.95088	-2.3652	13.8912	-2.65804
0	6	-2.97288	-2.38332	13.9933	-2.6781
0	6	-2.99488	-2.40143	14.0954	-2.69816
0	6	-3.01689	-2.41954	14.1976	-2.71821
0	6	-3.0389	-2.43765	14.2997	-2.73827
0	6	-3.06091	-2.45575	14.4019	-2.75833
0	6	-3.08292	-2.47386	14.504	-2.77839
0	6	-3.10493	-2.49196	14.6061	-2.79844
0	6	-3.12695	-2.51005	14.7083	-2.8185
0	6	-3.14897	-2.52815	14.8104	-2.83856
0	6	-3.17099	-2.54624	14.9126	-2.85862
0	6	-3.19302	-2.56433	15.0147	-2.87867
0	6	-3.21504	-2.58242	15.1168	-2.89873
0	6	-3.23707	-2.60051	15.219	-2.91879
0	6	-3.2591	-2.61859	15.3211	-2.93885
0	6	-3.28114	-2.63667	15.4233	-2.9589
0	6	-3.30317	-2.65475	15.5254	-2.97896
0	6	-3.32521	-2.67283	15.6275	-2.99902
0	6	-3.34725	-2.69091	15.7297	-3.01908
0	6	-3.36929	-2.70898	15.8318	-3.03914
0	6	-3.39133	-2.72705	15.934	-3.05919
0	6	-3.41338	-2.74512	16.0361	-3.07925
0	6	-3.43543	-2.76319	16.1383	-3.09931
0	6	-3.45748	-2.78125	16.2404	-3.11937
0	6	-3.47953	-2.79932	16.3425	-3.13942
0	6	-3.50158	-2.81738	16.4447	-3.15948
0	6	-3.52363	-2.83544	16.5468	-3.17954
0	6	-3.54569	-2.8535	16.649	-3.1996
0	6	-3.56775	-2.87156	16.7511	-3.21965
0	6	-3.58981	-2.88961	16.8532	-3.23971
0	6	-3.61187	-2.90767	16.9554	-3.25977
0	6	-3.63393	-2.92572	17.0575	-3.27983
0	6	-3.656	-2.94377	17.1597	-3.29988
0	6	-3.67806	-2.96182	17.2618	-3.31994
0	6	-3.70013	-2.97987	17.3639	-3.34
0	6	-3.7222	-2.99791	17.4661	-3.36006
0	6	-3.74427	-3.01596	17.5682	-3.38011
0	6	-3.76634	-3.034	17.6704	-3.40017
0	6	-3.78842	-3.05204	17.7725	-3.42023
0	6	-3.81049	-3.07008	17.8746	-3.44029
0	6	-3.83257	-3.08812	17.9768	-3.46034
0	6	-3.85465	-3.10616	18.0789	-3.4804
0	6	-3.87673	-3.12419	18.1811	-3.50046
0	6	-3.89881	-3.14223	18.2832	-3.52052
0	6	-3.92089	-3.16026	18.3854	-3.54057
0	6	-3.94297	-3.17829	18.4875	-3.56063
0	6	-3.96505	-3.19632	18.5896	-3.58069
0	6	-3.98714	-3.21435	18.6918	-3.60075
0	6	-4.00923	-3.23238	18.7939	-3.6208
0	6	-4.03132	-3.25041	18.8961	-3.64086
0	6	-4.0534	-3.26843	18.9982	-3.66092
0	6	-4.07549	-3.28646	19.1003	-3.68098
0	6	-4.09759	-3.30448	19.2025	-3.70103
0	6	-4.11968	-3.3225	19.3046	-3.72109
0	6	-4.14177	-3.34052	19.4068	-3.74115
0	6	-4.16387	-3.35855	19.5089	-3.76121
0	6	-4.18596	-3.37656	19.611	-3.78126
0	6	-4.20806	-3.39458	19.7132	-3.80132
0	6	-4.23016	-3.4126	19.8153	-3.82138
0	6	-4.25226	-3.43062	19.9175	-3.84144
0	6	-4.27436	-3.44863	20.0196	-3.86149
0	6	-4.29646	-3.46664	20.1217	-3.88155
0	6	-4.31856	-3.48466	20.2239	-3.90161
0	6	-4.34066	-3.50267	20.326	-3.92167

## Sheet: figure1b
X_GROUP	X_INDEX	X_LCLM	X_UCLM	X_XCONT1	X_PREDICTED
1	1	-0.160769	0.184105	0	0.0116679
1	1	-0.17498	0.16907	0.101673	-0.00295521
1	1	-0.189223	0.154066	0.203345	-0.0175783
1	1	-0.203498	0.139095	0.305018	-0.0322015
1	1	-0.217805	0.124155	0.406691	-0.0468246
1	1	-0.232144	0.109249	0.508364	-0.0614477
1	1	-0.246516	0.0943744	0.610036	-0.0760709
1	1	-0.260921	0.079533	0.711709	-0.090694
1	1	-0.275359	0.0647245	0.813382	-0.105317
1	1	-0.289829	0.0499489	0.915055	-0.11994
1	1	-0.304333	0.0352064	1.01673	-0.134563
1	1	-0.31887	0.0204971	1.1184	-0.149187
1	1	-0.33344	0.00582098	1.22007	-0.16381
1	1	-0.348044	-0.00882194	1.32175	-0.178433
1	1	-0.36268	-0.0234316	1.42342	-0.193056
1	1	-0.37735	-0.0380081	1.52509	-0.207679
1	1	-0.392053	-0.0525513	1.62676	-0.222302
1	1	-0.406789	-0.0670614	1.72844	-0.236925
1	1	-0.421558	-0.0815384	1.83011	-0.251548
1	1	-0.436361	-0.0959824	1.93178	-0.266172
1	1	-0.451196	-0.110393	2.03345	-0.280795
1	1	-0.466064	-0.124772	2.13513	-0.295418
1	1	-0.480964	-0.139118	2.2368	-0.310041
1	1	-0.495897	-0.153431	2.33847	-0.324664
1	1	-0.510863	-0.167712	2.44015	-0.339287
1	1	-0.52586	-0.18196	2.54182	-0.35391
1	1	-0.54089	-0.196177	2.64349	-0.368533
1	1	-0.555951	-0.210363	2.74516	-0.383157
1	1	-0.571043	-0.224516	2.84684	-0.39778
1	1	-0.586167	-0.238639	2.94851	-0.412403
1	1	-0.601321	-0.252731	3.05018	-0.427026
1	1	-0.616506	-0.266792	3.15186	-0.441649
1	1	-0.631722	-0.280822	3.25353	-0.456272
1	1	-0.646968	-0.294823	3.3552	-0.470895
1	1	-0.662243	-0.308794	3.45687	-0.485518
1	1	-0.677547	-0.322736	3.55855	-0.500142
1	1	-0.692881	-0.336648	3.66022	-0.514765
1	1	-0.708244	-0.350532	3.76189	-0.529388
1	1	-0.723634	-0.364388	3.86356	-0.544011
1	1	-0.739053	-0.378215	3.96524	-0.558634
1	1	-0.754499	-0.392015	4.06691	-0.573257
1	1	-0.769973	-0.405788	4.16858	-0.58788
1	1	-0.785473	-0.419534	4.27026	-0.602504
1	1	-0.801	-0.433253	4.37193	-0.617127
1	1	-0.816553	-0.446946	4.4736	-0.63175
1	1	-0.832132	-0.460614	4.57527	-0.646373
1	1	-0.847736	-0.474256	4.67695	-0.660996
1	1	-0.863365	-0.487873	4.77862	-0.675619
1	1	-0.879018	-0.501466	4.88029	-0.690242
1	1	-0.894696	-0.515035	4.98196	-0.704865
1	1	-0.910397	-0.52858	5.08364	-0.719489
1	1	-0.926122	-0.542102	5.18531	-0.734112
1	1	-0.941869	-0.555601	5.28698	-0.748735
1	1	-0.957639	-0.569077	5.38866	-0.763358
1	1	-0.973431	-0.582531	5.49033	-0.777981
1	1	-0.989245	-0.595964	5.592	-0.792604
1	1	-1.00508	-0.609375	5.69367	-0.807227
1	1	-1.02094	-0.622765	5.79535	-0.82185
1	1	-1.03681	-0.636134	5.89702	-0.836474
1	1	-1.05271	-0.649484	5.99869	-0.851097
1	1	-1.06863	-0.662814	6.10036	-0.86572
1	1	-1.08456	-0.676124	6.20204	-0.880343
1	1	-1.10052	-0.689415	6.30371	-0.894966
1	1	-1.11649	-0.702688	6.40538	-0.909589
1	1	-1.13248	-0.715942	6.50706	-0.924212
1	1	-1.14849	-0.729178	6.60873	-0.938836
1	1	-1.16452	-0.742397	6.7104	-0.953459
1	1	-1.18057	-0.755598	6.81207	-0.968082
1	1	-1.19663	-0.768783	6.91375	-0.982705
1	1	-1.21271	-0.781951	7.01542	-0.997328
1	1	-1.2288	-0.795102	7.11709	-1.01195
1	1	-1.24491	-0.808238	7.21877	-1.02657
1	1	-1.26104	-0.821358	7.32044	-1.0412
1	1	-1.27718	-0.834463	7.42211	-1.05582
1	1	-1.29333	-0.847553	7.52378	-1.07044
1	1	-1.3095	-0.860629	7.62546	-1.08507
1	1	-1.32569	-0.87369	7.72713	-1.09969
1	1	-1.34189	-0.886737	7.8288	-1.11431
1	1	-1.3581	-0.89977	7.93047	-1.12894
1	1	-1.37433	-0.91279	8.03215	-1.14356
1	1	-1.39057	-0.925796	8.13382	-1.15818
1	1	-1.40682	-0.93879	8.23549	-1.17281
1	1	-1.42309	-0.951771	8.33717	-1.18743
1	1	-1.43936	-0.964739	8.43884	-1.20205
1	1	-1.45565	-0.977696	8.54051	-1.21667
1	1	-1.47196	-0.99064	8.64218	-1.2313
1	1	-1.48827	-1.00357	8.74386	-1.24592
1	1	-1.50459	-1.01649	8.84553	-1.26054
1	1	-1.52093	-1.02941	8.9472	-1.27517
1	1	-1.53728	-1.0423	9.04887	-1.28979
1	1	-1.55363	-1.05519	9.15055	-1.30441
1	1	-1.57	-1.06807	9.25222	-1.31904
1	1	-1.58638	-1.08094	9.35389	-1.33366
1	1	-1.60277	-1.0938	9.45557	-1.34828
1	1	-1.61917	-1.10665	9.55724	-1.36291
1	1	-1.63557	-1.11948	9.65891	-1.37753
1	1	-1.65199	-1.13231	9.76058	-1.39215
1	1	-1.66842	-1.14513	9.86226	-1.40678
1	1	-1.68485	-1.15794	9.96393	-1.4214
1	1	-1.7013	-1.17075	10.0656	-1.43602
1	1	-1.71775	-1.18354	10.1673	-1.45065
1	1	-1.73421	-1.19632	10.2689	-1.46527
1	1	-1.75068	-1.2091	10.3706	-1.47989
1	1	-1.76716	-1.22187	10.4723	-1.49451
1	1	-1.78365	-1.23463	10.574	-1.50914
1	1	-1.80014	-1.24738	10.6756	-1.52376
1	1	-1.81664	-1.26012	10.7773	-1.53838
1	1	-1.83315	-1.27286	10.879	-1.55301
1	1	-1.84967	-1.28559	10.9807	-1.56763
1	1	-1.86619	-1.29831	11.0823	-1.58225
1	1	-1.88272	-1.31103	11.184	-1.59688
1	1	-1.89926	-1.32374	11.2857	-1.6115
1	1	-1.91581	-1.33644	11.3873	-1.62612
1	1	-1.93236	-1.34913	11.489	-1.64075
1	1	-1.94891	-1.36182	11.5907	-1.65537
1	1	-1.96548	-1.37451	11.6924	-1.66999
1	1	-1.98205	-1.38718	11.794	-1.68462
1	1	-1.99863	-1.39985	11.8957	-1.69924
1	1	-2.01521	-1.41251	11.9974	-1.71386
1	1	-2.0318	-1.42517	12.0991	-1.72848
1	1	-2.04839	-1.43782	12.2007	-1.74311
1	1	-2.06499	-1.45047	12.3024	-1.75773
1	1	-2.0816	-1.46311	12.4041	-1.77235
1	1	-2.09821	-1.47575	12.5057	-1.78698
1	1	-2.11483	-1.48837	12.6074	-1.8016
1	1	-2.13145	-1.501	12.7091	-1.81622
1	1	-2.14807	-1.51362	12.8108	-1.83085
1	1	-2.16471	-1.52623	12.9124	-1.84547
1	1	-2.18134	-1.53884	13.0141	-1.86009
1	1	-2.19799	-1.55145	13.1158	-1.87472
1	1	-2.21463	-1.56405	13.2175	-1.88934
1	1	-2.23128	-1.57664	13.3191	-1.90396
1	1	-2.24794	-1.58923	13.4208	-1.91859
1	1	-2.2646	-1.60182	13.5225	-1.93321
1	1	-2.28127	-1.6144	13.6241	-1.94783
1	1	-2.29794	-1.62697	13.7258	-1.96245
1	1	-2.31461	-1.63955	13.8275	-1.97708
1	1	-2.33129	-1.65211	13.9292	-1.9917
1	1	-2.34797	-1.66468	14.0308	-2.00632
1	1	-2.36466	-1.67724	14.1325	-2.02095
1	1	-2.38135	-1.68979	14.2342	-2.03557
1	1	-2.39804	-1.70235	14.3359	-2.05019
1	1	-2.41474	-1.71489	14.4375	-2.06482
1	1	-2.43144	-1.72744	14.5392	-2.07944
1	1	-2.44815	-1.73998	14.6409	-2.09406
1	1	-2.46486	-1.75252	14.7425	-2.10869
1	1	-2.48157	-1.76505	14.8442	-2.12331
1	1	-2.49828	-1.77758	14.9459	-2.13793
1	1	-2.515	-1.79011	15.0476	-2.15256
1	1	-2.53173	-1.80263	15.1492	-2.16718
1	1	-2.54845	-1.81515	15.2509	-2.1818
1	1	-2.56518	-1.82767	15.3526	-2.19642
1	1	-2.58192	-1.84018	15.4543	-2.21105
1	1	-2.59865	-1.85269	15.5559	-2.22567
1	1	-2.61539	-1.8652	15.6576	-2.24029
1	1	-2.63213	-1.8777	15.7593	-2.25492
1	1	-2.64888	-1.8902	15.8609	-2.26954
1	1	-2.66563	-1.9027	15.9626	-2.28416
1	1	-2.68238	-1.91519	16.0643	-2.29879
1	1	-2.69913	-1.92769	16.166	-2.31341
1	1	-2.71589	-1.94017	16.2676	-2.32803
1	1	-2.73265	-1.95266	16.3693	-2.34266
1	1	-2.74941	-1.96514	16.471	-2.35728
1	1	-2.76618	-1.97763	16.5727	-2.3719
1	1	-2.78295	-1.9901	16.6743	-2.38653
1	1	-2.79972	-2.00258	16.776	-2.40115
1	1	-2.81649	-2.01505	16.8777	-2.41577
1	1	-2.83327	-2.02752	16.9793	-2.43039
1	1	-2.85004	-2.03999	17.081	-2.44502
1	1	-2.86682	-2.05246	17.1827	-2.45964
1	1	-2.88361	-2.06492	17.2844	-2.47426
1	1	-2.90039	-2.07738	17.386	-2.48889
1	1	-2.91718	-2.08984	17.4877	-2.50351
1	1	-2.93397	-2.1023	17.5894	-2.51813
1	1	-2.95076	-2.11475	17.6911	-2.53276
1	1	-2.96756	-2.1272	17.7927	-2.54738
1	1	-2.98435	-2.13965	17.8944	-2.562
1	1	-3.00115	-2.1521	17.9961	-2.57663
1	1	-3.01795	-2.16455	18.0977	-2.59125
1	1	-3.03476	-2.17699	18.1994	-2.60587
1	1	-3.05156	-2.18943	18.3011	-2.6205
1	1	-3.06837	-2.20187	18.4028	-2.63512
1	1	-3.08518	-2.21431	18.5044	-2.64974
1	1	-3.10199	-2.22674	18.6061	-2.66436
1	1	-3.1188	-2.23918	18.7078	-2.67899
1	1	-3.13562	-2.25161	18.8095	-2.69361
1	1	-3.15243	-2.26404	18.9111	-2.70823
1	1	-3.16925	-2.27646	19.0128	-2.72286
1	1	-3.18607	-2.28889	19.1145	-2.73748
1	1	-3.20289	-2.30131	19.2161	-2.7521
1	1	-3.21972	-2.31374	19.3178	-2.76673
1	1	-3.23654	-2.32616	19.4195	-2.78135
1	1	-3.25337	-2.33858	19.5212	-2.79597
1	1	-3.2702	-2.35099	19.6228	-2.8106
1	1	-3.28703	-2.36341	19.7245	-2.82522
1	1	-3.30386	-2.37582	19.8262	-2.83984
1	1	-3.3207	-2.38824	19.9279	-2.85447
1	1	-3.33753	-2.40065	20.0295	-2.86909
1	1	-3.35437	-2.41305	20.1312	-2.88371
1	1	-3.37121	-2.42546	20.2329	-2.89833
2	2	-0.170962	0.201107	0	0.0150723
2	2	-0.180962	0.189535	0.101673	0.00428645
2	2	-0.191022	0.178023	0.203345	-0.00649939
2	2	-0.201143	0.166572	0.305018	-0.0172852
2	2	-0.211325	0.155182	0.406691	-0.0280711
2	2	-0.221569	0.143855	0.508364	-0.0388569
2	2	-0.231875	0.13259	0.610036	-0.0496428
2	2	-0.242245	0.121388	0.711709	-0.0604286
2	2	-0.252679	0.11025	0.813382	-0.0712144
2	2	-0.263176	0.0991753	0.915055	-0.0820003
2	2	-0.273737	0.0881651	1.01673	-0.0927861
2	2	-0.284363	0.0772193	1.1184	-0.103572
2	2	-0.295054	0.0663381	1.22007	-0.114358
2	2	-0.305809	0.0555216	1.32175	-0.125144
2	2	-0.316629	0.0447698	1.42342	-0.135929
2	2	-0.327513	0.0340828	1.52509	-0.146715
2	2	-0.338463	0.0234603	1.62676	-0.157501
2	2	-0.349476	0.0129023	1.72844	-0.168287
2	2	-0.360554	0.00240842	1.83011	-0.179073
2	2	-0.371696	-0.00802155	1.93178	-0.189859
2	2	-0.382901	-0.018388	2.03345	-0.200645
2	2	-0.394169	-0.0286914	2.13513	-0.21143
2	2	-0.4055	-0.0389323	2.2368	-0.222216
2	2	-0.416893	-0.0491111	2.33847	-0.233002
2	2	-0.428347	-0.0592286	2.44015	-0.243788
2	2	-0.439862	-0.0692853	2.54182	-0.254574
2	2	-0.451437	-0.079282	2.64349	-0.26536
2	2	-0.463071	-0.0892195	2.74516	-0.276145
2	2	-0.474764	-0.0990984	2.84684	-0.286931
2	2	-0.486514	-0.10892	2.94851	-0.297717
2	2	-0.498321	-0.118684	3.05018	-0.308503
2	2	-0.510184	-0.128393	3.15186	-0.319289
2	2	-0.522102	-0.138047	3.25353	-0.330075
2	2	-0.534074	-0.147647	3.3552	-0.34086
2	2	-0.546098	-0.157194	3.45687	-0.351646
2	2	-0.558175	-0.166689	3.55855	-0.362432
2	2	-0.570302	-0.176134	3.66022	-0.373218
2	2	-0.58248	-0.185528	3.76189	-0.384004
2	2	-0.594706	-0.194874	3.86356	-0.39479
2	2	-0.60698	-0.204171	3.96524	-0.405576
2	2	-0.6193	-0.213422	4.06691	-0.416361
2	2	-0.631667	-0.222628	4.16858	-0.427147
2	2	-0.644078	-0.231788	4.27026	-0.437933
2	2	-0.656532	-0.240906	4.37193	-0.448719
2	2	-0.669029	-0.24998	4.4736	-0.459505
2	2	-0.681568	-0.259013	4.57527	-0.470291
2	2	-0.694147	-0.268006	4.67695	-0.481076
2	2	-0.706766	-0.276959	4.77862	-0.491862
2	2	-0.719423	-0.285874	4.88029	-0.502648
2	2	-0.732117	-0.294751	4.98196	-0.513434
2	2	-0.744848	-0.303591	5.08364	-0.52422
2	2	-0.757615	-0.312396	5.18531	-0.535006
2	2	-0.770416	-0.321167	5.28698	-0.545791
2	2	-0.783251	-0.329904	5.38866	-0.556577
2	2	-0.796119	-0.338608	5.49033	-0.567363
2	2	-0.809018	-0.34728	5.592	-0.578149
2	2	-0.821949	-0.355921	5.69367	-0.588935
2	2	-0.83491	-0.364532	5.79535	-0.599721
2	2	-0.8479	-0.373113	5.89702	-0.610507
2	2	-0.860918	-0.381666	5.99869	-0.621292
2	2	-0.873965	-0.390192	6.10036	-0.632078
2	2	-0.887038	-0.39869	6.20204	-0.642864
2	2	-0.900138	-0.407162	6.30371	-0.65365
2	2	-0.913263	-0.415609	6.40538	-0.664436
2	2	-0.926413	-0.42403	6.50706	-0.675222
2	2	-0.939587	-0.432428	6.60873	-0.686007
2	2	-0.952784	-0.440802	6.7104	-0.696793
2	2	-0.966005	-0.449154	6.81207	-0.707579
2	2	-0.979247	-0.457483	6.91375	-0.718365
2	2	-0.992511	-0.465791	7.01542	-0.729151
2	2	-1.0058	-0.474078	7.11709	-0.739937
2	2	-1.0191	-0.482345	7.21877	-0.750722
2	2	-1.03243	-0.490591	7.32044	-0.761508
2	2	-1.04577	-0.498819	7.42211	-0.772294
2	2	-1.05913	-0.507028	7.52378	-0.78308
2	2	-1.07251	-0.515219	7.62546	-0.793866
2	2	-1.08591	-0.523392	7.72713	-0.804652
2	2	-1.09933	-0.531548	7.8288	-0.815438
2	2	-1.11276	-0.539688	7.93047	-0.826223
2	2	-1.12621	-0.547811	8.03215	-0.837009
2	2	-1.13967	-0.555918	8.13382	-0.847795
2	2	-1.15315	-0.56401	8.23549	-0.858581
2	2	-1.16665	-0.572087	8.33717	-0.869367
2	2	-1.18016	-0.58015	8.43884	-0.880153
2	2	-1.19368	-0.588198	8.54051	-0.890938
2	2	-1.20722	-0.596233	8.64218	-0.901724
2	2	-1.22077	-0.604254	8.74386	-0.91251
2	2	-1.23433	-0.612262	8.84553	-0.923296
2	2	-1.24791	-0.620258	8.9472	-0.934082
2	2	-1.26149	-0.628241	9.04887	-0.944868
2	2	-1.2751	-0.636212	9.15055	-0.955653
2	2	-1.28871	-0.644171	9.25222	-0.966439
2	2	-1.30233	-0.652119	9.35389	-0.977225
2	2	-1.31597	-0.660056	9.45557	-0.988011
2	2	-1.32961	-0.667982	9.55724	-0.998797
2	2	-1.34327	-0.675898	9.65891	-1.00958
2	2	-1.35693	-0.683803	9.76058	-1.02037
2	2	-1.37061	-0.691698	9.86226	-1.03115
2	2	-1.3843	-0.699584	9.96393	-1.04194
2	2	-1.39799	-0.70746	10.0656	-1.05273
2	2	-1.4117	-0.715326	10.1673	-1.06351
2	2	-1.42541	-0.723184	10.2689	-1.0743
2	2	-1.43913	-0.731033	10.3706	-1.08508
2	2	-1.45287	-0.738873	10.4723	-1.09587
2	2	-1.46661	-0.746705	10.574	-1.10666
2	2	-1.48035	-0.754528	10.6756	-1.11744
2	2	-1.49411	-0.762344	10.7773	-1.12823
2	2	-1.50787	-0.770152	10.879	-1.13901
2	2	-1.52165	-0.777952	10.9807	-1.1498
2	2	-1.53542	-0.785745	11.0823	-1.16058
2	2	-1.54921	-0.79353	11.184	-1.17137
2	2	-1.563	-0.801309	11.2857	-1.18216
2	2	-1.5768	-0.80908	11.3873	-1.19294
2	2	-1.59061	-0.816845	11.489	-1.20373
2	2	-1.60442	-0.824603	11.5907	-1.21451
2	2	-1.61824	-0.832355	11.6924	-1.2253
2	2	-1.63207	-0.8401	11.794	-1.23609
2	2	-1.6459	-0.84784	11.8957	-1.24687
2	2	-1.65974	-0.855573	11.9974	-1.25766
2	2	-1.67359	-0.863301	12.0991	-1.26844
2	2	-1.68744	-0.871022	12.2007	-1.27923
2	2	-1.70129	-0.878738	12.3024	-1.29001
2	2	-1.71515	-0.886449	12.4041	-1.3008
2	2	-1.72902	-0.894154	12.5057	-1.31159
2	2	-1.74289	-0.901854	12.6074	-1.32237
2	2	-1.75677	-0.909549	12.7091	-1.33316
2	2	-1.77065	-0.917239	12.8108	-1.34394
2	2	-1.78454	-0.924924	12.9124	-1.35473
2	2	-1.79843	-0.932604	13.0141	-1.36552
2	2	-1.81232	-0.940279	13.1158	-1.3763
2	2	-1.82622	-0.94795	13.2175	-1.38709
2	2	-1.84013	-0.955616	13.3191	-1.39787
2	2	-1.85404	-0.963278	13.4208	-1.40866
2	2	-1.86795	-0.970936	13.5225	-1.41944
2	2	-1.88187	-0.978589	13.6241	-1.43023
2	2	-1.89579	-0.986238	13.7258	-1.44102
2	2	-1.90972	-0.993883	13.8275	-1.4518
2	2	-1.92365	-1.00152	13.9292	-1.46259
2	2	-1.93759	-1.00916	14.0308	-1.47337
2	2	-1.95152	-1.01679	14.1325	-1.48416
2	2	-1.96547	-1.02442	14.2342	-1.49495
2	2	-1.97941	-1.03205	14.3359	-1.50573
2	2	-1.99336	-1.03967	14.4375	-1.51652
2	2	-2.00731	-1.04729	14.5392	-1.5273
2	2	-2.02127	-1.05491	14.6409	-1.53809
2	2	-2.03523	-1.06252	14.7425	-1.54887
2	2	-2.04919	-1.07013	14.8442	-1.55966
2	2	-2.06316	-1.07773	14.9459	-1.57045
2	2	-2.07713	-1.08534	15.0476	-1.58123
2	2	-2.0911	-1.09294	15.1492	-1.59202
2	2	-2.10508	-1.10053	15.2509	-1.6028
2	2	-2.11906	-1.10812	15.3526	-1.61359
2	2	-2.13304	-1.11571	15.4543	-1.62438
2	2	-2.14702	-1.1233	15.5559	-1.63516
2	2	-2.16101	-1.13089	15.6576	-1.64595
2	2	-2.175	-1.13847	15.7593	-1.65673
2	2	-2.18899	-1.14605	15.8609	-1.66752
2	2	-2.20299	-1.15362	15.9626	-1.6783
2	2	-2.21699	-1.1612	16.0643	-1.68909
2	2	-2.23099	-1.16877	16.166	-1.69988
2	2	-2.24499	-1.17634	16.2676	-1.71066
2	2	-2.259	-1.1839	16.3693	-1.72145
2	2	-2.273	-1.19146	16.471	-1.73223
2	2	-2.28701	-1.19903	16.5727	-1.74302
2	2	-2.30103	-1.20658	16.6743	-1.75381
2	2	-2.31504	-1.21414	16.776	-1.76459
2	2	-2.32906	-1.22169	16.8777	-1.77538
2	2	-2.34308	-1.22925	16.9793	-1.78616
2	2	-2.3571	-1.2368	17.081	-1.79695
2	2	-2.37113	-1.24434	17.1827	-1.80773
2	2	-2.38515	-1.25189	17.2844	-1.81852
2	2	-2.39918	-1.25943	17.386	-1.82931
2	2	-2.41321	-1.26697	17.4877	-1.84009
2	2	-2.42725	-1.27451	17.5894	-1.85088
2	2	-2.44128	-1.28205	17.6911	-1.86166
2	2	-2.45532	-1.28958	17.7927	-1.87245
2	2	-2.46936	-1.29712	17.8944	-1.88324
2	2	-2.4834	-1.30465	17.9961	-1.89402
2	2	-2.49744	-1.31218	18.0977	-1.90481
2	2	-2.51148	-1.3197	18.1994	-1.91559
2	2	-2.52553	-1.32723	18.3011	-1.92638
2	2	-2.53958	-1.33475	18.4028	-1.93717
2	2	-2.55363	-1.34228	18.5044	-1.94795
2	2	-2.56768	-1.3498	18.6061	-1.95874
2	2	-2.58173	-1.35732	18.7078	-1.96952
2	2	-2.59578	-1.36483	18.8095	-1.98031
2	2	-2.60984	-1.37235	18.9111	-1.99109
2	2	-2.6239	-1.37986	19.0128	-2.00188
2	2	-2.63796	-1.38737	19.1145	-2.01267
2	2	-2.65202	-1.39489	19.2161	-2.02345
2	2	-2.66608	-1.40239	19.3178	-2.03424
2	2	-2.68014	-1.4099	19.4195	-2.04502
2	2	-2.69421	-1.41741	19.5212	-2.05581
2	2	-2.70828	-1.42491	19.6228	-2.0666
2	2	-2.72235	-1.43242	19.7245	-2.07738
2	2	-2.73641	-1.43992	19.8262	-2.08817
2	2	-2.75049	-1.44742	19.9279	-2.09895
2	2	-2.76456	-1.45492	20.0295	-2.10974
2	2	-2.77863	-1.46242	20.1312	-2.12052
2	2	-2.79271	-1.46991	20.2329	-2.13131
0	3	-0.166307	0.174366	0	0.00402997
0	3	-0.184774	0.155228	0.101673	-0.0147733
0	3	-0.203267	0.136114	0.203345	-0.0335767
0	3	-0.221785	0.117025	0.305018	-0.05238
0	3	-0.240327	0.0979607	0.406691	-0.0711833
0	3	-0.258895	0.0789217	0.508364	-0.0899866
0	3	-0.277488	0.0599078	0.610036	-0.10879
0	3	-0.296106	0.0409193	0.711709	-0.127593
0	3	-0.314749	0.0219562	0.813382	-0.146397
0	3	-0.333418	0.00301848	0.915055	-0.1652
0	3	-0.352113	-0.0158937	1.01673	-0.184003
0	3	-0.370833	-0.0347803	1.1184	-0.202806
0	3	-0.389578	-0.0536414	1.22007	-0.22161
0	3	-0.408349	-0.0724768	1.32175	-0.240413
0	3	-0.427146	-0.0912865	1.42342	-0.259216
0	3	-0.445969	-0.110071	1.52509	-0.27802
0	3	-0.464817	-0.128829	1.62676	-0.296823
0	3	-0.483691	-0.147562	1.72844	-0.315626
0	3	-0.50259	-0.166269	1.83011	-0.33443
0	3	-0.521515	-0.184951	1.93178	-0.353233
0	3	-0.540465	-0.203607	2.03345	-0.372036
0	3	-0.559441	-0.222238	2.13513	-0.39084
0	3	-0.578442	-0.240844	2.2368	-0.409643
0	3	-0.597468	-0.259424	2.33847	-0.428446
0	3	-0.61652	-0.277979	2.44015	-0.447249
0	3	-0.635596	-0.296509	2.54182	-0.466053
0	3	-0.654698	-0.315014	2.64349	-0.484856
0	3	-0.673824	-0.333495	2.74516	-0.503659
0	3	-0.692975	-0.351951	2.84684	-0.522463
0	3	-0.71215	-0.370382	2.94851	-0.541266
0	3	-0.73135	-0.388789	3.05018	-0.560069
0	3	-0.750574	-0.407171	3.15186	-0.578873
0	3	-0.769822	-0.42553	3.25353	-0.597676
0	3	-0.789093	-0.443865	3.3552	-0.616479
0	3	-0.808389	-0.462176	3.45687	-0.635283
0	3	-0.827707	-0.480464	3.55855	-0.654086
0	3	-0.847049	-0.498729	3.66022	-0.672889
0	3	-0.866414	-0.516971	3.76189	-0.691693
0	3	-0.885802	-0.53519	3.86356	-0.710496
0	3	-0.905212	-0.553386	3.96524	-0.729299
0	3	-0.924644	-0.57156	4.06691	-0.748102
0	3	-0.944099	-0.589712	4.16858	-0.766906
0	3	-0.963575	-0.607843	4.27026	-0.785709
0	3	-0.983073	-0.625951	4.37193	-0.804512
0	3	-1.00259	-0.644039	4.4736	-0.823316
0	3	-1.02213	-0.662105	4.57527	-0.842119
0	3	-1.04169	-0.68015	4.67695	-0.860922
0	3	-1.06128	-0.698175	4.77862	-0.879726
0	3	-1.08088	-0.71618	4.88029	-0.898529
0	3	-1.1005	-0.734164	4.98196	-0.917332
0	3	-1.12014	-0.752129	5.08364	-0.936136
0	3	-1.1398	-0.770074	5.18531	-0.954939
0	3	-1.15948	-0.788001	5.28698	-0.973742
0	3	-1.17918	-0.805908	5.38866	-0.992545
0	3	-1.1989	-0.823796	5.49033	-1.01135
0	3	-1.21864	-0.841666	5.592	-1.03015
0	3	-1.23839	-0.859518	5.69367	-1.04896
0	3	-1.25817	-0.877352	5.79535	-1.06776
0	3	-1.27796	-0.895169	5.89702	-1.08656
0	3	-1.29776	-0.912968	5.99869	-1.10537
0	3	-1.31759	-0.93075	6.10036	-1.12417
0	3	-1.33743	-0.948515	6.20204	-1.14297
0	3	-1.35729	-0.966264	6.30371	-1.16178
0	3	-1.37716	-0.983996	6.40538	-1.18058
0	3	-1.39705	-1.00171	6.50706	-1.19938
0	3	-1.41696	-1.01941	6.60873	-1.21819
0	3	-1.43688	-1.0371	6.7104	-1.23699
0	3	-1.45681	-1.05477	6.81207	-1.25579
0	3	-1.47677	-1.07242	6.91375	-1.2746
0	3	-1.49673	-1.09006	7.01542	-1.2934
0	3	-1.51671	-1.10769	7.11709	-1.3122
0	3	-1.53671	-1.1253	7.21877	-1.33101
0	3	-1.55672	-1.1429	7.32044	-1.34981
0	3	-1.57674	-1.16048	7.42211	-1.36861
0	3	-1.59677	-1.17806	7.52378	-1.38741
0	3	-1.61682	-1.19561	7.62546	-1.40622
0	3	-1.63689	-1.21316	7.72713	-1.42502
0	3	-1.65696	-1.23069	7.8288	-1.44382
0	3	-1.67705	-1.24821	7.93047	-1.46263
0	3	-1.69715	-1.26572	8.03215	-1.48143
0	3	-1.71726	-1.28321	8.13382	-1.50023
0	3	-1.73738	-1.30069	8.23549	-1.51904
0	3	-1.75752	-1.31816	8.33717	-1.53784
0	3	-1.77767	-1.33562	8.43884	-1.55664
0	3	-1.79782	-1.35307	8.54051	-1.57545
0	3	-1.81799	-1.37051	8.64218	-1.59425
0	3	-1.83817	-1.38794	8.74386	-1.61305
0	3	-1.85836	-1.40535	8.84553	-1.63186
0	3	-1.87856	-1.42276	8.9472	-1.65066
0	3	-1.89878	-1.44015	9.04887	-1.66946
0	3	-1.919	-1.45754	9.15055	-1.68827
0	3	-1.93923	-1.47491	9.25222	-1.70707
0	3	-1.95947	-1.49228	9.35389	-1.72587
0	3	-1.97972	-1.50964	9.45557	-1.74468
0	3	-1.99998	-1.52698	9.55724	-1.76348
0	3	-2.02025	-1.54432	9.65891	-1.78228
0	3	-2.04053	-1.56165	9.76058	-1.80109
0	3	-2.06081	-1.57897	9.86226	-1.81989
0	3	-2.08111	-1.59628	9.96393	-1.83869
0	3	-2.10141	-1.61358	10.0656	-1.8575
0	3	-2.12173	-1.63088	10.1673	-1.8763
0	3	-2.14205	-1.64816	10.2689	-1.8951
0	3	-2.16238	-1.66544	10.3706	-1.91391
0	3	-2.18271	-1.68271	10.4723	-1.93271
0	3	-2.20306	-1.69997	10.574	-1.95151
0	3	-2.22341	-1.71723	10.6756	-1.97032
0	3	-2.24377	-1.73447	10.7773	-1.98912
0	3	-2.26414	-1.75171	10.879	-2.00792
0	3	-2.28451	-1.76895	10.9807	-2.02673
0	3	-2.30489	-1.78617	11.0823	-2.04553
0	3	-2.32528	-1.80339	11.184	-2.06433
0	3	-2.34567	-1.8206	11.2857	-2.08314
0	3	-2.36608	-1.83781	11.3873	-2.10194
0	3	-2.38648	-1.855	11.489	-2.12074
0	3	-2.4069	-1.8722	11.5907	-2.13955
0	3	-2.42732	-1.88938	11.6924	-2.15835
0	3	-2.44775	-1.90656	11.794	-2.17715
0	3	-2.46818	-1.92373	11.8957	-2.19596
0	3	-2.48862	-1.9409	11.9974	-2.21476
0	3	-2.50907	-1.95806	12.0991	-2.23356
0	3	-2.52952	-1.97522	12.2007	-2.25237
0	3	-2.54997	-1.99237	12.3024	-2.27117
0	3	-2.57044	-2.00951	12.4041	-2.28997
0	3	-2.59091	-2.02665	12.5057	-2.30878
0	3	-2.61138	-2.04378	12.6074	-2.32758
0	3	-2.63186	-2.06091	12.7091	-2.34638
0	3	-2.65234	-2.07803	12.8108	-2.36519
0	3	-2.67283	-2.09515	12.9124	-2.38399
0	3	-2.69333	-2.11226	13.0141	-2.40279
0	3	-2.71382	-2.12937	13.1158	-2.4216
0	3	-2.73433	-2.14647	13.2175	-2.4404
0	3	-2.75484	-2.16357	13.3191	-2.4592
0	3	-2.77535	-2.18066	13.4208	-2.47801
0	3	-2.79587	-2.19775	13.5225	-2.49681
0	3	-2.81639	-2.21484	13.6241	-2.51561
0	3	-2.83692	-2.23192	13.7258	-2.53442
0	3	-2.85745	-2.24899	13.8275	-2.55322
0	3	-2.87799	-2.26606	13.9292	-2.57202
0	3	-2.89853	-2.28313	14.0308	-2.59083
0	3	-2.91907	-2.30019	14.1325	-2.60963
0	3	-2.93962	-2.31725	14.2342	-2.62843
0	3	-2.96017	-2.3343	14.3359	-2.64724
0	3	-2.98073	-2.35135	14.4375	-2.66604
0	3	-3.00129	-2.3684	14.5392	-2.68484
0	3	-3.02185	-2.38544	14.6409	-2.70365
0	3	-3.04242	-2.40248	14.7425	-2.72245
0	3	-3.06299	-2.41952	14.8442	-2.74125
0	3	-3.08357	-2.43655	14.9459	-2.76006
0	3	-3.10414	-2.45357	15.0476	-2.77886
0	3	-3.12473	-2.4706	15.1492	-2.79766
0	3	-3.14531	-2.48762	15.2509	-2.81647
0	3	-3.1659	-2.50464	15.3526	-2.83527
0	3	-3.18649	-2.52165	15.4543	-2.85407
0	3	-3.20709	-2.53866	15.5559	-2.87288
0	3	-3.22769	-2.55567	15.6576	-2.89168
0	3	-3.24829	-2.57267	15.7593	-2.91048
0	3	-3.2689	-2.58968	15.8609	-2.92929
0	3	-3.28951	-2.60667	15.9626	-2.94809
0	3	-3.31012	-2.62367	16.0643	-2.96689
0	3	-3.33073	-2.64066	16.166	-2.9857
0	3	-3.35135	-2.65765	16.2676	-3.0045
0	3	-3.37197	-2.67464	16.3693	-3.0233
0	3	-3.39259	-2.69162	16.471	-3.04211
0	3	-3.41322	-2.7086	16.5727	-3.06091
0	3	-3.43385	-2.72558	16.6743	-3.07971
0	3	-3.45448	-2.74255	16.776	-3.09852
0	3	-3.47511	-2.75952	16.8777	-3.11732
0	3	-3.49575	-2.77649	16.9793	-3.13612
[truncated: 32 more rows]

## Sheet: figure1c
X_GROUP	X_INDEX	X_LCLM	X_UCLM	X_XCONT1	X_PREDICTED
[truncated: 600 more rows]

[truncated: 26 more sheets: figure2a, figure2b, figure2c, figure2d, figure2e, figure2f, figure3a, figure3b, supp figure1, supp figure2a, supp figure2b, supp figure2c, supp figure2d, supp figure2e, supp figure2f, supp figure2g, supp figure3a, supp figure3b, supp figure3c, supp figure3d …]
